# Supplementary material for: Genome-Wide Transcriptomic Analysis of Non-Tumorigenic Tissues Reveals Aging-Related Prognostic Markers and Drug Targets in Renal Cell Carcinoma
Source: Cancers (Basel). 2021 Jun 18;13(12):3045. doi: 10.3390/cancers13123045 (PMC8234889; doi:10.3390/cancers13123045)
Supplement: Supplementary file 1 [file cancers-13-03045-s001.zip]

Archive with 8 entries (8 files):
- Supplementary Figures.pdf
- Table S1 - Summary of Cox regression models using age.xlsx
- Table S2 - The list of identified aging-related genes in 12 tissue types.xlsx
- Table S3 - The list of identified aging-related miRNAs in 12 tissue types.xlsx
- Table S4 - functional annotation of aging-related genes.xlsx
- Table S5 - Summary of Cox regression with aging-related genes and miRNAs.xlsx
- Table S6 - Functional annotion of KIRC upregulated DEGs.xlsx
- Table S7 - qPCR primers.xlsx
