# Supplementary material for: Genome-Wide Transcriptomic Analysis of Non-Tumorigenic Tissues Reveals Aging-Related Prognostic Markers and Drug Targets in Renal Cell Carcinoma
Source: Cancers (Basel). 2021 Jun 18;13(12):3045. doi: 10.3390/cancers13123045 (PMC8234889; doi:10.3390/cancers13123045)
Supplement: Supplementary file 1 [file cancers-13-03045-s001.zip › Table S1 - Summary of Cox regression models using age.xlsx]

## Sheet: Cox regression with age
Supplementary Table 1. The summary of Cox regression models using age
	age_coeff	Hazard Ratio (exp(age_coeff))	se(age_coeff)	age_z	age_p_value	Llihd	Wald	Logrank
BLCA	0.0349874	1.03561	0.0332201	1.0532	0.29225	0.280688	0.29225	0.288258
BRCA	0.0131834	1.01327	0.0105132	1.25398	0.209848	0.212469	0.209848	0.208476
KIRC	0.0495028	1.05075	0.0161278	3.06941	0.00214479	0.00228755	0.00214479	0.00183841
KICH	0.0794916	1.08274	0.0685441	1.15971	0.246165	0.190097	0.246165	0.210981
HNSC	0.0171726	1.01732	0.0164136	1.04624	0.29545	0.290727	0.29545	0.295424
LIHC	-0.0126041	0.987475	0.0113556	-1.10995	0.26702	0.282357	0.26702	0.264508
LUAD	0.00495739	1.00497	0.0220018	0.225317	0.821733	0.82174	0.821733	0.82172
LUSC	0.0497421	1.051	0.0272187	1.8275	0.0676248	0.0663182	0.0676248	0.0659094
KIRP	-0.0216806	0.978553	0.0258707	-0.838037	0.40201	0.419053	0.40201	0.398185
STAD	0.0320225	1.03254	0.03515	0.911024	0.362283	0.363129	0.362283	0.358807
THCA	0.0846854	1.08837	0.0379387	2.23216	0.0256041	0.00885264	0.0256041	0.00784527
UCEC	0.328335	1.38865	0.261482	1.25567	0.209237	0.00590657	0.209237	0.00858644
age_coeff	The regression coefficient of age in the Cox model.
Hazard Ratio	The exponentiated coefficients.
se(age_coeff)	The standard error of age_coeff.
age_z	Wald statistic value; age_coeff / se(age_coeff)
age_p_value	p-value of age in Wald test.
Llihd, Wald, Logrank	Global statistical significance of the model. (Likelihood-ratio test, Wald test, score logrank test)
