# Supplementary material for: Genome-Wide Transcriptomic Analysis of Non-Tumorigenic Tissues Reveals Aging-Related Prognostic Markers and Drug Targets in Renal Cell Carcinoma
Source: Cancers (Basel). 2021 Jun 18;13(12):3045. doi: 10.3390/cancers13123045 (PMC8234889; doi:10.3390/cancers13123045)
Supplement: Supplementary file 1 [file cancers-13-03045-s001.zip › Table S2 - The list of identified aging-related genes in 12 tissue types.xlsx]

## Sheet: Keys
Supplementary Table 2. The list of identified aging-related genes in 12 tissue types
PCC	Pearson's correaltion coefficients
M1_p_val	p-value of the gene in the linear regression model M1
M2_p_val	p-value of the gene in the linear regression model M2

## Sheet: BLCA_aging_gene
Increasing_Ensembl	Increasing_Symbol	PCC	M1_p_val	M2_p_val		Decreasing_Ensembl	Decreasing_Symbol	PCC	M1_p_val	M2_p_val
ENSG00000013374	NUB1	0.581232	0.00905457	0.0158351		ENSG00000006377	DLX6	-0.656038	0.00228714	0.0330324
ENSG00000057593	F7	0.57772	0.00958385	0.0459283		ENSG00000013016	EHD3	-0.614526	0.00511624	0.0105265
ENSG00000058404	CAMK2B	0.542822	0.0163267	0.0270491		ENSG00000036828	CASR	-0.603963	0.00617273	0.0456779
ENSG00000061273	HDAC7	0.654616	0.00235567	0.0117304		ENSG00000055732	MCOLN3	-0.586563	0.0082967	0.00983987
ENSG00000089486	CDIP1	0.545805	0.0156333	0.00570179		ENSG00000068796	KIF2A	-0.548192	0.0150956	0.00822556
ENSG00000105278	ZFR2	0.505789	0.0271507	0.0327597		ENSG00000084093	REST	-0.595652	0.00712367	0.0119184
ENSG00000107201	DDX58	0.569564	0.0109097	0.0415211		ENSG00000085377	PREP	-0.603973	0.00617166	1.76762e-05
ENSG00000107281	NPDC1	0.57289	0.0103522	0.0189458		ENSG00000088451	TGDS	-0.570545	0.0107428	0.00874991
ENSG00000107672	NSMCE4A	0.586372	0.00832295	0.0290688		ENSG00000088812	ATRN	-0.531108	0.0192902	0.0447603
ENSG00000111361	EIF2B1	0.538639	0.0173402	0.0107657		ENSG00000100426	ZBED4	-0.534958	0.0182726	0.0320844
ENSG00000123992	DNPEP	0.561648	0.0123342	0.016304		ENSG00000100600	LGMN	-0.531037	0.0193094	3.18527e-05
ENSG00000124302	CHST8	0.602045	0.00638242	0.0281633		ENSG00000100625	SIX4	-0.500238	0.029169	0.000481065
ENSG00000128284	APOL3	0.60038	0.00656912	0.00342509		ENSG00000101680	LAMA1	-0.537661	0.0175841	0.0013854
ENSG00000130713	EXOSC2	0.578266	0.00949993	0.0385934		ENSG00000102606	ARHGEF7	-0.534864	0.018297	0.00990043
ENSG00000132153	DHX30	0.493598	0.0317349	0.0260655		ENSG00000103111	MON1B	-0.541301	0.0166897	0.02539
ENSG00000132744	ACY3	0.561418	0.0123777	0.006909		ENSG00000106025	TSPAN12	-0.471682	0.0414684	0.0302417
ENSG00000133321	RARRES3	0.595961	0.00708628	0.0151005		ENSG00000106392	C1GALT1	-0.628678	0.0039375	0.00129874
ENSG00000135899	SP110	0.595572	0.0071334	0.0301891		ENSG00000107295	SH3GL2	-0.543663	0.0161287	0.0218119
ENSG00000147573	TRIM55	0.547188	0.0153201	0.0160974		ENSG00000109265	KIAA1211	-0.668358	0.00175975	0.0264183
ENSG00000151468	CCDC3	0.681916	0.00130054	0.000600595		ENSG00000113719	ERGIC1	-0.464438	0.0451439	0.027283
ENSG00000158552	ZFAND2B	0.543335	0.0162059	0.0362904		ENSG00000114638	UPK1B	-0.66692	0.00181552	0.00210772
ENSG00000159261	CLDN14	0.528896	0.0198948	0.0497399		ENSG00000114904	NEK4	-0.613108	0.00524887	0.00888996
ENSG00000162517	PEF1	0.548291	0.0150736	0.0385859		ENSG00000115616	SLC9A2	-0.486006	0.0348808	0.00643272
ENSG00000163072	NOSTRIN	0.601871	0.00640171	0.0225278		ENSG00000115828	QPCT	-0.532642	0.0188795	0.00754813
ENSG00000163739	CXCL1	0.490991	0.0327894	0.0478864		ENSG00000116406	EDEM3	-0.52671	0.0205068	0.0111533
ENSG00000165716	FAM69B	0.783524	7.23915e-05	0.00485151		ENSG00000121691	CAT	-0.490981	0.0327933	0.013788
ENSG00000165792	METTL17	0.542732	0.0163479	0.0285771		ENSG00000123643	SLC36A1	-0.711158	0.000640826	0.0107596
ENSG00000167992	VWCE	0.642934	0.00298583	0.0478899		ENSG00000124334	IL9R	-0.583988	0.00865602	0.0324556
ENSG00000170222	ADPRM	0.673016	0.00158878	0.0257368		ENSG00000125247	TMTC4	-0.538777	0.0173059	0.030593
ENSG00000172889	EGFL7	0.578819	0.00941566	0.0171733		ENSG00000125257	ABCC4	-0.62804	0.00398529	0.00826564
ENSG00000183571	PGPEP1L	0.575121	0.00999139	0.0150557		ENSG00000126804	ZBTB1	-0.547729	0.0151987	0.024432
ENSG00000186994	KANK3	0.641072	0.00309807	0.0203845		ENSG00000129159	KCNC1	-0.655273	0.00232384	0.0246856
ENSG00000189171	S100A13	0.538613	0.0173466	0.0377023		ENSG00000131094	C1QL1	-0.508981	0.0260406	0.0220932
ENSG00000197345	MRPL21	0.483537	0.035954	0.0305712		ENSG00000132681	ATP1A4	-0.562674	0.0121415	0.0091788
ENSG00000198502	HLA-DRB5	0.594721	0.00723717	0.0442115		ENSG00000133835	HSD17B4	-0.547368	0.0152795	0.00197288
ENSG00000198870	STKLD1	0.552009	0.0142666	0.0239044		ENSG00000135916	ITM2C	-0.616191	0.00496415	0.0174749
ENSG00000203734	ECT2L	0.542227	0.0164678	0.0185075		ENSG00000136205	TNS3	-0.5687	0.0110584	0.0247625
ENSG00000204592	HLA-E	0.52731	0.0203375	0.0179327		ENSG00000138669	PRKG2	-0.575816	0.00988099	0.0238823
ENSG00000205323	SARNP	0.537494	0.0176261	0.0215842		ENSG00000140265	ZSCAN29	-0.561298	0.0124005	0.0433054
ENSG00000205832	C16orf96	0.649345	0.00262474	0.0111954		ENSG00000145692	BHMT	-0.664907	0.00189605	0.000732797
ENSG00000213199	ASIC3	0.714444	0.000588737	0.00255086		ENSG00000151233	GXYLT1	-0.51768	0.0231954	0.0187127
ENSG00000234465	PINLYP	0.470226	0.042188	0.0169097		ENSG00000151458	ANKRD50	-0.626386	0.00411153	0.00927236
ENSG00000274443	C8orf89	0.557334	0.0131711	0.0253601		ENSG00000151490	PTPRO	-0.613432	0.00521825	0.0102633
						ENSG00000153944	MSI2	-0.480029	0.0375231	0.00791754
						ENSG00000154162	CDH12	-0.601586	0.00643347	0.0100578
						ENSG00000154620	TMSB4Y	-0.569121	0.0109858	0.0268471
						ENSG00000156162	DPY19L4	-0.541124	0.0167322	0.0223512
						ENSG00000157077	ZFYVE9	-0.580659	0.0091393	0.0335093
						ENSG00000157224	CLDN12	-0.670683	0.00167261	0.0309396
						ENSG00000157502	MUM1L1	-0.598402	0.00679664	0.016325
						ENSG00000157764	BRAF	-0.578354	0.00948649	0.00153884
						ENSG00000158711	ELK4	-0.568354	0.0111184	0.0118352
						ENSG00000159173	TNNI1	-0.512011	0.0250201	0.0036495
						ENSG00000159267	HLCS	-0.647069	0.00274857	0.0279543
						ENSG00000162928	PEX13	-0.586306	0.00833208	0.0186607
						ENSG00000164168	TMEM184C	-0.548243	0.0150842	0.0328916
						ENSG00000168634	WFDC13	-0.622185	0.00444695	0.019355
						ENSG00000168792	ABHD15	-0.514731	0.024131	0.00588911
						ENSG00000170231	FABP6	-0.552082	0.0142511	0.0225271
						ENSG00000171431	KRT20	-0.601383	0.00645614	0.0272536
						ENSG00000172031	EPHX4	-0.547025	0.0153566	0.0423697
						ENSG00000172469	MANEA	-0.598951	0.00673284	0.0254626
						ENSG00000173218	VANGL1	-0.596888	0.00697512	0.0437993
						ENSG00000177692	DNAJC28	-0.527603	0.0202551	0.0174891
						ENSG00000180660	MAB21L1	-0.552931	0.0140719	0.0210857
						ENSG00000180776	ZDHHC20	-0.562415	0.01219	0.0173377
						ENSG00000180875	GREM2	-0.624505	0.00425907	0.00468101
						ENSG00000180979	LRRC57	-0.61221	0.00533419	0.0472192
						ENSG00000181744	C3orf58	-0.737595	0.000313176	0.00165727
						ENSG00000182141	ZNF708	-0.544314	0.0159769	0.007487
						ENSG00000182612	TSPAN10	-0.528771	0.0199294	0.0343676
						ENSG00000183808	RBM12B	-0.53592	0.0180252	0.0271319
						ENSG00000183873	SCN5A	-0.585627	0.00842589	0.0129944
						ENSG00000184305	CCSER1	-0.553029	0.0140513	0.0181459
						ENSG00000184564	SLITRK6	-0.512511	0.0248548	0.0219497
						ENSG00000184860	SDR42E1	-0.546205	0.0155423	0.0366982
						ENSG00000185009	AP3M1	-0.581677	0.00898934	0.0011871
						ENSG00000185523	SPATA45	-0.623112	0.00437109	0.00566766
						ENSG00000185668	POU3F1	-0.533826	0.0185674	0.0111653
						ENSG00000186231	KLHL32	-0.70592	0.000731843	0.00722973
						ENSG00000187164	SHTN1	-0.562189	0.0122323	0.0064186
						ENSG00000188167	TMPPE	-0.570094	0.0108193	0.0274533
						ENSG00000188559	RALGAPA2	-0.539371	0.0171592	0.000838797
						ENSG00000196104	SPOCK3	-0.518231	0.0230236	0.0189046
						ENSG00000197302	ZNF720	-0.548368	0.0150565	0.0334054
						ENSG00000198829	SUCNR1	-0.523319	0.021486	0.0217332
						ENSG00000205730	ITPRIPL2	-0.584187	0.00862794	0.00379459
						ENSG00000213096	ZNF254	-0.465207	0.0447427	0.0364013
						ENSG00000213799	ZNF845	-0.533683	0.0186048	0.00595145
						ENSG00000214338	SOGA3	-0.546854	0.0153953	0.00835832
						ENSG00000249853	HS3ST5	-0.547088	0.0153424	0.0475111
						ENSG00000261115	TMEM178B	-0.576302	0.00980443	0.00674856
						ENSG00000271092	TMEM56-RWDD3	-0.557352	0.0131677	0.028912
						ENSG00000273274	ZBTB8B	-0.523331	0.0214824	0.0145116

## Sheet: BRCA_aging_gene
Increasing_Ensembl	Increasing_Symbol	PCC	M1_p_val	M2_p_val		Decreasing_Ensembl	Decreasing_Symbol	PCC	M1_p_val	M2_p_val
ENSG00000001036	FUCA2	0.283536	0.00245016	0.0108486		ENSG00000000457	SCYL3	-0.324404	0.000483886	0.00156613
ENSG00000002549	LAP3	0.344079	0.0002035	0.00125614		ENSG00000001167	NFYA	-0.391059	2.01513e-05	1.12782e-05
ENSG00000002586	CD99	0.267703	0.00432268	0.00459891		ENSG00000001631	KRIT1	-0.277517	0.00305212	0.00186421
ENSG00000003400	CASP10	0.322498	0.000524637	0.000219579		ENSG00000002016	RAD52	-0.425966	2.83415e-06	2.36411e-05
ENSG00000003436	TFPI	0.269129	0.00411271	0.00207455		ENSG00000002746	HECW1	-0.320782	0.00056401	0.00206439
ENSG00000005020	SKAP2	0.23502	0.0126185	0.0242218		ENSG00000003756	RBM5	-0.266228	0.00454997	0.0186661
ENSG00000005059	MCUB	0.33396	0.000320003	6.1373e-05		ENSG00000003989	SLC7A2	-0.318034	0.000632765	0.000151258
ENSG00000005102	MEOX1	0.305225	0.00106633	0.00103204		ENSG00000004139	SARM1	-0.300573	0.00128156	0.00245138
ENSG00000005238	FAM214B	0.260749	0.00549046	0.00195733		ENSG00000004478	FKBP4	-0.233957	0.0130373	0.0385035
ENSG00000006534	ALDH3B1	0.282165	0.00257696	0.0104075		ENSG00000004487	KDM1A	-0.300642	0.0012781	1.06118e-05
ENSG00000006606	CCL26	0.239198	0.0110845	0.0431783		ENSG00000004534	RBM6	-0.243238	0.0097593	0.03667
ENSG00000007312	CD79B	0.267305	0.00438296	0.00331316		ENSG00000004975	DVL2	-0.267756	0.00431483	0.0104529
ENSG00000009780	FAM76A	0.263045	0.00507719	0.00434593		ENSG00000005007	UPF1	-0.286785	0.00217187	0.000759422
ENSG00000010270	STARD3NL	0.331051	0.000363446	0.000154582		ENSG00000005100	DHX33	-0.363272	8.25943e-05	6.23275e-05
ENSG00000010610	CD4	0.222596	0.0183248	0.0425783		ENSG00000005156	LIG3	-0.280071	0.00278211	0.00680358
ENSG00000011422	PLAUR	0.252776	0.00716804	0.00292454		ENSG00000005189	REXO5	-0.228959	0.0151722	0.000809001
ENSG00000011465	DCN	0.304562	0.00109483	0.00366996		ENSG00000005339	CREBBP	-0.401354	1.15594e-05	4.42676e-05
ENSG00000012779	ALOX5	0.243861	0.0095677	0.000545495		ENSG00000005483	KMT2E	-0.267019	0.00442687	0.00694796
ENSG00000021355	SERPINB1	0.390941	2.02786e-05	5.39176e-05		ENSG00000006071	ABCC8	-0.25718	0.00619251	0.0377944
ENSG00000023697	DERA	0.372807	5.16365e-05	9.08555e-06		ENSG00000006468	ETV1	-0.34082	0.00023584	0.000660328
ENSG00000028137	TNFRSF1B	0.305843	0.00104037	0.000125056		ENSG00000006607	FARP2	-0.301144	0.00125313	0.000503175
ENSG00000034713	GABARAPL2	0.342987	0.00021385	8.78162e-05		ENSG00000006611	USH1C	-0.358571	0.000103559	0.00127035
ENSG00000039523	RIPOR1	0.296886	0.00147944	0.000342776		ENSG00000007001	UPP2	-0.407361	8.28574e-06	1.13223e-05
ENSG00000039560	RAI14	0.23288	0.0134738	0.000158834		ENSG00000007341	ST7L	-0.283869	0.00242025	0.00631423
ENSG00000040731	CDH10	0.389628	2.17389e-05	3.86528e-05		ENSG00000007545	CRAMP1	-0.269137	0.00411162	0.0335604
ENSG00000047579	DTNBP1	0.253827	0.00692376	0.0105751		ENSG00000008083	JARID2	-0.330424	0.000373504	0.00107955
ENSG00000049130	KITLG	0.227636	0.015786	0.000745319		ENSG00000008869	HEATR5B	-0.359426	9.94109e-05	5.36333e-05
ENSG00000049323	LTBP1	0.234874	0.0126754	0.034085		ENSG00000009830	POMT2	-0.299469	0.0013381	0.00263488
ENSG00000049540	ELN	0.296566	0.00149785	0.00507412		ENSG00000009954	BAZ1B	-0.249297	0.00803247	3.0305e-05
ENSG00000049860	HEXB	0.355303	0.000120943	0.000106514		ENSG00000010292	NCAPD2	-0.31122	0.000837649	0.00147578
ENSG00000054803	CBLN4	0.287546	0.00211099	0.000701004		ENSG00000010322	NISCH	-0.284241	0.00238722	0.00595057
ENSG00000057252	SOAT1	0.274316	0.00342381	0.000718132		ENSG00000010932	FMO1	-0.292148	0.00177439	0.00873008
ENSG00000064205	WISP2	0.260511	0.00553496	0.0245007		ENSG00000011143	MKS1	-0.290694	0.00187504	0.00466583
ENSG00000064218	DMRT3	0.312935	0.000781025	0.00183721		ENSG00000011243	AKAP8L	-0.225237	0.0169536	0.0318882
ENSG00000064652	SNX24	0.292852	0.00172746	0.00145024		ENSG00000011258	MBTD1	-0.354561	0.000125251	0.000478158
ENSG00000067182	TNFRSF1A	0.363511	8.16412e-05	3.64337e-05		ENSG00000011347	SYT7	-0.301005	0.00126004	0.00285117
ENSG00000067560	RHOA	0.26745	0.00436101	0.00676159		ENSG00000011376	LARS2	-0.282228	0.00257105	0.00461581
ENSG00000068079	IFI35	0.284411	0.00237228	0.00499216		ENSG00000011454	RABGAP1	-0.255817	0.00648102	0.00938963
ENSG00000068438	FTSJ1	0.261869	0.00528528	0.00414476		ENSG00000012048	BRCA1	-0.357759	0.000107645	1.27373e-05
ENSG00000069399	BCL3	0.290562	0.00188449	0.000145634		ENSG00000015133	CCDC88C	-0.265468	0.00467118	0.0235356
ENSG00000069849	ATP1B3	0.352816	0.000135951	0.000286647		ENSG00000015592	STMN4	-0.320982	0.000559294	0.00229896
ENSG00000071242	RPS6KA2	0.316679	0.000669405	0.00286441		ENSG00000019186	CYP24A1	-0.26045	0.00554638	0.0224653
ENSG00000071575	TRIB2	0.27717	0.00309059	0.00100614		ENSG00000020922	MRE11	-0.335513	0.00029883	0.000795486
ENSG00000072041	SLC6A15	0.254908	0.00668006	0.00165207		ENSG00000021645	NRXN3	-0.278264	0.00297085	0.0279685
ENSG00000072163	LIMS2	0.322887	0.00051607	0.000247959		ENSG00000021776	AQR	-0.330388	0.000374082	9.27792e-06
ENSG00000072786	STK10	0.254184	0.00684224	0.0158655		ENSG00000022976	ZNF839	-0.350103	0.000154291	6.51523e-05
ENSG00000075142	SRI	0.341254	0.000231279	7.45858e-05		ENSG00000028203	VEZT	-0.212855	0.0242425	0.0024566
ENSG00000075340	ADD2	0.291234	0.00183712	0.00213389		ENSG00000030066	NUP160	-0.292253	0.00176736	0.000627945
ENSG00000075624	ACTB	0.327857	0.000417373	9.657e-05		ENSG00000032219	ARID4A	-0.25487	0.00668846	0.00469129
ENSG00000077549	CAPZB	0.331562	0.000355446	0.00171172		ENSG00000033170	FUT8	-0.252752	0.00717368	0.0177103
ENSG00000077942	FBLN1	0.32757	0.000422557	0.00197243		ENSG00000034053	APBA2	-0.290851	0.00186393	0.00675827
ENSG00000079257	LXN	0.26003	0.00562584	0.000535731		ENSG00000035928	RFC1	-0.34622	0.000184552	4.67866e-05
ENSG00000080224	EPHA6	0.233098	0.0133843	0.0103096		ENSG00000038219	BOD1L1	-0.363448	8.18911e-05	5.5494e-05
ENSG00000082482	KCNK2	0.24243	0.0100127	9.18926e-05		ENSG00000038358	EDC4	-0.28251	0.00254452	0.00788872
ENSG00000085063	CD59	0.275417	0.00329162	0.000427905		ENSG00000039123	MTREX	-0.216927	0.0215951	0.00130846
ENSG00000085871	MGST2	0.318948	0.000609088	0.000253154		ENSG00000039139	DNAH5	-0.284337	0.00237873	0.0151568
ENSG00000086666	ZFAND6	0.293784	0.00166703	0.000587761		ENSG00000040275	SPDL1	-0.293517	0.00168414	0.00920888
ENSG00000086991	NOX4	0.326532	0.000441833	0.000307821		ENSG00000041802	LSG1	-0.251654	0.00743745	0.00891567
ENSG00000088320	REM1	0.257896	0.00604551	0.00626914		ENSG00000042088	TDP1	-0.378429	3.88748e-05	2.56936e-06
ENSG00000088832	FKBP1A	0.369524	6.08025e-05	2.16837e-05		ENSG00000042781	USH2A	-0.24557	0.00905934	0.0312594
ENSG00000089327	FXYD5	0.301464	0.00123748	0.000535372		ENSG00000043514	TRIT1	-0.252135	0.00732095	0.0391706
ENSG00000091128	LAMB4	0.289822	0.00193792	0.00259281		ENSG00000044090	CUL7	-0.308326	0.000941751	0.000808331
ENSG00000091831	ESR1	0.259715	0.00568616	4.22061e-05		ENSG00000046651	OFD1	-0.30364	0.00113566	0.00151031
ENSG00000091879	ANGPT2	0.351962	0.000141494	0.000177957		ENSG00000047230	CTPS2	-0.267678	0.00432648	0.0117504
ENSG00000092330	TINF2	0.301357	0.00124271	0.00229368		ENSG00000047315	POLR2B	-0.243201	0.00977055	0.000208854
ENSG00000092964	DPYSL2	0.395413	1.59658e-05	7.02647e-06		ENSG00000047410	TPR	-0.387292	2.45838e-05	1.50872e-06
ENSG00000095303	PTGS1	0.295294	0.00157316	0.00584659		ENSG00000047578	KIAA0556	-0.308561	0.000932872	0.000279887
ENSG00000095370	SH2D3C	0.261104	0.00542459	0.00231711		ENSG00000047662	FAM184B	-0.323979	0.000492709	0.000400669
ENSG00000099785	2019-03-02	0.239868	0.0108544	0.0139139		ENSG00000048342	CC2D2A	-0.283997	0.00240886	0.00079629
ENSG00000100060	MFNG	0.329224	0.000393447	3.18174e-05		ENSG00000048649	RSF1	-0.320122	0.000579861	0.000663203
ENSG00000100311	PDGFB	0.311881	0.000815392	0.000772456		ENSG00000049618	ARID1B	-0.296979	0.00147412	0.00483918
ENSG00000100342	APOL1	0.350879	0.000148824	0.000145981		ENSG00000049759	NEDD4L	-0.279823	0.00280741	0.0175844
ENSG00000100364	KIAA0930	0.254875	0.00668739	0.0159372		ENSG00000049883	PTCD2	-0.195924	0.0384235	0.000321815
ENSG00000100387	RBX1	0.349567	0.00015817	5.89944e-05		ENSG00000050555	LAMC3	-0.297833	0.00142612	0.00546414
ENSG00000100450	GZMH	0.284248	0.00238661	0.0039844		ENSG00000052126	PLEKHA5	-0.360216	9.57172e-05	2.7787e-05
ENSG00000101017	CD40	0.261252	0.00539738	0.0091063		ENSG00000052841	TTC17	-0.25666	0.00630129	0.0281144
ENSG00000101224	CDC25B	0.24027	0.0107183	0.00958602		ENSG00000052850	ALX4	-0.32671	0.000438475	0.00306379
ENSG00000101331	CCM2L	0.240393	0.0106771	0.00848738		ENSG00000054118	THRAP3	-0.288698	0.00202171	0.000442082
ENSG00000101335	MYL9	0.252387	0.00726054	0.0208446		ENSG00000054267	ARID4B	-0.27769	0.00303319	0.0109091
ENSG00000101347	SAMHD1	0.278228	0.00297471	0.0035032		ENSG00000054282	SDCCAG8	-0.319185	0.000603088	0.00497306
ENSG00000101363	MANBAL	0.253804	0.00692889	0.00270242		ENSG00000054690	PLEKHH1	-0.376956	4.1898e-05	0.000305745
ENSG00000101439	CST3	0.299423	0.0013405	0.00422293		ENSG00000055483	USP36	-0.309459	0.000899678	0.00327702
ENSG00000101440	ASIP	0.249893	0.00787825	0.0158214		ENSG00000055609	KMT2C	-0.299682	0.00132702	0.000307041
ENSG00000101463	SYNDIG1	0.295801	0.00154273	0.00549062		ENSG00000055917	PUM2	-0.237677	0.0116229	0.0346242
ENSG00000101856	PGRMC1	0.279431	0.00284774	8.3152e-06		ENSG00000056097	ZFR	-0.244714	0.00931113	0.000115299
ENSG00000101955	SRPX	0.262528	0.00516761	0.013639		ENSG00000056487	PHF21B	-0.314238	0.000740397	0.00454999
ENSG00000102007	PLP2	0.280401	0.00274885	0.000141626		ENSG00000057935	MTA3	-0.324057	0.00049109	0.000118214
ENSG00000102010	BMX	0.28894	0.0020034	0.00366757		ENSG00000058600	POLR3E	-0.283506	0.00245288	0.00312717
ENSG00000102024	PLS3	0.363955	7.98994e-05	6.27533e-05		ENSG00000059145	UNKL	-0.341349	0.00023029	0.000635315
ENSG00000102034	ELF4	0.298121	0.00141026	0.000172153		ENSG00000059573	ALDH18A1	-0.265995	0.00458691	0.00962784
ENSG00000102119	EMD	0.241142	0.0104285	0.000178051		ENSG00000059588	TARBP1	-0.304288	0.0011068	0.00509123
ENSG00000102265	TIMP1	0.253072	0.00709859	0.00435005		ENSG00000060339	CCAR1	-0.303042	0.00116285	0.000788037
ENSG00000102524	TNFSF13B	0.366531	7.04583e-05	1.25055e-05		ENSG00000060718	COL11A1	-0.332208	0.000345556	0.00202481
ENSG00000102547	CAB39L	0.276599	0.00315487	0.000226655		ENSG00000060749	QSER1	-0.288447	0.00204082	0.00311926
ENSG00000102802	MEDAG	0.256449	0.00634573	0.0235774		ENSG00000061337	LZTS1	-0.343305	0.000210792	0.000267696
ENSG00000102805	CLN5	0.32922	0.000393524	0.000222711		ENSG00000062650	WAPL	-0.319574	0.000593358	0.000459439
ENSG00000102882	MAPK3	0.25698	0.00623422	0.0090697		ENSG00000064102	INTS13	-0.346858	0.000179229	0.000145288
ENSG00000103066	PLA2G15	0.23353	0.0132088	0.0450332		ENSG00000064419	TNPO3	-0.225564	0.0167903	2.99182e-07
ENSG00000103145	HCFC1R1	0.266548	0.00449974	9.03711e-06		ENSG00000064607	SUGP2	-0.300307	0.00129499	0.000796237
ENSG00000103187	COTL1	0.279181	0.00287365	0.006111		ENSG00000064933	PMS1	-0.23707	0.0118441	0.0497678
ENSG00000103449	SALL1	0.470404	1.66353e-07	2.04091e-09		ENSG00000064999	ANKS1A	-0.294457	0.00162457	0.00398297
ENSG00000103769	RAB11A	0.27392	0.00347251	0.000316296		ENSG00000065183	WDR3	-0.378536	3.8662e-05	5.12086e-05
ENSG00000103966	EHD4	0.28215	0.00257844	0.00581507		ENSG00000065361	ERBB3	-0.264001	0.00491339	0.0260016
ENSG00000104213	PDGFRL	0.285867	0.00224746	0.0133202		ENSG00000065526	SPEN	-0.337714	0.000271024	0.00019462
ENSG00000104324	CPQ	0.26827	0.00423814	0.0274975		ENSG00000065883	CDK13	-0.331136	0.000362106	0.00116735
ENSG00000104472	CHRAC1	0.27071	0.00389062	0.00103823		ENSG00000066084	DIP2B	-0.330045	0.000379698	0.000495845
ENSG00000104870	FCGRT	0.258799	0.00586478	0.0122492		ENSG00000066135	KDM4A	-0.46053	3.23508e-07	5.17044e-07
ENSG00000104903	LYL1	0.307349	0.000979478	0.000731073		ENSG00000066230	SLC9A3	-0.327459	0.00042458	0.00159994
ENSG00000104904	OAZ1	0.251743	0.00741577	0.010909		ENSG00000066654	THUMPD1	-0.266764	0.0044662	0.00852823
ENSG00000105329	TGFB1	0.316317	0.000679518	0.000930148		ENSG00000066739	ATG2B	-0.244074	0.0095032	0.00635503
ENSG00000105339	DENND3	0.260234	0.00558712	0.0177456		ENSG00000066827	ZFAT	-0.272749	0.00362015	0.00184487
ENSG00000105374	NKG7	0.283021	0.00249712	0.00312667		ENSG00000066923	STAG3	-0.240041	0.0107955	0.00634669
ENSG00000105538	RASIP1	0.284044	0.00240464	0.00062161		ENSG00000067141	NEO1	-0.382704	3.12166e-05	2.358e-06
ENSG00000105697	HAMP	0.383885	2.93654e-05	2.87132e-06		ENSG00000067369	TP53BP1	-0.389407	2.19941e-05	2.36468e-06
ENSG00000105889	STEAP1B	0.343862	0.000205525	0.000516711		ENSG00000067596	DHX8	-0.292699	0.00173755	0.00383443
ENSG00000105894	PTN	0.287659	0.00210207	8.09867e-06		ENSG00000068097	HEATR6	-0.353185	0.000133618	0.000570417
ENSG00000105928	GSDME	0.327514	0.000423588	0.000780827		ENSG00000068654	POLR1A	-0.395978	1.54871e-05	4.24234e-06
ENSG00000105991	HOXA1	0.272303	0.0036778	0.000230653		ENSG00000068745	IP6K2	-0.259111	0.00580329	0.00897779
ENSG00000106018	VIPR2	0.411628	6.51524e-06	2.1785e-06		ENSG00000068784	SRBD1	-0.242879	0.00987108	0.00121693
ENSG00000106236	NPTX2	0.312902	0.000782094	0.000941054		ENSG00000068878	PSME4	-0.24815	0.00833707	0.00359022
ENSG00000106333	PCOLCE	0.295956	0.00153355	0.00173033		ENSG00000070018	LRP6	-0.27096	0.00385651	0.00542309
ENSG00000106560	GIMAP2	0.294769	0.00160526	0.000501997		ENSG00000070061	ELP1	-0.344971	0.000195397	0.000116831
ENSG00000106615	RHEB	0.286731	0.00217628	0.00507213		ENSG00000070269	TMEM260	-0.325487	0.000462038	0.000876605
ENSG00000106624	AEBP1	0.289475	0.0019634	0.00605801		ENSG00000070366	SMG6	-0.314224	0.000740823	0.00043914
ENSG00000106631	MYL7	0.26053	0.00553147	0.00432525		ENSG00000070476	ZXDC	-0.297701	0.00143344	0.00789319
ENSG00000106803	SEC61B	0.248806	0.00816155	0.00280023		ENSG00000070950	RAD18	-0.320559	0.00056932	0.000369477
ENSG00000106809	OGN	0.28989	0.00193297	0.00239421		ENSG00000071539	TRIP13	-0.335416	0.000300117	0.000684424
ENSG00000106991	ENG	0.250534	0.00771512	0.0123829		ENSG00000072364	AFF4	-0.272675	0.00362966	0.00372698
ENSG00000107249	GLIS3	0.298409	0.00139455	0.000256502		ENSG00000072501	SMC1A	-0.303166	0.00115713	0.000595238
ENSG00000107438	PDLIM1	0.363661	8.10504e-05	5.68694e-06		ENSG00000072840	EVC	-0.299998	0.00131074	0.000342317
ENSG00000107562	CXCL12	0.368356	6.44139e-05	0.000120449		ENSG00000073111	MCM2	-0.272665	0.00363092	0.00438907
ENSG00000107738	VSIR	0.333471	0.000326965	3.62535e-05		ENSG00000073282	TP63	-0.260822	0.00547676	0.0245837
ENSG00000107798	LIPA	0.248888	0.00813988	0.00641289		ENSG00000073536	NLE1	-0.296752	0.00148711	8.89086e-05
ENSG00000107819	SFXN3	0.279579	0.00283239	0.00902472		ENSG00000073598	FNDC8	-0.326606	0.000440423	0.00246299
ENSG00000108100	CCNY	0.248363	0.00827953	0.0188096		ENSG00000073614	KDM5A	-0.406384	8.75061e-06	3.25714e-06
ENSG00000108387	2019-09-04	0.24778	0.00843743	0.0141522		ENSG00000073670	ADAM11	-0.320561	0.000569284	0.00484284
ENSG00000108518	PFN1	0.260585	0.00552101	0.0047045		ENSG00000074356	NCBP3	-0.341631	0.000227375	0.00044262
ENSG00000108622	ICAM2	0.258657	0.00589284	0.00510693		ENSG00000074621	SLC24A1	-0.342437	0.000219242	0.00053912
ENSG00000108774	RAB5C	0.259136	0.00579856	0.0146948		ENSG00000074755	ZZEF1	-0.299516	0.00133567	7.62996e-05
ENSG00000108797	CNTNAP1	0.231788	0.0139293	0.0341862		ENSG00000074803	SLC12A1	-0.236881	0.0119139	0.0429175
ENSG00000108828	VAT1	0.274355	0.00341902	0.00241955		ENSG00000074855	ANO8	-0.243567	0.00965756	0.0168008
ENSG00000109099	PMP22	0.254217	0.00683484	0.0171755		ENSG00000075292	ZNF638	-0.368393	6.42964e-05	9.44661e-05
ENSG00000109424	UCP1	0.255046	0.00664938	0.000668323		ENSG00000075651	PLD1	-0.297064	0.00146926	0.000269958
ENSG00000109610	SOD3	0.290103	0.00191747	0.000645271		ENSG00000075856	SART3	-0.317275	0.000653055	0.000992315
ENSG00000109854	HTATIP2	0.340378	0.000240572	0.00104718		ENSG00000076108	BAZ2A	-0.29861	0.0013837	0.00655695
ENSG00000110090	CPT1A	0.232177	0.0137655	0.00502924		ENSG00000076650	GPATCH1	-0.302037	0.0012099	0.00915191
ENSG00000110108	TMEM109	0.259209	0.00578423	0.0233145		ENSG00000076685	NT5C2	-0.30626	0.00102318	3.15974e-05
ENSG00000110446	SLC15A3	0.295947	0.0015341	0.00087816		ENSG00000077092	RARB	-0.322885	0.000516125	0.00224511
ENSG00000110484	SCGB2A2	0.282067	0.00258625	1.87513e-06		ENSG00000077097	TOP2B	-0.314028	0.000746806	0.000170534
ENSG00000110799	VWF	0.267677	0.00432665	0.00497171		ENSG00000077274	CAPN6	-0.412182	6.31327e-06	4.07118e-05
ENSG00000110852	CLEC2B	0.300625	0.00127895	0.000726222		ENSG00000077279	DCX	-0.352269	0.000139475	0.00114647
ENSG00000110876	SELPLG	0.245507	0.0090778	0.0173333		ENSG00000077935	SMC1B	-0.286987	0.00215554	0.0156679
ENSG00000111181	SLC6A12	0.273885	0.00347674	0.00118095		ENSG00000078142	PIK3C3	-0.302046	0.00120945	0.00040553
ENSG00000111229	ARPC3	0.255078	0.00664232	0.0121438		ENSG00000078177	N4BP2	-0.300154	0.00130278	0.00639042
ENSG00000111237	VPS29	0.278979	0.00289488	0.00373321		ENSG00000078401	EDN1	-0.244267	0.00944467	0.0492392
ENSG00000111252	SH2B3	0.270288	0.00394884	0.00232225		ENSG00000078674	PCM1	-0.294457	0.00162457	6.40196e-06
ENSG00000111305	GSG1	0.28981	0.00193877	0.00388841		ENSG00000078699	CBFA2T2	-0.346955	0.000178427	0.000983713
ENSG00000111341	MGP	0.388407	2.31848e-05	6.58043e-09		ENSG00000079101	CLUL1	-0.269851	0.00400998	0.0205394
ENSG00000111348	ARHGDIB	0.419726	4.09071e-06	1.35872e-07		ENSG00000079134	THOC1	-0.281084	0.0026811	0.0173829
ENSG00000111404	RERGL	0.342326	0.000220348	1.05168e-05		ENSG00000079335	CDC14A	-0.331719	0.000353028	0.00254715
ENSG00000111452	ADGRD1	0.248048	0.00836456	0.0444457		ENSG00000079387	SENP1	-0.253838	0.00692114	0.0134373
ENSG00000111537	IFNG	0.242017	0.0101443	0.00232463		ENSG00000080345	RIF1	-0.273464	0.00352934	0.00630435
ENSG00000112562	SMOC2	0.279816	0.00280808	0.016209		ENSG00000080503	SMARCA2	-0.422407	3.49703e-06	2.28512e-06
ENSG00000112679	DUSP22	0.23984	0.0108641	0.0165786		ENSG00000080603	SRCAP	-0.353084	0.000134254	7.71156e-05
ENSG00000112799	LY86	0.265366	0.00468769	0.0020554		ENSG00000080608	PUM3	-0.364546	7.76362e-05	8.5077e-05
ENSG00000112893	MAN2A1	0.220551	0.0194516	0.00055177		ENSG00000080823	MOK	-0.284475	0.00236661	0.00612815
ENSG00000112936	C7	0.335594	0.000297765	0.00106246		ENSG00000080839	RBL1	-0.233286	0.0133078	0.000200681
ENSG00000113621	TXNDC15	0.295622	0.00155343	0.0057435		ENSG00000081177	EXD2	-0.391974	1.91945e-05	7.15806e-05
ENSG00000113657	DPYSL3	0.327708	0.000420066	0.00122374		ENSG00000081386	ZNF510	-0.288728	0.00201938	0.000207559
ENSG00000113732	ATP6V0E1	0.296793	0.00148476	0.00230037		ENSG00000081479	LRP2	-0.324951	0.000472737	0.00174438
ENSG00000114200	BCHE	0.277625	0.00304031	0.0121427		ENSG00000081665	ZNF506	-0.262152	0.00523437	0.0258672
ENSG00000114353	GNAI2	0.301138	0.00125343	0.000133547		ENSG00000081913	PHLPP1	-0.29734	0.00145367	0.00642386
ENSG00000114378	HYAL1	0.254929	0.00667532	0.00934736		ENSG00000082068	WDR70	-0.263593	0.00498267	0.00472931
ENSG00000114784	EIF1B	0.288807	0.00201341	0.000176849		ENSG00000082516	GEMIN5	-0.276164	0.00320456	3.55324e-05
ENSG00000114902	SPCS1	0.26139	0.00537211	0.000162868		ENSG00000083067	TRPM3	-0.346993	0.00017812	0.000321195
ENSG00000115008	IL1A	0.352345	0.000138984	1.88405e-06		ENSG00000083093	PALB2	-0.314499	0.000732476	0.00197348
ENSG00000115252	PDE1A	0.267989	0.00427984	0.0145575		ENSG00000083097	DOPEY1	-0.264303	0.00486256	0.011153
ENSG00000115350	POLE4	0.344801	0.000196918	9.90431e-05		ENSG00000083168	KAT6A	-0.27832	0.00296487	0.00164437
ENSG00000115353	TACR1	0.310714	0.000855066	0.00138477		ENSG00000083223	ZCCHC6	-0.30386	0.00112578	0.000495132
ENSG00000115380	EFEMP1	0.244311	0.00943167	0.0452353		ENSG00000083642	PDS5B	-0.321871	0.000538723	0.000168819
ENSG00000115446	UNC50	0.325049	0.000470762	2.26409e-05		ENSG00000083896	YTHDC1	-0.322721	0.000519725	0.00288998
ENSG00000115514	TXNDC9	0.296876	0.00148002	0.000239234		ENSG00000084453	SLCO1A2	-0.364271	7.86804e-05	0.000434674
ENSG00000115523	GNLY	0.254217	0.00683487	0.00767952		ENSG00000084774	CAD	-0.332074	0.000347597	0.000165073
ENSG00000115594	IL1R1	0.299266	0.00134877	0.00255671		ENSG00000085465	OVGP1	-0.264232	0.00487455	0.0342355
ENSG00000115738	ID2	0.338558	0.000261016	2.77288e-07		ENSG00000085511	MAP3K4	-0.430621	2.14515e-06	4.59189e-06
ENSG00000115756	HPCAL1	0.243696	0.00961802	0.0205816		ENSG00000085563	ABCB1	-0.283691	0.00243622	0.0191824
ENSG00000115956	PLEK	0.238201	0.0114349	0.0112627		ENSG00000085760	MTIF2	-0.268028	0.00427402	4.94983e-07
ENSG00000116095	PLEKHA3	0.274309	0.00342461	0.000411263		ENSG00000085982	USP40	-0.35216	0.000140189	6.80333e-05
ENSG00000116132	PRRX1	0.269101	0.00411675	0.0102508		ENSG00000086102	NFX1	-0.324912	0.000473529	0.000330785
ENSG00000116183	PAPPA2	0.283029	0.00249639	0.00771237		ENSG00000086159	AQP6	-0.32906	0.000396263	0.00243696
ENSG00000116473	RAP1A	0.281435	0.00264691	0.00159743		ENSG00000086205	FOLH1	-0.282582	0.00253782	0.00750117
ENSG00000116815	CD58	0.291835	0.00179566	0.00219407		ENSG00000086570	FAT2	-0.337232	0.000276901	0.00061289
ENSG00000117010	ZNF684	0.265246	0.00470712	0.000297763		ENSG00000086758	HUWE1	-0.347741	0.000172092	2.31719e-06
ENSG00000117020	AKT3	0.254472	0.00677746	0.0060438		ENSG00000086827	ZW10	-0.28937	0.00197123	0.0023858
ENSG00000117069	ST6GALNAC5	0.303796	0.00112865	1.89473e-07		ENSG00000087269	NOP14	-0.309811	0.000886952	0.00145809
ENSG00000117245	KIF17	0.268113	0.0042614	0.00308085		ENSG00000087301	TXNDC16	-0.257783	0.00606857	0.00339511
ENSG00000117318	ID3	0.375161	4.58775e-05	3.97643e-06		ENSG00000087494	PTHLH	-0.262405	0.00518946	0.013181
ENSG00000117519	CNN3	0.274464	0.00340571	0.00188861		ENSG00000087510	TFAP2C	-0.273753	0.00349318	0.0102666
ENSG00000117643	MAN1C1	0.350197	0.000153618	0.000441481		ENSG00000088053	GP6	-0.411499	6.56292e-06	0.000105207
ENSG00000118113	MMP8	0.246873	0.00868787	0.0159975		ENSG00000088808	PPP1R13B	-0.281359	0.00265428	0.0208001
ENSG00000118363	SPCS2	0.291393	0.00182603	1.79593e-05		ENSG00000088812	ATRN	-0.304848	0.00108245	9.22249e-05
ENSG00000118432	CNR1	0.262994	0.00508592	0.0120537		ENSG00000088826	SMOX	-0.271489	0.00378516	0.0119792
ENSG00000118508	RAB32	0.259608	0.00570679	0.0149527		ENSG00000088876	ZNF343	-0.30603	0.00103261	0.00250736
ENSG00000119121	TRPM6	0.263216	0.00504741	0.00117365		ENSG00000089022	MAPKAPK5	-0.255574	0.00653381	0.0497988
ENSG00000119514	GALNT12	0.304553	0.00109523	0.00279967		ENSG00000089048	ESF1	-0.268859	0.00415184	0.0036728
ENSG00000119632	IFI27L2	0.254172	0.00684505	0.00211197		ENSG00000089091	DZANK1	-0.31955	0.000593941	0.00211182
ENSG00000119655	NPC2	0.290201	0.00191037	0.00220882		ENSG00000089154	GCN1	-0.293138	0.00170868	1.21511e-05
ENSG00000119801	YPEL5	0.317798	0.000638995	2.07631e-05		ENSG00000089177	KIF16B	-0.310128	0.000875628	0.00153923
ENSG00000119899	SLC17A5	0.247746	0.00844667	0.000129461		ENSG00000089505	CMTM1	-0.300181	0.00130136	0.00190709
ENSG00000120251	GRIA2	0.240939	0.0104953	0.000793847		ENSG00000089682	RBM41	-0.338008	0.000267498	5.03049e-05
ENSG00000120279	MYCT1	0.269468	0.00406415	0.0021676		ENSG00000089723	OTUB2	-0.251002	0.00759795	0.0371274
ENSG00000120324	PCDHB10	0.275445	0.00328832	0.000383371		ENSG00000089916	GPATCH2L	-0.264147	0.00488866	0.00575568
ENSG00000120860	WASHC3	0.307472	0.000974676	0.00498208		ENSG00000090686	USP48	-0.33229	0.000344319	2.9727e-05
ENSG00000120896	SORBS3	0.252423	0.0072518	0.00619792		ENSG00000091138	SLC26A3	-0.243132	0.0097921	0.0318083
ENSG00000120913	PDLIM2	0.267777	0.0043116	0.00060161		ENSG00000091428	RAPGEF4	-0.31352	0.000762524	3.10558e-05
ENSG00000120949	TNFRSF8	0.265408	0.00468088	0.0053675		ENSG00000091651	ORC6	-0.249779	0.00790742	0.0258456
ENSG00000121316	PLBD1	0.252203	0.0073044	0.0329949		ENSG00000092200	RPGRIP1	-0.320763	0.000564481	0.00217262
ENSG00000121797	CCRL2	0.292952	0.00172087	0.000678989		ENSG00000092201	SUPT16H	-0.337386	0.000275012	7.37259e-05
ENSG00000121898	CPXM2	0.312009	0.000811154	0.00239283		ENSG00000092847	AGO1	-0.390173	2.1121e-05	8.63452e-06
ENSG00000121933	TMIGD3	0.245809	0.00899013	0.0157641		ENSG00000092871	RFFL	-0.321339	0.000550955	0.000794907
ENSG00000122035	RASL11A	0.263765	0.00495331	0.00186227		ENSG00000093217	XYLB	-0.40051	1.21066e-05	2.20281e-05
ENSG00000122420	PTGFR	0.324659	0.000478664	0.000981501		ENSG00000094631	HDAC6	-0.306007	0.00103359	7.06697e-05
ENSG00000122679	RAMP3	0.270815	0.00387627	0.00303692		ENSG00000094880	CDC23	-0.293776	0.0016675	0.00306568
ENSG00000122786	CALD1	0.27016	0.0039667	0.00212508		ENSG00000094975	SUCO	-0.274241	0.00343296	0.0131877
ENSG00000122862	SRGN	0.26703	0.00442508	0.00207593		ENSG00000095002	MSH2	-0.350082	0.00015444	0.000147232
ENSG00000123130	ACOT9	0.303356	0.00114847	0.00376916		ENSG00000095015	MAP3K1	-0.266469	0.0045121	0.0253003
ENSG00000123131	PRDX4	0.263564	0.00498751	0.0124695		ENSG00000095319	NUP188	-0.361368	9.05564e-05	9.58837e-06
ENSG00000123342	MMP19	0.275586	0.00327174	0.0135266		ENSG00000095539	SEMA4G	-0.282069	0.00258608	0.0141154
ENSG00000123685	BATF3	0.326395	0.000444439	0.00080009		ENSG00000095564	BTAF1	-0.273989	0.00346396	0.00760901
ENSG00000123700	KCNJ2	0.243553	0.00966202	0.000302204		ENSG00000095596	CYP26A1	-0.379778	3.62862e-05	0.000154326
ENSG00000124102	PI3	0.234086	0.0129859	0.0026503		ENSG00000095787	WAC	-0.228234	0.0155061	0.00765941
ENSG00000124140	SLC12A5	0.372902	5.13928e-05	1.18782e-05		ENSG00000096070	BRPF3	-0.330918	0.000365569	0.000789984
ENSG00000124155	PIGT	0.256519	0.00633105	0.0369934		ENSG00000096093	EFHC1	-0.262276	0.00521238	0.0197929
ENSG00000124191	TOX2	0.319844	0.00058666	0.000534171		ENSG00000096384	HSP90AB1	-0.250137	0.00781583	0.000231963
ENSG00000124212	PTGIS	0.26499	0.00474896	0.0275968		ENSG00000096401	CDC5L	-0.245573	0.00905846	0.00407616
ENSG00000124216	SNAI1	0.374592	4.72122e-05	0.000101247		ENSG00000096433	ITPR3	-0.26943	0.00406957	0.0137555
ENSG00000124479	NDP	0.247388	0.00854499	0.00172882		ENSG00000096654	ZNF184	-0.262412	0.00518821	0.0356785
ENSG00000125347	IRF1	0.27572	0.00325603	0.000256301		ENSG00000096872	IFT74	-0.335465	0.000299467	0.000627299
ENSG00000125730	C3	0.344119	0.00020313	0.000391685		ENSG00000099219	ERMP1	-0.291002	0.0018533	0.00463244
ENSG00000125735	TNFSF14	0.279314	0.00285983	0.00191834		ENSG00000099834	CDHR5	-0.295297	0.001573	0.00263492
ENSG00000125968	ID1	0.380682	3.46437e-05	2.44009e-05		ENSG00000100027	YPEL1	-0.349067	0.00016188	0.000434422
ENSG00000125971	DYNLRB1	0.289464	0.00196423	0.000692143		ENSG00000100099	HPS4	-0.276965	0.00311357	0.00573134
ENSG00000126067	PSMB2	0.253298	0.00704564	0.0088371		ENSG00000100147	CCDC134	-0.276471	0.00316945	0.0100555
ENSG00000126903	SLC10A3	0.284058	0.00240344	0.000525687		ENSG00000100150	DEPDC5	-0.383332	3.02195e-05	5.94604e-05
ENSG00000127472	PLA2G5	0.286355	0.00220701	0.00479101		ENSG00000100156	SLC16A8	-0.317674	0.000642322	0.00512247
ENSG00000127920	GNG11	0.315989	0.000688812	3.91358e-05		ENSG00000100167	2019-09-03	-0.342496	0.000218659	5.45811e-05
ENSG00000127954	STEAP4	0.371938	5.39282e-05	3.41285e-05		ENSG00000100201	DDX17	-0.256165	0.00640625	0.0328611
ENSG00000128203	ASPHD2	0.257324	0.00616274	0.00418679		ENSG00000100206	DMC1	-0.262037	0.00525511	0.0233701
ENSG00000128245	YWHAH	0.331278	0.000359868	0.0010937		ENSG00000100207	TCF20	-0.321552	0.000546029	0.000771395
ENSG00000128266	GNAZ	0.251538	0.00746567	0.00374927		ENSG00000100281	HMGXB4	-0.247241	0.00858539	0.0230616
ENSG00000128274	A4GALT	0.290089	0.00191845	0.00354068		ENSG00000100285	NEFH	-0.406755	8.57124e-06	4.58307e-05
ENSG00000128284	APOL3	0.292693	0.00173792	0.00212692		ENSG00000100304	TTLL12	-0.268165	0.0042537	0.00730856
ENSG00000128524	ATP6V1F	0.26267	0.00514268	0.00627902		ENSG00000100344	PNPLA3	-0.245409	0.00910625	8.03457e-05
ENSG00000128604	IRF5	0.264005	0.00491263	0.00441319		ENSG00000100393	EP300	-0.323151	0.000510336	0.000187742
ENSG00000128645	HOXD1	0.220939	0.0192333	0.0466627		ENSG00000100403	ZC3H7B	-0.255184	0.0066191	0.00107744
ENSG00000128656	CHN1	0.227401	0.0158974	0.00605606		ENSG00000100505	TRIM9	-0.306372	0.00101862	0.00636948
ENSG00000128805	ARHGAP22	0.242936	0.00985319	0.0129772		ENSG00000100578	KIAA0586	-0.345359	0.000191969	4.85367e-05
ENSG00000129009	ISLR	0.31693	0.00066248	0.00229545		ENSG00000100593	ISM2	-0.32591	0.000453766	0.00248098
ENSG00000129048	ACKR4	0.281709	0.00262048	0.0102431		ENSG00000100629	CEP128	-0.248037	0.00836738	0.0133491
ENSG00000129055	ANAPC13	0.319837	0.000586843	0.000199951		ENSG00000100722	ZC3H14	-0.356284	0.000115457	0.000174404
ENSG00000129465	RIPK3	0.261618	0.00533054	0.00257256		ENSG00000100784	RPS6KA5	-0.259313	0.00576384	0.0257709
ENSG00000129559	NEDD8	0.258612	0.00590177	0.00883974		ENSG00000100813	ACIN1	-0.355746	0.000118436	0.000380321
ENSG00000129562	DAD1	0.336921	0.000280751	0.000132948		ENSG00000100888	CHD8	-0.40291	1.06108e-05	3.60139e-06
ENSG00000129993	CBFA2T3	0.228858	0.0152185	0.0335073		ENSG00000100890	KIAA0391	-0.300616	0.0012794	0.00170598
ENSG00000130300	PLVAP	0.28451	0.00236351	0.00219998		ENSG00000100941	PNN	-0.349627	0.000157733	0.000581492
ENSG00000130429	ARPC1B	0.257678	0.00609006	0.00931608		ENSG00000101040	ZMYND8	-0.311699	0.000821455	0.00347097
ENSG00000130558	OLFM1	0.380223	3.54687e-05	3.23136e-05		ENSG00000101104	PABPC1L	-0.293092	0.00171173	0.0101993
ENSG00000130592	LSP1	0.238034	0.0114947	0.0196431		ENSG00000101126	ADNP	-0.294813	0.00160251	0.0012077
ENSG00000130755	GMFG	0.274602	0.00338898	0.00153683		ENSG00000101236	RNF24	-0.302546	0.00118587	0.00375185
ENSG00000131236	CAP1	0.257943	0.006036	0.0208959		ENSG00000101251	SEL1L2	-0.234079	0.0129884	0.000182586
ENSG00000131446	MGAT1	0.287614	0.00210559	0.00211621		ENSG00000101333	PLCB4	-0.290699	0.0018747	0.00618092
ENSG00000131477	RAMP2	0.348111	0.000169185	1.67646e-06		ENSG00000101343	CRNKL1	-0.284829	0.0023358	0.00534135
ENSG00000131507	NDFIP1	0.290604	0.00188146	0.000889652		ENSG00000101349	PAK5	-0.291274	0.00183432	0.00928819
ENSG00000131831	RAI2	0.318006	0.000633508	0.000653527		ENSG00000101407	TTI1	-0.463778	2.60547e-07	1.9522e-07
ENSG00000131981	LGALS3	0.368519	6.38989e-05	4.07582e-07		ENSG00000101425	BPI	-0.267529	0.00434894	0.0135194
ENSG00000132109	TRIM21	0.367589	6.68918e-05	4.68123e-05		ENSG00000101444	AHCY	-0.286648	0.00218296	0.00108699
ENSG00000132432	SEC61G	0.31869	0.000615694	0.000666865		ENSG00000101624	CEP76	-0.387934	2.37685e-05	0.00013038
ENSG00000132481	TRIM47	0.257919	0.00604094	0.00123746		ENSG00000101639	CEP192	-0.326275	0.000446729	0.00133354
ENSG00000132718	SYT11	0.303508	0.00114161	0.00145208		ENSG00000101654	RNMT	-0.277296	0.00307656	0.00756502
ENSG00000132963	POMP	0.302924	0.00116829	0.00180584		ENSG00000101680	LAMA1	-0.32457	0.000480483	0.0026742
ENSG00000132965	ALOX5AP	0.253721	0.00694795	0.0248694		ENSG00000101752	MIB1	-0.260574	0.0055231	0.00579454
ENSG00000133561	GIMAP6	0.281702	0.00262119	0.00336289		ENSG00000101868	POLA1	-0.402497	1.08551e-05	1.26347e-06
ENSG00000133574	GIMAP4	0.288146	0.00206403	0.00179217		ENSG00000101911	PRPS2	-0.328874	0.00039945	0.0011086
ENSG00000134049	IER3IP1	0.273577	0.0035151	6.67511e-05		ENSG00000101972	STAG2	-0.269151	0.00410965	0.00439768
ENSG00000134108	ARL8B	0.263495	0.00499941	0.00107078		ENSG00000102230	PCYT1B	-0.326438	0.000443622	0.000387561
ENSG00000134198	TSPAN2	0.309045	0.000914853	0.000724207		ENSG00000102452	NALCN	-0.32658	0.000440913	0.00228136
ENSG00000134248	LAMTOR5	0.284142	0.00239593	0.000440431		ENSG00000102710	SUPT20H	-0.3093	0.00090545	0.00371913
ENSG00000134323	MYCN	0.272308	0.00367712	0.00206436		ENSG00000102743	SLC25A15	-0.365242	7.50437e-05	0.000120073
ENSG00000134333	LDHA	0.23869	0.0112621	0.0235248		ENSG00000102908	NFAT5	-0.275247	0.00331168	0.00365525
ENSG00000134470	IL15RA	0.285933	0.00224195	0.00571249		ENSG00000102967	DHODH	-0.251672	0.00743289	0.0029502
ENSG00000134533	RERG	0.258504	0.00592323	1.10152e-08		ENSG00000103037	SETD6	-0.410416	6.97792e-06	8.99476e-06
ENSG00000134590	RTL8C	0.277256	0.00308101	0.00109855		ENSG00000103089	FA2H	-0.261066	0.00543167	0.0379319
ENSG00000134594	RAB33A	0.237292	0.011763	0.00639472		ENSG00000103091	WDR59	-0.349759	0.00015677	0.00051759
ENSG00000134802	SLC43A3	0.270151	0.00396796	0.00263054		ENSG00000103197	TSC2	-0.268383	0.00422146	0.00127867
ENSG00000134825	TMEM258	0.276445	0.00317236	0.000310972		ENSG00000103199	ZNF500	-0.285846	0.00224923	0.0127145
ENSG00000134827	TCN1	0.4137	5.79024e-06	6.5132e-07		ENSG00000103316	CRYM	-0.372567	5.22613e-05	5.5204e-05
ENSG00000134851	TMEM165	0.328863	0.000399645	4.54247e-05		ENSG00000103356	EARS2	-0.304853	0.00108223	0.00101881
ENSG00000134996	OSTF1	0.286974	0.00215661	0.00308043		ENSG00000103460	TOX3	-0.269353	0.00408066	0.0431168
ENSG00000135045	C9orf40	0.286702	0.00217857	0.000512536		ENSG00000103494	RPGRIP1L	-0.331237	0.000360513	8.01341e-05
ENSG00000135185	TMEM243	0.272114	0.00370244	1.32455e-05		ENSG00000103540	CCP110	-0.264724	0.00479255	0.0186957
ENSG00000135253	KCP	0.267087	0.00441638	0.0111845		ENSG00000103549	RNF40	-0.258714	0.00588156	0.00546823
ENSG00000135318	NT5E	0.356998	0.000111613	0.000145269		ENSG00000103550	KNOP1	-0.380741	3.45376e-05	9.99241e-05
ENSG00000135363	LMO2	0.404968	9.46846e-06	2.32126e-06		ENSG00000103932	RPAP1	-0.26185	0.00528861	3.89928e-05
ENSG00000135404	CD63	0.262172	0.00523096	0.00830596		ENSG00000103978	TMEM87A	-0.309301	0.000905436	0.000799816
ENSG00000135406	PRPH	0.240146	0.0107604	0.00269288		ENSG00000104133	SPG11	-0.39713	1.45525e-05	4.04163e-07
ENSG00000135413	LACRT	0.25594	0.00645462	0.000328403		ENSG00000104177	MYEF2	-0.42088	3.82436e-06	1.6854e-05
ENSG00000135631	RAB11FIP5	0.236476	0.0120642	0.00362998		ENSG00000104218	CSPP1	-0.324834	0.00047511	0.00251233
ENSG00000136003	ISCU	0.308337	0.000941319	2.56454e-05		ENSG00000104237	RP1	-0.301226	0.00124912	0.00712998
ENSG00000136048	DRAM1	0.235233	0.0125361	0.00205964		ENSG00000104332	SFRP1	-0.299494	0.00133678	0.00173547
ENSG00000136156	ITM2B	0.264722	0.00479295	0.00259539		ENSG00000104447	TRPS1	-0.25871	0.00588238	0.0183637
ENSG00000136235	GPNMB	0.305427	0.00105776	0.00105288		ENSG00000104517	UBR5	-0.372753	5.17755e-05	1.07652e-05
ENSG00000136238	RAC1	0.256237	0.00639088	0.00409445		ENSG00000104783	KCNN4	-0.252776	0.0071681	0.0135486
ENSG00000136240	KDELR2	0.296461	0.00150395	0.00222005		ENSG00000105072	C19orf44	-0.318347	0.000624554	0.00192623
ENSG00000136404	TM6SF1	0.222906	0.0181595	4.57379e-05		ENSG00000105143	SLC1A6	-0.269206	0.0041017	0.0163419
ENSG00000137033	IL33	0.428108	2.49446e-06	2.06861e-07		ENSG00000105227	PRX	-0.232632	0.013576	0.01048
ENSG00000137463	MGARP	0.382553	3.14612e-05	4.13668e-07		ENSG00000105323	HNRNPUL1	-0.260036	0.00562472	0.00097659
ENSG00000137496	IL18BP	0.318276	0.000626415	4.26711e-05		ENSG00000105376	ICAM5	-0.252863	0.00714758	0.0146437
ENSG00000137507	LRRC32	0.394703	1.65879e-05	5.98187e-07		ENSG00000105397	TYK2	-0.229626	0.0148711	0.0127502
ENSG00000137509	PRCP	0.269482	0.00406214	0.013565		ENSG00000105486	LIG1	-0.286301	0.00221144	0.00406048
ENSG00000137575	SDCBP	0.251772	0.00740866	0.0038205		ENSG00000105696	TMEM59L	-0.294195	0.00164098	0.00610596
ENSG00000137714	FDX1	0.296006	0.00153061	0.00211378		ENSG00000105778	AVL9	-0.283464	0.00245672	0.00756389
ENSG00000137767	SQOR	0.406304	8.78982e-06	1.28777e-05		ENSG00000105879	CBLL1	-0.22707	0.016055	0.0144426
ENSG00000137960	GIPC2	0.27263	0.00363547	0.00261073		ENSG00000106006	HOXA6	-0.290414	0.00189506	0.00537752
ENSG00000138069	RAB1A	0.277349	0.00307074	0.00746273		ENSG00000106078	COBL	-0.289426	0.00196702	0.00124086
ENSG00000138172	CALHM2	0.269613	0.00404356	0.00546488		ENSG00000106261	ZKSCAN1	-0.277145	0.00309346	0.013596
ENSG00000138271	GPR87	0.238752	0.0112401	0.000405098		ENSG00000106344	RBM28	-0.30192	0.00121548	0.00079619
ENSG00000138772	ANXA3	0.359385	9.96059e-05	8.05065e-07		ENSG00000106443	PHF14	-0.460637	3.21231e-07	1.65946e-08
ENSG00000139055	ERP27	0.276561	0.00315914	1.42081e-05		ENSG00000106462	EZH2	-0.314477	0.000733151	0.00478601
ENSG00000139117	CPNE8	0.246366	0.00883086	0.00389792		ENSG00000106479	ZNF862	-0.289739	0.00194399	0.0162843
ENSG00000139329	LUM	0.249463	0.00798924	0.0118974		ENSG00000106526	ACTR3C	-0.309113	0.000912339	0.00261003
ENSG00000139508	SLC46A3	0.405408	9.23963e-06	3.1095e-07		ENSG00000106603	COA1	-0.247389	0.00854451	0.00175959
ENSG00000139567	ACVRL1	0.27012	0.00397229	0.00289696		ENSG00000106692	FKTN	-0.241498	0.010312	0.00450437
ENSG00000139832	RAB20	0.317947	0.000635058	0.000412821		ENSG00000107185	RGP1	-0.299002	0.00136271	0.00054931
ENSG00000139921	TMX1	0.246636	0.00875454	0.000183037		ENSG00000107282	APBA1	-0.283568	0.00244731	0.00953849
ENSG00000140030	GPR65	0.242634	0.00994805	0.00409629		ENSG00000107581	EIF3A	-0.310727	0.000854591	1.59064e-05
ENSG00000140092	FBLN5	0.281034	0.00268602	0.0104263		ENSG00000107643	MAPK8	-0.281378	0.00265239	0.0138223
ENSG00000140105	WARS	0.364898	7.63138e-05	0.000156908		ENSG00000107815	TWNK	-0.276184	0.00320231	0.00238248
ENSG00000140280	LYSMD2	0.334474	0.000312848	2.34642e-07		ENSG00000107882	SUFU	-0.334112	0.000317882	0.00183857
ENSG00000140285	FGF7	0.234261	0.0129165	0.011633		ENSG00000107890	ANKRD26	-0.338819	0.000257992	6.18482e-05
ENSG00000140307	GTF2A2	0.30355	0.0011397	0.000447844		ENSG00000107938	EDRF1	-0.389953	2.13688e-05	6.22838e-05
ENSG00000140319	SRP14	0.268676	0.0041784	0.00167838		ENSG00000108021	FAM208B	-0.263742	0.00495723	0.00398112
ENSG00000140406	TLNRD1	0.296116	0.00152413	0.000154902		ENSG00000108055	SMC3	-0.397345	1.43843e-05	1.04065e-05
ENSG00000140450	ARRDC4	0.305266	0.00106459	1.25033e-05		ENSG00000108176	DNAJC12	-0.270518	0.00391703	0.0126731
ENSG00000140464	PML	0.230671	0.0144092	0.0205145		ENSG00000108349	CASC3	-0.328491	0.000406111	0.000299755
ENSG00000140682	TGFB1I1	0.247501	0.00851362	0.000351958		ENSG00000108352	RAPGEFL1	-0.374713	4.69265e-05	0.000120147
ENSG00000140945	CDH13	0.333158	0.000331484	0.000495486		ENSG00000108375	RNF43	-0.308883	0.00092083	0.00299323
ENSG00000140968	IRF8	0.241352	0.0103595	0.0228409		ENSG00000108389	MTMR4	-0.322085	0.000533881	0.00223453
ENSG00000142089	IFITM3	0.380187	3.55348e-05	1.31416e-05		ENSG00000108395	TRIM37	-0.291416	0.00182443	0.000930112
ENSG00000142188	TMEM50B	0.253141	0.00708235	0.00244667		ENSG00000108406	DHX40	-0.28759	0.00210747	0.00209429
ENSG00000142227	EMP3	0.269923	0.00399981	0.0126498		ENSG00000108424	KPNB1	-0.300763	0.00127203	6.42097e-05
ENSG00000142634	EFHD2	0.26593	0.00459721	0.0045753		ENSG00000108469	RECQL5	-0.276583	0.00315661	0.00750215
ENSG00000142669	SH3BGRL3	0.318678	0.000615998	0.000460084		ENSG00000108474	PIGL	-0.273309	0.00354884	0.0208155
ENSG00000142961	MOB3C	0.298279	0.0014016	0.00285855		ENSG00000108559	NUP88	-0.247606	0.00848493	0.00104824
ENSG00000143110	C1orf162	0.275278	0.00330805	0.00207281		ENSG00000108587	GOSR1	-0.267337	0.00437814	0.0113306
ENSG00000143369	ECM1	0.266449	0.00451529	0.0312531		ENSG00000108599	AKAP10	-0.290414	0.00189504	0.000491779
ENSG00000143387	CTSK	0.218913	0.0203964	0.0390629		ENSG00000108773	KAT2A	-0.26605	0.00457817	0.0215835
ENSG00000143653	SCCPDH	0.352039	0.000140987	0.000631998		ENSG00000108947	EFNB3	-0.32131	0.000551617	2.45638e-05
ENSG00000143771	CNIH4	0.344334	0.000201152	0.000170198		ENSG00000108963	DPH1	-0.311324	0.000834122	0.00230078
ENSG00000143816	WNT9A	0.285863	0.00224778	0.000840518		ENSG00000108984	MAP2K6	-0.330154	0.000377913	5.11759e-05
ENSG00000143933	CALM2	0.379648	3.65288e-05	1.9909e-05		ENSG00000109111	SUPT6H	-0.345994	0.000186471	4.26622e-06
ENSG00000144063	MALL	0.287197	0.00213869	0.00192016		ENSG00000109118	PHF12	-0.263898	0.00493083	0.0390088
ENSG00000144118	RALB	0.318701	0.000615414	0.000996576		ENSG00000109158	GABRA4	-0.263338	0.00502636	0.0271907
ENSG00000144191	CNGA3	0.338497	0.000261728	0.000397585		ENSG00000109265	KIAA1211	-0.378099	3.95326e-05	0.000207416
ENSG00000144476	ACKR3	0.281629	0.00262817	0.0146506		ENSG00000109606	DHX15	-0.310633	0.000857881	0.000888218
ENSG00000144645	OSBPL10	0.399605	1.27204e-05	7.11004e-11		ENSG00000109618	SEPSECS	-0.289721	0.00194528	0.00190465
ENSG00000144746	ARL6IP5	0.313922	0.000750055	0.000363855		ENSG00000109685	NSD2	-0.279397	0.00285126	0.000108508
ENSG00000144837	PLA1A	0.241417	0.0103383	0.0361217		ENSG00000109758	HGFAC	-0.240175	0.0107504	0.0471475
ENSG00000144843	ADPRH	0.345457	0.000191113	0.00020599		ENSG00000109832	DDX25	-0.29462	0.00161445	0.010543
ENSG00000144893	MED12L	0.291861	0.00179388	3.7678e-05		ENSG00000109920	FNBP4	-0.296833	0.00148245	0.010041
ENSG00000145242	EPHA5	0.42681	2.69548e-06	8.20403e-06		ENSG00000109927	TECTA	-0.308789	0.000924338	0.00202012
ENSG00000145287	PLAC8	0.291513	0.00181775	0.000740759		ENSG00000110048	OSBP	-0.252908	0.00713696	0.00083122
ENSG00000145335	SNCA	0.326575	0.00044101	3.67445e-05		ENSG00000110066	KMT5B	-0.27187	0.00373464	0.0201126
ENSG00000145337	PYURF	0.323356	0.000505914	2.91396e-05		ENSG00000110075	PPP6R3	-0.264448	0.00483831	0.0107848
ENSG00000145423	SFRP2	0.282008	0.00259187	0.00230441		ENSG00000110169	HPX	-0.261023	0.0054395	0.00923332
ENSG00000145623	OSMR	0.240558	0.0106219	0.000660583		ENSG00000110274	CEP164	-0.287127	0.00214432	0.00630227
ENSG00000145730	PAM	0.310753	0.000853704	0.00365475		ENSG00000110427	KIAA1549L	-0.315584	0.000700449	0.00354834
ENSG00000145824	CXCL14	0.263439	0.00500894	0.00766515		ENSG00000110497	AMBRA1	-0.323132	0.000510741	0.00083673
ENSG00000145861	C1QTNF2	0.260717	0.00549642	0.0268054		ENSG00000110713	NUP98	-0.284984	0.00232244	0.00146397
ENSG00000146112	PPP1R18	0.331996	0.000348774	8.34411e-06		ENSG00000110721	CHKA	-0.283371	0.0024651	0.0128384
ENSG00000146278	PNRC1	0.249893	0.00787805	7.86298e-05		ENSG00000110844	PRPF40B	-0.270529	0.0039156	0.00555232
ENSG00000146352	CLVS2	0.25032	0.00776918	0.00285349		ENSG00000110881	ASIC1	-0.316548	0.000673048	0.0017082
ENSG00000146674	IGFBP3	0.353803	0.0001298	7.58343e-05		ENSG00000110987	BCL7A	-0.278574	0.00293764	0.0116759
ENSG00000147027	TMEM47	0.332478	0.000341507	0.000230493		ENSG00000111011	RSRC2	-0.281255	0.00266439	0.0226552
ENSG00000147065	MSN	0.28214	0.00257939	0.0102004		ENSG00000111186	WNT5B	-0.273357	0.0035427	0.00185308
ENSG00000147113	CXorf36	0.276015	0.00322177	0.00497708		ENSG00000111203	ITFG2	-0.27829	0.00296807	0.00255322
ENSG00000147324	MFHAS1	0.25223	0.00729793	0.00224611		ENSG00000111271	ACAD10	-0.369417	6.11253e-05	4.42127e-05
ENSG00000147408	CSGALNACT1	0.455714	4.44138e-07	1.76668e-07		ENSG00000111300	NAA25	-0.248576	0.00822262	0.011982
ENSG00000147889	CDKN2A	0.322005	0.000535698	0.000985173		ENSG00000111364	DDX55	-0.337098	0.000278555	0.00106197
ENSG00000148655	LRMDA	0.250623	0.00769281	0.0109921		ENSG00000111424	VDR	-0.264173	0.00488431	0.0044279
ENSG00000148834	GSTO1	0.325198	0.000467779	0.000172931		ENSG00000111432	FZD10	-0.292273	0.00176597	0.00565019
ENSG00000148926	ADM	0.279691	0.00282093	0.00366167		ENSG00000111445	RFC5	-0.309651	0.000892719	0.000692649
ENSG00000149090	PAMR1	0.281033	0.00268616	0.00135285		ENSG00000111530	CAND1	-0.232771	0.0135184	0.0425874
ENSG00000149131	SERPING1	0.304964	0.00107748	0.00187971		ENSG00000111554	MDM1	-0.277369	0.00306847	0.0185685
ENSG00000149380	P4HA3	0.316159	0.000683975	0.00209474		ENSG00000111581	NUP107	-0.239584	0.0109515	0.0205205
ENSG00000149451	ADAM33	0.249613	0.00795023	0.0186815		ENSG00000111602	TIMELESS	-0.267138	0.00440855	0.00551092
ENSG00000149488	TMC2	0.323033	0.000512902	0.00138539		ENSG00000111605	CPSF6	-0.265627	0.00464562	0.0277582
ENSG00000149557	FEZ1	0.322654	0.000521188	0.003232		ENSG00000111642	CHD4	-0.361388	9.04688e-05	5.48206e-05
ENSG00000149564	ESAM	0.283272	0.00247416	0.000586327		ENSG00000111752	PHC1	-0.311933	0.000813678	0.00322489
ENSG00000149798	CDC42EP2	0.256807	0.00627032	0.00647293		ENSG00000111785	RIC8B	-0.390365	2.09072e-05	2.24596e-07
ENSG00000149932	TMEM219	0.242563	0.00997056	0.00445191		ENSG00000111877	MCM9	-0.363272	8.25938e-05	5.72982e-05
ENSG00000149970	CNKSR2	0.278475	0.00294825	0.00489399		ENSG00000112159	MDN1	-0.406827	8.53683e-06	8.18725e-06
ENSG00000150337	FCGR1A	0.267533	0.00434839	0.00139538		ENSG00000112212	TSPO2	-0.264163	0.00488614	0.0210641
ENSG00000150510	FAM124A	0.305519	0.00105389	0.00108858		ENSG00000112282	MED23	-0.279158	0.00287608	0.00560724
ENSG00000150630	VEGFC	0.359784	9.77181e-05	2.00239e-05		ENSG00000112486	CCR6	-0.267966	0.00428339	0.0235374
ENSG00000150750	C11orf53	0.243032	0.00982336	0.00899346		ENSG00000112584	FAM120B	-0.253124	0.00708622	0.0372215
ENSG00000151366	NDUFC2	0.303931	0.0011226	0.000304741		ENSG00000112599	GUCA1B	-0.250545	0.0077122	0.0236013
ENSG00000151702	FLI1	0.277521	0.00305176	0.00217754		ENSG00000112655	PTK7	-0.280802	0.00270891	0.00232171
ENSG00000151789	ZNF385D	0.248746	0.0081776	0.0107112		ENSG00000112659	CUL9	-0.290316	0.00190209	0.00588086
ENSG00000151834	GABRA2	0.365694	7.34073e-05	7.51912e-05		ENSG00000112739	PRPF4B	-0.270715	0.00388996	0.00983984
ENSG00000152315	KCNK13	0.256315	0.00637435	0.000998961		ENSG00000112763	BTN2A1	-0.288655	0.00202495	0.00994264
ENSG00000152377	SPOCK1	0.314085	0.000745062	0.00419662		ENSG00000112877	CEP72	-0.351104	0.000147269	0.000285393
ENSG00000152804	HHEX	0.336453	0.000286645	0.000190346		ENSG00000112902	SEMA5A	-0.358864	0.000102118	9.49731e-05
ENSG00000153822	KCNJ16	0.355494	0.000119855	7.04415e-07		ENSG00000112983	BRD8	-0.362329	8.64515e-05	0.000241752
ENSG00000153879	CEBPG	0.248415	0.00826578	0.0182652		ENSG00000113119	TMCO6	-0.238154	0.0114517	0.0122378
ENSG00000154016	GRAP	0.286566	0.00218968	0.00371082		ENSG00000113300	CNOT6	-0.318497	0.000620656	0.000428792
ENSG00000154096	THY1	0.236783	0.01195	0.0384266		ENSG00000113360	DROSHA	-0.464352	2.50704e-07	3.67134e-08
ENSG00000154133	ROBO4	0.28399	0.00240945	0.000448531		ENSG00000113396	SLC27A6	-0.309883	0.000884352	0.000472609
ENSG00000154229	PRKCA	0.235519	0.0124259	0.00346881		ENSG00000113492	AGXT2	-0.358191	0.000105455	0.000705651
ENSG00000154330	PGM5	0.277541	0.00304953	0.0104412		ENSG00000113494	PRLR	-0.323105	0.000511337	0.00118064
ENSG00000154582	ELOC	0.271845	0.00373784	0.00234352		ENSG00000113522	RAD50	-0.420701	3.86448e-06	2.50327e-07
ENSG00000154589	LY96	0.321947	0.000537012	0.000172976		ENSG00000113569	NUP155	-0.321155	0.000555228	0.000794471
ENSG00000154978	VOPP1	0.279956	0.00279382	0.012417		ENSG00000113578	FGF1	-0.327874	0.000417065	0.000480621
ENSG00000155093	PTPRN2	0.324803	0.000475722	0.00259116		ENSG00000113645	WWC1	-0.269747	0.00402457	0.010427
ENSG00000155511	GRIA1	0.332909	0.000335121	0.00110477		ENSG00000113649	TCERG1	-0.281804	0.00261134	0.0125122
ENSG00000155849	ELMO1	0.261235	0.00540047	0.00611871		ENSG00000113761	ZNF346	-0.342661	0.000217033	0.000191148
ENSG00000155876	RRAGA	0.313472	0.000764056	0.000631206		ENSG00000113810	SMC4	-0.420228	3.97279e-06	1.03174e-06
ENSG00000155962	CLIC2	0.34234	0.000220213	4.94103e-05		ENSG00000114270	COL7A1	-0.257194	0.00618971	0.0379038
ENSG00000156140	ADAMTS3	0.345374	0.000191834	0.00059365		ENSG00000114439	BBX	-0.267082	0.00441709	0.00257795
ENSG00000156150	ALX3	0.270258	0.00395299	0.00272269		ENSG00000114473	IQCG	-0.268694	0.00417587	0.00358816
ENSG00000156298	TSPAN7	0.334519	0.000312231	1.95044e-05		ENSG00000114631	PODXL2	-0.258736	0.00587728	0.0173806
ENSG00000156587	UBE2L6	0.283201	0.00248068	0.000859705		ENSG00000114735	HEMK1	-0.285857	0.00224833	0.0130765
ENSG00000157045	NTAN1	0.255029	0.00665322	0.0169941		ENSG00000114737	CISH	-0.298171	0.00140752	0.00375526
ENSG00000157542	KCNJ6	0.241007	0.0104727	0.00314861		ENSG00000114742	WDR48	-0.2996	0.00133131	0.000837233
ENSG00000157551	KCNJ15	0.261662	0.00532262	0.0128277		ENSG00000114805	PLCH1	-0.347258	0.000175964	0.000832835
ENSG00000157554	ERG	0.253677	0.00695806	0.0163675		ENSG00000114812	VIPR1	-0.256854	0.00626047	0.0109571
ENSG00000158014	SLC30A2	0.278683	0.00292608	0.00059844		ENSG00000114859	CLCN2	-0.340993	0.000234011	0.000358964
ENSG00000158019	BABAM2	0.295964	0.00153309	0.00066484		ENSG00000114904	NEK4	-0.318588	0.000618314	0.00039966
ENSG00000158109	TPRG1L	0.259765	0.00567661	0.0188644		ENSG00000115053	NCL	-0.248939	0.00812637	0.0017126
ENSG00000158122	AAED1	0.325152	0.000468701	0.000849902		ENSG00000115109	EPB41L5	-0.261647	0.00532541	0.00628585
ENSG00000158710	TAGLN2	0.297598	0.00143916	0.00150322		ENSG00000115155	OTOF	-0.254856	0.00669167	0.0255832
ENSG00000158816	VWA5B1	0.292267	0.0017664	0.00377727		ENSG00000115207	GTF3C2	-0.279507	0.00283986	0.00796371
ENSG00000159110	IFNAR2	0.33649	0.000286176	0.000286968		ENSG00000115282	TTC31	-0.405738	9.07164e-06	1.13963e-05
ENSG00000159128	IFNGR2	0.300655	0.00127741	0.00098741		ENSG00000115368	WDR75	-0.259066	0.00581218	0.0241281
ENSG00000159403	C1R	0.330578	0.000371017	0.00049098		ENSG00000115464	USP34	-0.306237	0.00102411	3.34617e-05
ENSG00000160013	PTGIR	0.349438	0.00015912	0.000168278		ENSG00000115474	KCNJ13	-0.274188	0.00343941	0.0209981
ENSG00000160213	CSTB	0.296469	0.00150347	0.00225539		ENSG00000115524	SF3B1	-0.30032	0.00129431	0.00113554
ENSG00000160410	SHKBP1	0.242746	0.0099127	0.00774659		ENSG00000115548	KDM3A	-0.260605	0.00551728	0.0301179
ENSG00000161634	DCD	0.256487	0.00633773	0.000291942		ENSG00000115568	ZNF142	-0.326145	0.000449227	0.000666913
ENSG00000161940	BCL6B	0.275785	0.00324845	0.0031124		ENSG00000115687	PASK	-0.284171	0.00239341	0.0128348
ENSG00000162174	ASRGL1	0.34456	0.000199091	0.000107959		ENSG00000115760	BIRC6	-0.320619	0.000567892	0.000102972
ENSG00000162367	TAL1	0.282516	0.00254395	0.00503097		ENSG00000115808	STRN	-0.245592	0.00905301	0.00102932
ENSG00000162383	SLC1A7	0.252744	0.00717552	0.0358333		ENSG00000115816	CEBPZ	-0.25206	0.00733889	0.0351396
ENSG00000162511	LAPTM5	0.278945	0.00289838	0.00126998		ENSG00000115850	LCT	-0.32023	0.000577263	0.00314998
ENSG00000162618	ADGRL4	0.289283	0.0019777	0.00130038		ENSG00000115970	THADA	-0.370541	5.78107e-05	2.20773e-05
ENSG00000162654	GBP4	0.245081	0.00920232	0.0174979		ENSG00000116062	MSH6	-0.417605	4.6263e-06	3.98909e-06
ENSG00000162704	ARPC5	0.310003	0.00088008	0.000108873		ENSG00000116127	ALMS1	-0.420366	3.94079e-06	4.49928e-07
ENSG00000162909	CAPN2	0.27834	0.00296263	0.0125807		ENSG00000116128	BCL9	-0.260061	0.00562001	0.0388874
ENSG00000162976	PQLC3	0.26707	0.00441906	0.019704		ENSG00000116198	CEP104	-0.227695	0.015758	0.000320657
ENSG00000163017	ACTG2	0.260501	0.00553689	0.000234578		ENSG00000116285	ERRFI1	-0.272783	0.00361578	0.0143773
ENSG00000163106	HPGDS	0.248246	0.00831121	0.048928		ENSG00000116299	KIAA1324	-0.317843	0.00063782	0.000985686
ENSG00000163191	S100A11	0.372162	5.33288e-05	0.000113516		ENSG00000116539	ASH1L	-0.297964	0.00141891	0.000159921
ENSG00000163239	TDRD10	0.298192	0.00140638	0.00153769		ENSG00000116580	GON4L	-0.393935	1.72857e-05	5.93322e-06
ENSG00000163249	CCNYL1	0.259867	0.00565709	0.00857574		ENSG00000116641	DOCK7	-0.356293	0.000115411	1.14667e-05
ENSG00000163285	GABRG1	0.305241	0.00106566	0.00197985		ENSG00000116668	SWT1	-0.256244	0.00638928	0.00504484
ENSG00000163319	MRPS18C	0.3158	0.000694227	0.000254875		ENSG00000116698	SMG7	-0.33495	0.000306355	0.000133148
ENSG00000163453	IGFBP7	0.328377	0.000408121	0.000237575		ENSG00000116830	TTF2	-0.333375	0.000328342	3.96246e-05
ENSG00000163466	ARPC2	0.353353	0.000132573	0.000208526		ENSG00000116922	C1orf109	-0.297885	0.00142326	0.00229563
ENSG00000163564	PYHIN1	0.268552	0.00419666	0.00100619		ENSG00000116991	SIPA1L2	-0.449816	6.50458e-07	2.79283e-07
ENSG00000163565	IFI16	0.253904	0.00690602	0.00163757		ENSG00000117114	ADGRL2	-0.255165	0.00662333	0.00120435
ENSG00000163661	PTX3	0.356589	0.000113803	1.72972e-05		ENSG00000117139	KDM5B	-0.339651	0.00024856	0.000152617
ENSG00000163686	ABHD6	0.248388	0.00827306	0.00081467		ENSG00000117222	RBBP5	-0.277109	0.00309747	0.00817354
ENSG00000163792	TCF23	0.246036	0.00892496	0.0143143		ENSG00000117360	PRPF3	-0.31984	0.000586777	0.00490503
ENSG00000163815	CLEC3B	0.258768	0.00587077	0.0205709		ENSG00000117481	NSUN4	-0.293384	0.00169268	0.00682308
ENSG00000163817	SLC6A20	0.246632	0.00875558	0.00369384		ENSG00000117523	PRRC2C	-0.3692	6.17844e-05	5.93221e-06
ENSG00000163866	SMIM12	0.273972	0.00346604	0.00915108		ENSG00000117569	PTBP2	-0.286646	0.00218316	0.0179869
ENSG00000164035	EMCN	0.270203	0.00396073	0.00675362		ENSG00000117597	DIEXF	-0.315246	0.000710293	0.00202461
ENSG00000164054	SHISA5	0.254151	0.00684978	0.00660633		ENSG00000117713	ARID1A	-0.355794	0.000118169	0.000128934
ENSG00000164086	DUSP7	0.307044	0.000991556	0.00135448		ENSG00000117834	SLC5A9	-0.278029	0.0029962	0.0144755
ENSG00000164096	C4orf3	0.394587	1.66919e-05	9.84197e-06		ENSG00000118058	KMT2A	-0.312383	0.000798846	0.0021232
ENSG00000164136	IL15	0.318774	0.000613538	0.000184768		ENSG00000118194	TNNT2	-0.293962	0.00165568	0.00316886
ENSG00000164294	GPX8	0.236073	0.0122155	0.0415151		ENSG00000118412	CASP8AP2	-0.334057	0.000318648	0.00032817
ENSG00000164530	PI16	0.348684	0.00016477	0.00109157		ENSG00000118420	UBE3D	-0.369662	6.03875e-05	4.37295e-05
ENSG00000164604	GPR85	0.286946	0.00215889	0.00138667		ENSG00000118482	PHF3	-0.358819	0.000102338	8.76635e-05
ENSG00000164713	BRI3	0.30351	0.00114149	2.09346e-06		ENSG00000118689	FOXO3	-0.266304	0.00453807	0.0144994
ENSG00000164920	OSR2	0.265815	0.00461542	0.00960748		ENSG00000118690	ARMC2	-0.237592	0.0116539	0.000849123
ENSG00000164932	CTHRC1	0.274376	0.00341642	0.00830991		ENSG00000118707	TGIF2	-0.31584	0.000693059	0.00044907
ENSG00000165124	SVEP1	0.275767	0.00325059	0.0160796		ENSG00000118873	RAB3GAP2	-0.247826	0.00842476	0.000580061
ENSG00000165169	DYNLT3	0.327537	0.000423166	0.000280084		ENSG00000118922	KLF12	-0.268228	0.00424434	0.000840521
ENSG00000165475	CRYL1	0.309508	0.000897884	0.00181206		ENSG00000118965	WDR35	-0.267277	0.00438733	0.0163998
ENSG00000165617	DACT1	0.353716	0.000130332	1.76695e-05		ENSG00000118997	DNAH7	-0.275496	0.00328229	0.0055207
ENSG00000165704	HPRT1	0.249838	0.00789226	1.36548e-05		ENSG00000119041	GTF3C3	-0.230838	0.0143366	0.00800667
ENSG00000165794	SLC39A2	0.311926	0.000813911	1.13866e-06		ENSG00000119285	HEATR1	-0.364392	7.82207e-05	2.0596e-05
ENSG00000165949	IFI27	0.253564	0.00698408	0.0231228		ENSG00000119392	GLE1	-0.290599	0.00188183	0.00168477
ENSG00000165996	HACD1	0.259615	0.00570543	0.000136463		ENSG00000119397	CNTRL	-0.301876	0.00121758	0.00474037
ENSG00000166073	GPR176	0.274107	0.00344938	0.0123494		ENSG00000119408	NEK6	-0.257879	0.00604912	0.000209238
ENSG00000166278	C2	0.260079	0.00561655	0.0161606		ENSG00000119596	YLPM1	-0.448246	7.19103e-07	7.16418e-07
ENSG00000166311	SMPD1	0.280793	0.00270975	0.0117213		ENSG00000119684	MLH3	-0.339224	0.000253352	0.000225955
ENSG00000166401	SERPINB8	0.257039	0.00622179	0.00304959		ENSG00000119685	TTLL5	-0.360196	9.58093e-05	7.95351e-06
ENSG00000166482	MFAP4	0.287511	0.00211368	0.0103734		ENSG00000119715	ESRRB	-0.244059	0.00950749	0.0012805
ENSG00000166710	B2M	0.331209	0.000360952	0.000270039		ENSG00000119720	NRDE2	-0.358075	0.000106037	0.000178194
ENSG00000166741	NNMT	0.348915	0.000163016	0.000498256		ENSG00000119737	GPR75	-0.308804	0.000923785	0.0039811
ENSG00000166913	YWHAB	0.331788	0.00035196	0.00105506		ENSG00000119772	DNMT3A	-0.232361	0.0136886	0.00210226
ENSG00000166946	CCNDBP1	0.27367	0.00350354	0.0014744		ENSG00000119778	ATAD2B	-0.292811	0.00173016	0.00147031
ENSG00000166960	CCDC178	0.284139	0.00239622	0.00183673		ENSG00000119888	EPCAM	-0.263137	0.00506113	0.0201096
ENSG00000167272	POP5	0.272462	0.00365711	0.00609009		ENSG00000119969	HELLS	-0.2549	0.00668188	0.0258645
ENSG00000167397	VKORC1	0.281765	0.00261511	0.00180477		ENSG00000120029	C10orf76	-0.269591	0.00404663	2.77592e-05
ENSG00000167680	SEMA6B	0.269051	0.00412407	0.00297734		ENSG00000120071	KANSL1	-0.340266	0.000241787	0.00051058
ENSG00000167768	KRT1	0.269359	0.00407977	0.0090163		ENSG00000120137	PANK3	-0.292869	0.00172634	0.00499403
ENSG00000167779	IGFBP6	0.280608	0.00272812	0.00860448		ENSG00000120215	MLANA	-0.255808	0.00648305	0.00416376
ENSG00000167889	MGAT5B	0.262214	0.00522342	0.00625294		ENSG00000120471	TP53AIP1	-0.248353	0.00828248	0.0283463
ENSG00000167985	SDHAF2	0.290963	0.00185609	0.00208216		ENSG00000120539	MASTL	-0.335247	0.000302358	0.000979702
ENSG00000168062	BATF2	0.227017	0.0160804	0.0156154		ENSG00000120616	EPC1	-0.284362	0.00237654	0.0113162
ENSG00000168140	VASN	0.308877	0.00092108	0.000768792		ENSG00000120647	CCDC77	-0.330541	0.000371614	0.00093166
ENSG00000168309	FAM107A	0.33676	0.000282773	0.000575422		ENSG00000120659	TNFSF11	-0.202885	0.0319198	0.0485585
ENSG00000168329	CX3CR1	0.282223	0.00257154	9.12133e-06		ENSG00000120694	HSPH1	-0.266082	0.00457305	0.0167119
ENSG00000168447	SCNN1B	0.281361	0.00265409	0.00245665		ENSG00000120733	KDM3B	-0.418433	4.40981e-06	9.39446e-07
ENSG00000168461	RAB31	0.264018	0.00491041	0.0235004		ENSG00000120800	UTP20	-0.318097	0.000631112	0.000353883
ENSG00000168490	PHYHIP	0.397543	1.42309e-05	9.80238e-06		ENSG00000120868	APAF1	-0.247192	0.00859917	0.0119025
ENSG00000168734	PKIG	0.323649	0.00049967	4.86495e-05		ENSG00000121289	CEP89	-0.271587	0.00377208	0.0141313
ENSG00000168899	VAMP5	0.275947	0.00322963	0.00090997		ENSG00000121406	ZNF549	-0.286341	0.00220816	0.00702785
ENSG00000168938	PPIC	0.292742	0.00173474	0.0135435		ENSG00000121454	LHX4	-0.286301	0.00221142	0.00702102
ENSG00000169019	COMMD8	0.3335	0.000326537	9.66983e-05		ENSG00000121741	ZMYM2	-0.285406	0.00228633	0.00645597
ENSG00000169291	SHE	0.278538	0.00294149	0.0034263		ENSG00000121892	PDS5A	-0.360806	9.30384e-05	2.55685e-05
ENSG00000169297	NR0B1	0.271198	0.00382425	0.00308162		ENSG00000121903	ZSCAN20	-0.324221	0.000487675	0.000356753
ENSG00000169302	STK32A	0.297534	0.00144277	0.00310885		ENSG00000121940	CLCC1	-0.264854	0.00477129	1.42224e-07
ENSG00000169313	P2RY12	0.47794	9.87171e-08	3.22125e-07		ENSG00000121988	ZRANB3	-0.458929	3.59651e-07	2.95437e-07
ENSG00000169385	RNASE2	0.254484	0.00677475	0.0123366		ENSG00000121989	ACVR2A	-0.327195	0.000429436	0.00180676
ENSG00000169397	RNASE3	0.281205	0.00266931	0.00301478		ENSG00000122025	FLT3	-0.292804	0.00173058	0.00579028
ENSG00000169490	TM2D2	0.261953	0.00527006	0.00698646		ENSG00000122085	MTERF4	-0.232032	0.0138263	0.00532863
ENSG00000169504	CLIC4	0.269539	0.00405407	0.00572833		ENSG00000122299	ZC3H7A	-0.232281	0.0137219	0.00081062
ENSG00000169550	MUC15	0.276349	0.00318338	3.70879e-07		ENSG00000122482	ZNF644	-0.264271	0.00486803	0.0144179
ENSG00000169604	ANTXR1	0.218679	0.0205347	0.0111491		ENSG00000122484	RPAP2	-0.378476	3.8781e-05	1.05269e-05
ENSG00000170791	CHCHD7	0.303005	0.00116455	0.00086359		ENSG00000122512	PMS2	-0.404927	9.48985e-06	1.55626e-05
ENSG00000170891	CYTL1	0.307705	0.000965583	0.000259514		ENSG00000122678	POLM	-0.2576	0.00610603	0.0225139
ENSG00000170909	OSCAR	0.247863	0.00841472	0.00492129		ENSG00000122778	KIAA1549	-0.32134	0.000550921	0.000114997
ENSG00000170955	CAVIN3	0.25765	0.00609575	0.0125705		ENSG00000122779	TRIM24	-0.256325	0.00637219	0.0282629
ENSG00000171056	SOX7	0.280578	0.00273115	0.00345361		ENSG00000122882	ECD	-0.268944	0.0041395	0.0168009
ENSG00000171204	TMEM126B	0.302555	0.00118545	0.000949635		ENSG00000122965	RBM19	-0.267887	0.00429518	0.00342047
ENSG00000171403	KRT9	0.260805	0.00547999	7.21129e-05		ENSG00000122970	IFT81	-0.28586	0.00224805	0.00252207
ENSG00000171700	RGS19	0.228301	0.0154747	0.0123413		ENSG00000123066	MED13L	-0.272118	0.00370204	0.00451441
ENSG00000171766	GATM	0.239964	0.0108217	5.12805e-06		ENSG00000123104	ITPR2	-0.407639	8.15794e-06	2.87953e-05
ENSG00000171840	NINJ2	0.246933	0.00867116	0.00479805		ENSG00000123191	ATP7B	-0.268863	0.00415117	0.00582158
ENSG00000172005	MAL	0.312969	0.000779955	0.000602344		ENSG00000123200	ZC3H13	-0.309912	0.000883343	0.000491117
ENSG00000172061	LRRC15	0.25758	0.00611014	0.0122963		ENSG00000123213	NLN	-0.256829	0.00626569	0.000485715
ENSG00000172216	CEBPB	0.264874	0.00476798	0.001742		ENSG00000123352	SPATS2	-0.325019	0.000471371	0.000321844
ENSG00000172465	TCEAL1	0.340122	0.000243362	2.40629e-06		ENSG00000123473	STIL	-0.341821	0.000225431	0.000675017
ENSG00000172716	SLFN11	0.273274	0.0035532	0.00220519		ENSG00000123607	TTC21B	-0.324352	0.000484952	5.02307e-05
ENSG00000172757	CFL1	0.231466	0.0140663	0.0143328		ENSG00000123892	RAB38	-0.265949	0.0045942	0.0326644
ENSG00000172889	EGFL7	0.255557	0.00653731	0.00805292		ENSG00000124098	FAM210B	-0.346204	0.000184686	5.272e-05
ENSG00000172935	MRGPRF	0.330557	0.000371346	0.000326592		ENSG00000124177	CHD6	-0.389439	2.19566e-05	5.47766e-06
ENSG00000173083	HPSE	0.388383	2.32147e-05	1.45744e-06		ENSG00000124198	ARFGEF2	-0.261673	0.00532062	0.0043786
ENSG00000173269	MMRN2	0.309509	0.000897867	0.000110674		ENSG00000124205	EDN3	-0.273333	0.00354576	0.0130911
ENSG00000173391	OLR1	0.226893	0.0161398	0.00105719		ENSG00000124356	STAMBP	-0.328593	0.000404332	0.000428629
ENSG00000173406	DAB1	0.281796	0.0026121	0.0026186		ENSG00000124459	ZNF45	-0.30811	0.000949994	0.00306134
ENSG00000173432	SAA1	0.261266	0.00539484	2.40514e-06		ENSG00000124571	XPO5	-0.388517	2.30506e-05	7.13002e-06
ENSG00000173436	MINOS1	0.298883	0.00136907	0.00278793		ENSG00000124574	ABCC10	-0.282575	0.00253843	0.00832068
ENSG00000173559	NABP1	0.288656	0.00202489	0.000516771		ENSG00000124608	AARS2	-0.31735	0.000651017	0.00149307
ENSG00000174004	NRROS	0.27619	0.00320159	0.0019786		ENSG00000124789	NUP153	-0.323616	0.000500381	0.000409213
ENSG00000174021	GNG5	0.265643	0.00464296	0.00152361		ENSG00000124920	MYRF	-0.342208	0.000221529	0.00105441
ENSG00000174059	CD34	0.270605	0.00390504	0.00830685		ENSG00000125107	CNOT1	-0.355613	0.000119183	2.06243e-05
ENSG00000174175	SELP	0.272126	0.00370087	0.00861706		ENSG00000125386	FAM193A	-0.454551	4.79114e-07	4.37459e-06
ENSG00000174307	PHLDA3	0.247145	0.00861219	0.00462347		ENSG00000125484	GTF3C4	-0.317816	0.000638533	0.000199932
ENSG00000174348	PODN	0.328276	0.000409898	0.00129864		ENSG00000125485	DDX31	-0.286905	0.00216214	0.00140465
ENSG00000174749	FAM241A	0.313518	0.000762588	0.000183392		ENSG00000125630	POLR1B	-0.284818	0.00233672	0.00415857
ENSG00000174951	FUT1	0.281033	0.00268616	0.00389223		ENSG00000125676	THOC2	-0.328944	0.000398252	0.000261488
ENSG00000175220	ARHGAP1	0.255598	0.00652847	0.0211204		ENSG00000125686	MED1	-0.329277	0.000392544	0.000158193
ENSG00000175283	DOLK	0.263986	0.00491592	0.0164097		ENSG00000125846	ZNF133	-0.253	0.00711537	0.0163765
ENSG00000175348	TMEM9B	0.318628	0.000617295	8.22342e-06		ENSG00000125871	MGME1	-0.292817	0.00172978	0.00257892
ENSG00000175471	MCTP1	0.25797	0.00603066	0.00849743		ENSG00000125885	MCM8	-0.304671	0.00109008	0.00129701
ENSG00000175567	UCP2	0.28544	0.00228345	0.0126837		ENSG00000126001	CEP250	-0.309413	0.000901339	0.000923039
ENSG00000175785	PRIMA1	0.209974	0.0262795	0.010999		ENSG00000126012	KDM5C	-0.312176	0.000805652	0.00166523
ENSG00000175868	CALCB	0.244708	0.00931269	0.0287978		ENSG00000126226	PCID2	-0.248346	0.00828429	0.0132875
ENSG00000175879	HOXD8	0.261767	0.00530356	0.00330488		ENSG00000126653	NSRP1	-0.268519	0.00420146	0.00806067
ENSG00000175938	ORAI3	0.266694	0.00447707	0.00123031		ENSG00000126705	AHDC1	-0.258725	0.00587938	0.00737214
ENSG00000176396	EID2	0.336767	0.000282687	2.62444e-05		ENSG00000126746	ZNF384	-0.406078	8.90118e-06	1.6862e-05
ENSG00000176435	CLEC14A	0.236802	0.0119429	0.0113154		ENSG00000126773	PCNX4	-0.265489	0.00466784	0.00674264
ENSG00000176454	LPCAT4	0.264577	0.00481691	0.00181959		ENSG00000126822	PLEKHG3	-0.251073	0.00758037	0.0116278
ENSG00000176463	SLCO3A1	0.295839	0.00154048	0.00284294		ENSG00000126883	NUP214	-0.44658	7.99512e-07	1.76826e-06
ENSG00000176971	FIBIN	0.276104	0.00321154	0.00697966		ENSG00000127362	TAS2R3	-0.287707	0.00209826	0.00527739
ENSG00000177105	RHOG	0.319837	0.00058684	0.000386356		ENSG00000127366	TAS2R5	-0.332519	0.000340891	0.00138937
ENSG00000177363	LRRN4CL	0.283902	0.0024173	0.00793508		ENSG00000127463	EMC1	-0.273725	0.00349663	0.00372823
ENSG00000177374	HIC1	0.262578	0.0051588	0.00682844		ENSG00000127481	UBR4	-0.273484	0.00352678	2.41207e-05
ENSG00000177464	GPR4	0.301603	0.00123076	0.000969967		ENSG00000127526	SLC35E1	-0.301947	0.00121418	0.000645459
ENSG00000177627	C12orf54	0.283019	0.00249734	0.00104629		ENSG00000127914	AKAP9	-0.351228	0.000146426	9.74643e-05
ENSG00000177710	SLC35G5	0.250665	0.00768207	0.0277207		ENSG00000127980	PEX1	-0.346971	0.000178302	9.62257e-05
ENSG00000177721	ANXA2R	0.351744	0.000142941	4.31968e-05		ENSG00000127989	MTERF1	-0.296223	0.00151783	0.00321469
ENSG00000177839	PCDHB9	0.248036	0.00836771	0.000419773		ENSG00000128000	ZNF780B	-0.286131	0.00222548	0.00905983
ENSG00000177879	AP3S1	0.280601	0.00272887	0.00175766		ENSG00000128050	PAICS	-0.301248	0.00124803	0.00347218
ENSG00000177971	IMP3	0.253915	0.00690347	0.00118425		ENSG00000128059	PPAT	-0.273211	0.00356119	0.018296
ENSG00000178015	GPR150	0.295303	0.00157265	0.00200177		ENSG00000128159	TUBGCP6	-0.268934	0.00414087	0.0218989
ENSG00000178343	SHISA3	0.324656	0.000478723	0.00124555		ENSG00000128596	CCDC136	-0.389433	2.19635e-05	3.98817e-05
ENSG00000178573	MAF	0.250662	0.00768293	0.0100089		ENSG00000128602	SMO	-0.309904	0.000883621	0.000267129
ENSG00000178772	CPN2	0.291112	0.00184563	0.00293367		ENSG00000128694	OSGEPL1	-0.221432	0.0189593	0.0168156
ENSG00000178776	C5orf46	0.303477	0.00114301	2.01155e-05		ENSG00000128731	HERC2	-0.321663	0.000543477	3.13206e-05
ENSG00000178927	C17orf62	0.226036	0.0165567	0.0176728		ENSG00000128849	CGNL1	-0.304891	0.00108058	0.0045218
ENSG00000179144	GIMAP7	0.272557	0.00364483	0.00439282		ENSG00000128886	ELL3	-0.358642	0.000103205	0.00040587
ENSG00000179163	FUCA1	0.235296	0.0125116	0.0107303		ENSG00000128908	INO80	-0.34018	0.000242729	0.000359629
ENSG00000179348	GATA2	0.279813	0.00280837	0.00701683		ENSG00000129197	RPAIN	-0.294604	0.00161543	0.0061179
ENSG00000179772	FOXS1	0.226565	0.0162985	0.0170724		ENSG00000129204	USP6	-0.280676	0.00272139	0.0100269
ENSG00000179776	CDH5	0.263788	0.00494937	0.00550572		ENSG00000129292	PHF20L1	-0.251413	0.00749649	0.00861035
ENSG00000179855	GIPC3	0.275662	0.00326284	0.00808775		ENSG00000129295	LRRC6	-0.349343	0.000159826	0.000260552
ENSG00000179915	NRXN1	0.363148	8.30915e-05	6.05533e-08		ENSG00000129315	CCNT1	-0.265516	0.0046634	0.00849439
ENSG00000179933	C14orf119	0.264799	0.0047802	0.000807688		ENSG00000129351	ILF3	-0.309641	0.000893081	0.000774396
ENSG00000179954	SSC5D	0.280805	0.00270857	0.0120226		ENSG00000129484	PARP2	-0.315872	0.000692161	0.00165112
ENSG00000180044	C3orf80	0.342884	0.000214857	1.34898e-05		ENSG00000129646	QRICH2	-0.265239	0.00470823	0.0214479
ENSG00000180353	HCLS1	0.238397	0.0113655	0.0309765		ENSG00000129933	MAU2	-0.318119	0.000630511	0.00228974
ENSG00000180447	GAS1	0.357317	0.000109936	0.000130075		ENSG00000130038	CRACR2A	-0.301651	0.00122843	0.00624216
ENSG00000180537	RNF182	0.29451	0.00162125	0.00335272		ENSG00000130119	GNL3L	-0.269188	0.00410422	0.00109656
ENSG00000180730	SHISA2	0.249527	0.0079726	0.000525492		ENSG00000130227	XPO7	-0.283749	0.00243103	8.79707e-07
ENSG00000180828	BHLHE22	0.362366	8.62976e-05	3.61591e-05		ENSG00000130449	ZSWIM6	-0.284046	0.00240448	0.00186699
ENSG00000180964	TCEAL8	0.261549	0.00534305	0.000155649		ENSG00000130559	CAMSAP1	-0.243819	0.00958046	4.07041e-05
ENSG00000181061	HIGD1A	0.327559	0.000422768	0.000810186		ENSG00000130684	ZNF337	-0.255163	0.00662369	0.0152277
ENSG00000181467	RAP2B	0.268499	0.0042044	0.00139102		ENSG00000130703	OSBPL2	-0.27054	0.00391404	0.00411954
ENSG00000181617	FDCSP	0.244109	0.00949262	0.00266904		ENSG00000130713	EXOSC2	-0.340994	0.000233997	0.000130259
ENSG00000182117	NOP10	0.284222	0.00238888	0.00233185		ENSG00000130723	PRRC2B	-0.354739	0.000124206	0.000197002
ENSG00000182253	SYNM	0.255811	0.00648226	9.76839e-06		ENSG00000130803	ZNF317	-0.334618	0.000310874	3.92739e-05
ENSG00000182326	C1S	0.315296	0.000708802	0.00109215		ENSG00000130818	ZNF426	-0.273416	0.00353531	0.0211691
ENSG00000182492	BGN	0.291531	0.0018165	0.00454676		ENSG00000130826	DKC1	-0.269804	0.00401652	0.00136546
ENSG00000182544	MFSD5	0.350378	0.000152331	0.000402253		ENSG00000130827	PLXNA3	-0.228926	0.0151875	0.00832755
ENSG00000182836	PLCXD3	0.438853	1.29739e-06	1.72216e-06		ENSG00000130829	DUSP9	-0.305947	0.00103607	0.00613709
ENSG00000182885	ADGRG3	0.235008	0.0126232	0.00933702		ENSG00000130856	ZNF236	-0.3406	0.000238187	0.000423573
ENSG00000183018	SPNS2	0.241532	0.0103011	0.0048728		ENSG00000130939	UBE4B	-0.33091	0.000365698	3.41973e-06
ENSG00000183090	FREM3	0.374321	4.7861e-05	7.11734e-06		ENSG00000131051	RBM39	-0.269543	0.00405345	0.0361295
ENSG00000183160	TMEM119	0.326855	0.000435748	0.000297262		ENSG00000131115	ZNF227	-0.363913	8.00626e-05	0.000110635
ENSG00000183291	SELENOF	0.269674	0.004035	0.000212464		ENSG00000131127	ZNF141	-0.302098	0.00120697	0.00473001
ENSG00000183346	CABCOCO1	0.355332	0.000120779	1.49033e-06		ENSG00000131470	PSMC3IP	-0.300501	0.00128518	1.02036e-05
ENSG00000183578	TNFAIP8L3	0.296744	0.00148759	0.00137544		ENSG00000131503	ANKHD1	-0.339083	0.000254958	0.000966793
ENSG00000183696	UPP1	0.314026	0.000746869	0.000913722		ENSG00000131746	TNS4	-0.277005	0.00310905	0.010114
ENSG00000183722	LHFPL6	0.292587	0.001745	0.0018365		ENSG00000131788	PIAS3	-0.26869	0.00417637	0.0105297
ENSG00000183801	OLFML1	0.280569	0.00273209	0.0125365		ENSG00000131845	ZNF304	-0.27549	0.00328302	0.0061121
ENSG00000183807	FAM162B	0.294198	0.00164077	0.000871537		ENSG00000131849	ZNF132	-0.321946	0.000537017	0.00182262
ENSG00000184160	ADRA2C	0.23151	0.0140473	0.0211715		ENSG00000132182	NUP210	-0.292029	0.00178247	0.00701432
ENSG00000184277	TM2D3	0.267987	0.00428011	0.000135902		ENSG00000132199	ENOSF1	-0.313685	0.000757403	0.00373617
ENSG00000184304	PRKD1	0.307984	0.00095483	0.00106228		ENSG00000132275	RRP8	-0.274605	0.00338868	0.00450218
ENSG00000184347	SLIT3	0.286402	0.00220314	0.00862216		ENSG00000132405	TBC1D14	-0.291703	0.00180471	0.000998071
ENSG00000184497	TMEM255B	0.251299	0.00752442	0.00881478		ENSG00000132436	FIGNL1	-0.258283	0.00596745	0.0351494
ENSG00000184500	PROS1	0.309303	0.000905358	0.000735812		ENSG00000132466	ANKRD17	-0.408016	7.98745e-06	5.40132e-06
ENSG00000184574	LPAR5	0.314733	0.000725453	4.66886e-06		ENSG00000132549	VPS13B	-0.267204	0.00439844	0.000133669
ENSG00000184584	TMEM173	0.373783	4.91719e-05	7.18542e-06		ENSG00000132561	MATN2	-0.264587	0.0048153	0.00127157
ENSG00000184785	SMIM10	0.289215	0.00198273	0.00520449		ENSG00000132680	KHDC4	-0.295511	0.00156008	0.0105632
ENSG00000184838	PRR16	0.256597	0.00631447	2.76221e-05		ENSG00000132793	LPIN3	-0.310211	0.000872674	0.00515637
ENSG00000184900	SUMO3	0.338889	0.000257186	0.000432813		ENSG00000132849	PATJ	-0.259574	0.00571323	0.0182547
ENSG00000184905	TCEAL2	0.223979	0.0175956	0.00122634		ENSG00000132906	CASP9	-0.269263	0.00409352	0.0147831
ENSG00000185088	RPS27L	0.415638	5.18199e-06	5.50086e-07		ENSG00000132950	ZMYM5	-0.282984	0.00250053	0.00987304
ENSG00000185112	FAM43A	0.394606	1.66745e-05	3.20726e-06		ENSG00000133103	COG6	-0.268889	0.00414745	0.0032968
ENSG00000185115	NSMCE3	0.321508	0.000547029	5.66459e-05		ENSG00000133110	POSTN	-0.295412	0.00156603	0.00923434
ENSG00000185198	PRSS57	0.246551	0.0087786	0.00954001		ENSG00000133302	SLF1	-0.344569	0.00019901	0.000838664
ENSG00000185201	IFITM2	0.399043	1.3116e-05	7.17312e-06		ENSG00000133422	MORC2	-0.333686	0.000323893	0.000231664
ENSG00000185222	TCEAL9	0.304354	0.0011039	0.000162594		ENSG00000133460	SLC2A11	-0.240201	0.0107417	0.0460824
ENSG00000185291	IL3RA	0.274535	0.00339708	0.00522837		ENSG00000133627	ACTR3B	-0.305316	0.00106248	0.00208111
ENSG00000185339	TCN2	0.292231	0.00176881	0.000293433		ENSG00000133706	LARS	-0.374498	4.74361e-05	1.22567e-05
ENSG00000185361	TNFAIP8L1	0.301054	0.00125759	0.00219635		ENSG00000133858	ZFC3H1	-0.266136	0.00456454	0.0129474
ENSG00000185479	KRT6B	0.261711	0.00531364	0.00017748		ENSG00000134077	THUMPD3	-0.291368	0.00182779	0.000537837
ENSG00000185527	PDE6G	0.272344	0.00367251	0.00283433		ENSG00000134186	PRPF38B	-0.294782	0.00160442	0.0119403
ENSG00000185551	NR2F2	0.254562	0.00675718	0.00147358		ENSG00000134222	PSRC1	-0.324189	0.000488329	0.000627351
ENSG00000185565	LSAMP	0.260091	0.00561429	0.00339638		ENSG00000134250	NOTCH2	-0.266509	0.00450591	2.29295e-06
ENSG00000185567	AHNAK2	0.268606	0.00418869	0.0186185		ENSG00000134253	TRIM45	-0.248549	0.0082298	0.0129699
ENSG00000185633	NDUFA4L2	0.274641	0.00338431	0.00190431		ENSG00000134313	KIDINS220	-0.287227	0.00213634	0.000287744
ENSG00000185742	C11orf87	0.321136	0.00055567	0.000554367		ENSG00000134444	KIAA1468	-0.308246	0.000944776	0.00155466
ENSG00000185885	IFITM1	0.368626	6.35598e-05	8.60221e-05		ENSG00000134461	ANKRD16	-0.31147	0.000829158	0.0046002
ENSG00000185933	CALHM1	0.250646	0.00768683	0.00692514		ENSG00000134627	PIWIL4	-0.304954	0.00107791	0.00340946
ENSG00000186395	KRT10	0.325365	0.000464453	0.00034252		ENSG00000134644	PUM1	-0.315227	0.000710838	0.00122735
ENSG00000186577	SMIM29	0.266226	0.00455036	0.00334459		ENSG00000134744	ZCCHC11	-0.311192	0.000838606	0.000883141
ENSG00000186665	C17orf58	0.284603	0.00235541	0.00511321		ENSG00000134815	DHX34	-0.283165	0.00248391	0.0076412
ENSG00000186818	LILRB4	0.260569	0.0055241	0.00503475		ENSG00000134900	TPP2	-0.27876	0.00291793	8.06808e-05
ENSG00000186827	TNFRSF4	0.293707	0.00167195	0.000419307		ENSG00000134909	ARHGAP32	-0.248119	0.00834542	0.0392983
ENSG00000186847	KRT14	0.23229	0.0137184	0.000225221		ENSG00000134917	ADAMTS8	-0.284818	0.00233671	0.00810845
ENSG00000187098	MITF	0.2411	0.0104422	0.0159686		ENSG00000135040	NAA35	-0.306673	0.00100641	0.000106819
ENSG00000187513	GJA4	0.294985	0.00159197	0.000518196		ENSG00000135083	CCNJL	-0.28337	0.00246523	0.00436311
ENSG00000187601	MAGEH1	0.32132	0.000551399	0.00183112		ENSG00000135090	TAOK3	-0.359837	9.74706e-05	0.000173569
ENSG00000188015	S100A3	0.243695	0.0096185	0.0482873		ENSG00000135116	HRK	-0.300095	0.00130579	0.00277375
ENSG00000188313	PLSCR1	0.352831	0.000135856	2.2862e-05		ENSG00000135315	CEP162	-0.266367	0.00452815	0.00708636
ENSG00000188483	IER5L	0.244293	0.00943698	0.00332777		ENSG00000135338	LCA5	-0.344661	0.000198177	0.00107979
ENSG00000188505	NCCRP1	0.252809	0.00716026	0.00025463		ENSG00000135365	PHF21A	-0.387553	2.42495e-05	0.000142757
ENSG00000188612	SUMO2	0.262381	0.00519369	0.000163003		ENSG00000135372	NAT10	-0.306789	0.00100175	0.000484587
ENSG00000189129	PLAC9	0.237252	0.0117774	0.0360711		ENSG00000135373	EHF	-0.301141	0.00125332	0.00660081
ENSG00000189320	FAM180A	0.254475	0.00677674	0.00597965		ENSG00000135374	ELF5	-0.303292	0.00115138	0.00306523
ENSG00000189409	MMP23B	0.260327	0.00556961	0.0222565		ENSG00000135392	DNAJC14	-0.297683	0.00143443	0.0011196
ENSG00000196072	BLOC1S2	0.349575	0.000158117	1.37786e-05		ENSG00000135436	FAM186B	-0.343138	0.000212393	0.0021015
ENSG00000196104	SPOCK3	0.275072	0.00333252	0.00126719		ENSG00000135457	TFCP2	-0.248918	0.00813193	0.0134862
ENSG00000196154	S100A4	0.277604	0.00304263	0.0124413		ENSG00000135473	PAN2	-0.381536	3.31559e-05	0.000174335
ENSG00000196196	HRCT1	0.283939	0.00241402	0.00548987		ENSG00000135502	SLC26A10	-0.31009	0.000876962	0.00878132
ENSG00000196937	FAM3C	0.316036	0.000687476	1.39782e-06		ENSG00000135605	TEC	-0.288389	0.00204532	0.00122234
ENSG00000196975	ANXA4	0.430773	2.12554e-06	7.51068e-07		ENSG00000135637	CCDC142	-0.275638	0.00326569	0.00937476
ENSG00000197142	ACSL5	0.281542	0.00263656	0.000865591		ENSG00000135747	ZNF670-ZNF695	-0.273271	0.00355366	0.0126698
ENSG00000197245	FAM110D	0.275429	0.00329016	0.00385301		ENSG00000135829	DHX9	-0.371541	5.50071e-05	4.71731e-06
ENSG00000197646	PDCD1LG2	0.249327	0.00802466	0.0123489		ENSG00000135913	USP37	-0.344431	0.000200268	6.65365e-05
ENSG00000197747	S100A10	0.293293	0.00169862	0.00389379		ENSG00000135945	REV1	-0.285232	0.0023011	0.00361364
ENSG00000197769	MAP1LC3C	0.278652	0.00292938	0.0101019		ENSG00000135951	TSGA10	-0.322582	0.000522791	0.000939896
ENSG00000197921	HES5	0.254534	0.00676335	0.0326459		ENSG00000135960	EDAR	-0.468457	1.89984e-07	5.94944e-07
ENSG00000197956	S100A6	0.387027	2.49281e-05	1.00082e-05		ENSG00000135976	ANKRD36	-0.295801	0.00154273	0.00401262
ENSG00000198019	FCGR1B	0.2936	0.0016788	0.00110964		ENSG00000135999	EPC2	-0.273334	0.00354566	0.0113265
ENSG00000198099	ADH4	0.284986	0.00232225	0.00166268		ENSG00000136111	TBC1D4	-0.242562	0.00997093	0.00161693
ENSG00000198113	TOR4A	0.306615	0.00100873	0.000652433		ENSG00000136152	COG3	-0.287736	0.002096	0.0095966
ENSG00000198189	HSD17B11	0.281266	0.00266336	0.000369397		ENSG00000136206	SPDYE1	-0.25708	0.00621337	0.00313222
ENSG00000198435	NRARP	0.329372	0.000390935	0.000165769		ENSG00000136367	ZFHX2	-0.273003	0.00358765	0.00298863
ENSG00000198515	CNGA1	0.367462	6.73126e-05	0.000146245		ENSG00000136379	ABHD17C	-0.302717	0.00117789	0.00582408
ENSG00000198832	SELENOM	0.298758	0.00137575	9.78891e-05		ENSG00000136478	TEX2	-0.29412	0.00164571	0.000158816
ENSG00000198835	GJC2	0.331541	0.000355769	0.000209187		ENSG00000136492	BRIP1	-0.284749	0.00234275	0.016927
ENSG00000198841	KTI12	0.256381	0.00636036	0.00619661		ENSG00000136504	KAT7	-0.351489	0.000144652	2.72043e-05
ENSG00000198843	SELENOT	0.282305	0.00256377	0.000953249		ENSG00000136531	SCN2A	-0.356047	0.000116765	0.000703937
ENSG00000198844	ARHGEF15	0.273322	0.00354716	0.000749227		ENSG00000136628	EPRS	-0.355691	0.000118744	5.76349e-07
ENSG00000198873	GRK5	0.259832	0.00566364	0.0149067		ENSG00000136636	KCTD3	-0.29247	0.00175281	0.00652281
ENSG00000203747	FCGR3A	0.245668	0.00903109	0.00884096		ENSG00000136699	SMPD4	-0.292494	0.00175115	0.00106777
ENSG00000203883	SOX18	0.297033	0.00147106	0.000910146		ENSG00000136709	WDR33	-0.23441	0.0128572	0.0135947
ENSG00000204021	LIPK	0.25904	0.00581719	0.000168864		ENSG00000136715	SAP130	-0.38873	2.27939e-05	7.63326e-05
ENSG00000204161	C10orf128	0.355266	0.000121156	2.88402e-05		ENSG00000136824	SMC2	-0.29192	0.00178988	0.000262257
ENSG00000204257	HLA-DMA	0.235473	0.0124439	0.0187322		ENSG00000136828	RALGPS1	-0.253653	0.00696351	0.0289246
ENSG00000204272	NBDY	0.267695	0.00432399	5.2152e-05		ENSG00000136861	CDK5RAP2	-0.273566	0.00351645	0.00161641
ENSG00000204310	AGPAT1	0.248441	0.00825873	0.0231007		ENSG00000136870	ZNF189	-0.386811	2.52119e-05	1.78534e-05
ENSG00000204335	SP5	0.259122	0.00580126	0.0091417		ENSG00000136874	STX17	-0.304673	0.00108999	0.000284617
ENSG00000204397	CARD16	0.26174	0.00530841	0.00545882		ENSG00000136891	TEX10	-0.344975	0.000195367	0.000372661
ENSG00000204421	LY6G6C	0.371751	5.44332e-05	1.21534e-06		ENSG00000136925	TSTD2	-0.266068	0.00457522	0.000231886
ENSG00000204475	NCR3	0.234232	0.0129277	0.0163221		ENSG00000136935	GOLGA1	-0.275113	0.00332768	0.0002582
ENSG00000204540	PSORS1C1	0.312777	0.000786111	6.16926e-05		ENSG00000136937	NCBP1	-0.265639	0.00464363	0.000652865
ENSG00000204583	LRCOL1	0.228599	0.015337	0.00481717		ENSG00000137054	POLR1E	-0.261274	0.00539336	0.000686575
ENSG00000204592	HLA-E	0.309834	0.000886125	0.000240495		ENSG00000137073	UBAP2	-0.26816	0.00425438	3.63751e-05
ENSG00000205220	PSMB10	0.217578	0.0211956	0.0052736		ENSG00000137145	DENND4C	-0.272416	0.00366314	0.000157977
ENSG00000205250	E2F4	0.243195	0.00977248	0.0288242		ENSG00000137225	CAPN11	-0.268968	0.00413593	0.00812356
ENSG00000205352	PRR13	0.314436	0.000734379	0.000364433		ENSG00000137337	MDC1	-0.288721	0.00201994	0.00870452
ENSG00000205403	CFI	0.283961	0.002412	0.00157818		ENSG00000137343	ATAT1	-0.281364	0.00265378	0.00693152
ENSG00000205423	CNEP1R1	0.258997	0.00582581	0.00155739		ENSG00000137460	FHDC1	-0.312951	0.000780505	0.00280989
ENSG00000205436	EXOC3L4	0.303086	0.00116084	0.000833732		ENSG00000137497	NUMA1	-0.333675	0.000324049	0.00043706
ENSG00000205542	TMSB4X	0.35384	0.000129574	1.85138e-05		ENSG00000137815	RTF1	-0.262994	0.00508592	0.000984608
ENSG00000205795	CYS1	0.252846	0.00715156	0.027787		ENSG00000137817	PARP6	-0.351507	0.000144529	0.000921709
ENSG00000205835	GMNC	0.273519	0.00352236	0.000114309		ENSG00000137822	TUBGCP4	-0.42458	3.07677e-06	4.89564e-07
ENSG00000206503	HLA-A	0.218627	0.0205659	0.0186533		ENSG00000137872	SEMA6D	-0.363785	8.05629e-05	0.000522818
ENSG00000212747	RTL8B	0.304985	0.00107656	9.16711e-05		ENSG00000137942	FNBP1L	-0.269535	0.00405459	0.00999229
ENSG00000213088	ACKR1	0.341725	0.000226417	5.39318e-05		ENSG00000138002	IFT172	-0.439026	1.28356e-06	6.28799e-08
ENSG00000213203	GIMAP1	0.254202	0.00683824	0.0078597		ENSG00000138018	SELENOI	-0.294337	0.00163205	0.00161322
ENSG00000213465	ARL2	0.24174	0.0102334	0.00716051		ENSG00000138050	THUMPD2	-0.270365	0.00393814	0.0292537
ENSG00000213654	GPSM3	0.234066	0.0129938	0.0100417		ENSG00000138074	SLC5A6	-0.305574	0.00105157	0.00124753
ENSG00000213859	KCTD11	0.222471	0.018392	0.00895546		ENSG00000138081	FBXO11	-0.238296	0.0114012	0.00059888
ENSG00000213977	TAX1BP3	0.360464	9.4582e-05	9.33359e-05		ENSG00000138160	KIF11	-0.247689	0.00846221	0.0315261
ENSG00000214063	TSPAN4	0.255284	0.00659711	0.00343821		ENSG00000138182	KIF20B	-0.331373	0.000358389	0.000861897
ENSG00000214575	CPEB1	0.317089	0.000658131	0.000455066		ENSG00000138336	TET1	-0.331955	0.000349399	0.000698466
ENSG00000215712	TMEM242	0.239102	0.0111179	0.0192455		ENSG00000138346	DNA2	-0.287989	0.00207623	0.00651791
ENSG00000219607	PPP1R3G	0.285434	0.00228393	0.00340314		ENSG00000138380	CARF	-0.269788	0.00401891	0.0176354
ENSG00000221821	C6orf226	0.251185	0.00755249	0.00734876		ENSG00000138398	PPIG	-0.269996	0.00398961	0.013088
ENSG00000224420	ADM5	0.236211	0.0121636	0.00786492		ENSG00000138442	WDR12	-0.274106	0.00344949	0.00648973
ENSG00000228474	OST4	0.265231	0.0047096	0.00235368		ENSG00000138587	MNS1	-0.334877	0.000307338	0.00191756
ENSG00000234745	HLA-B	0.276365	0.00318148	0.00241421		ENSG00000138658	ZGRF1	-0.359725	9.7995e-05	0.000197127
ENSG00000235863	B3GALT4	0.246015	0.008931	0.0124978		ENSG00000138688	KIAA1109	-0.259753	0.00567891	0.000896294
ENSG00000239697	TNFSF12	0.265779	0.00462127	0.00247737		ENSG00000138771	SHROOM3	-0.266141	0.0045638	0.0111842
ENSG00000240065	PSMB9	0.277699	0.00303216	0.00218989		ENSG00000138795	LEF1	-0.355987	0.000117095	0.000723481
ENSG00000240654	C1QTNF9	0.250768	0.00765631	0.0315167		ENSG00000139116	KIF21A	-0.248938	0.00812665	0.000433485
ENSG00000241644	INMT	0.269891	0.00400432	0.0148321		ENSG00000139200	PIANP	-0.472741	1.41682e-07	8.41242e-07
ENSG00000241839	PLEKHO2	0.263105	0.00506671	0.00621342		ENSG00000139263	LRIG3	-0.325327	0.000465213	0.00239925
ENSG00000242574	HLA-DMB	0.242448	0.0100067	0.0074837		ENSG00000139289	PHLDA1	-0.319972	0.00058353	0.00419153
ENSG00000243279	PRAF2	0.3354	0.000300327	0.000114401		ENSG00000139351	SYCP3	-0.255228	0.00660933	0.0349841
ENSG00000243646	IL10RB	0.260752	0.00548995	0.00942124		ENSG00000139364	TMEM132B	-0.313807	0.000753609	1.01133e-05
ENSG00000243749	TMEM35B	0.237861	0.0115565	0.0379231		ENSG00000139613	SMARCC2	-0.265226	0.00471035	0.000631863
ENSG00000244509	APOBEC3C	0.301218	0.00124953	3.30038e-07		ENSG00000139618	BRCA2	-0.304876	0.00108123	0.00278314
ENSG00000248487	ABHD14A	0.292579	0.00174555	0.000394655		ENSG00000139620	KANSL2	-0.22771	0.0157513	0.0021623
ENSG00000249751	ECSCR	0.350608	0.000150712	6.65577e-05		ENSG00000139645	ANKRD52	-0.345025	0.000194918	1.49872e-05
ENSG00000251258	RFPL4B	0.241777	0.0102215	0.029344		ENSG00000139651	ZNF740	-0.290279	0.00190473	0.00349096
ENSG00000253276	CCDC71L	0.379172	3.74287e-05	1.95755e-06		ENSG00000140265	ZSCAN29	-0.347079	0.000177413	7.26954e-05
ENSG00000253958	CLDN23	0.264508	0.00482839	0.00310865		ENSG00000140326	CDAN1	-0.30126	0.00124744	0.00682603
ENSG00000254999	BRK1	0.292901	0.00172424	0.000318018		ENSG00000140382	HMG20A	-0.255516	0.0065464	0.000247281
ENSG00000255302	EID1	0.358372	0.000104546	4.40915e-05		ENSG00000140463	BBS4	-0.317403	0.000649594	0.000491144
ENSG00000258818	RNASE4	0.262014	0.00525911	0.00406043		ENSG00000140511	HAPLN3	-0.269217	0.00410016	0.0119153
ENSG00000259040	BLOC1S5-TXNDC5	0.259306	0.0057652	0.00639284		ENSG00000140525	FANCI	-0.29227	0.00176621	0.00480573
ENSG00000259330	INAFM2	0.353303	0.000132884	1.31297e-05		ENSG00000140527	WDR93	-0.313411	0.00076596	0.00208737
ENSG00000261371	PECAM1	0.297631	0.00143737	0.000693976		ENSG00000140543	DET1	-0.192001	0.0425534	6.54867e-05
ENSG00000265107	GJA5	0.297109	0.00146673	0.00175686		ENSG00000140557	ST8SIA2	-0.384057	2.91038e-05	0.000136679
ENSG00000267206	LCN6	0.290589	0.00188257	0.00579197		ENSG00000140598	EFL1	-0.445088	8.78636e-07	4.19572e-07
ENSG00000272636	DOC2B	0.276873	0.00312393	0.00378504		ENSG00000140688	C16orf58	-0.259591	0.00571015	0.00556075
ENSG00000272674	PCDHB16	0.351471	0.000144777	8.44456e-06		ENSG00000140694	PARN	-0.284064	0.00240285	0.000768241
ENSG00000273777	CEACAM20	0.268388	0.00422077	0.00284797		ENSG00000140830	TXNL4B	-0.305957	0.00103561	0.00283938
ENSG00000275832	ARHGAP23	0.261005	0.00544289	0.00550576		ENSG00000140943	MBTPS1	-0.26319	0.00505192	0.00464149
ENSG00000276409	CCL14	0.254494	0.00677236	0.0131488		ENSG00000140948	ZCCHC14	-0.294202	0.00164057	0.007584
ENSG00000277586	NEFL	0.290003	0.00192471	0.00268554		ENSG00000140992	PDPK1	-0.276161	0.00320493	0.00317661
						ENSG00000140993	TIGD7	-0.251351	0.00751173	0.0489457
						ENSG00000141027	NCOR1	-0.345149	0.00019382	2.59167e-05
						ENSG00000141101	NOB1	-0.262902	0.00510199	2.59894e-05
						ENSG00000141198	TOM1L1	-0.375141	4.59237e-05	1.39656e-05
						ENSG00000141252	VPS53	-0.276652	0.0031488	0.000476153
						ENSG00000141384	TAF4B	-0.294461	0.00162431	0.00925296
						ENSG00000141391	PRELID3A	-0.262873	0.00510708	0.0131756
						ENSG00000141446	ESCO1	-0.261999	0.00526178	0.0275565
						ENSG00000141622	RNF165	-0.297358	0.00145263	0.0117803
						ENSG00000141644	MBD1	-0.273606	0.00351153	0.00536851
						ENSG00000141956	PRDM15	-0.283641	0.0024407	0.0175058
						ENSG00000142207	URB1	-0.3579	0.000106928	0.000458749
						ENSG00000142528	ZNF473	-0.327888	0.000416824	0.00217537
						ENSG00000142731	PLK4	-0.321098	0.000556579	0.00204923
						ENSG00000142949	PTPRF	-0.270562	0.00391098	0.00027971
						ENSG00000143061	IGSF3	-0.329427	0.000390014	0.000331488
						ENSG00000143093	STRIP1	-0.287375	0.0021245	0.0054378
						ENSG00000143126	CELSR2	-0.266357	0.00452963	0.0194313
						ENSG00000143127	ITGA10	-0.351844	0.000142275	0.00102855
						ENSG00000143178	TBX19	-0.272029	0.00371362	0.0298534
						ENSG00000143179	UCK2	-0.318607	0.000617813	0.000568195
						ENSG00000143379	SETDB1	-0.46209	2.91642e-07	8.45831e-07
						ENSG00000143409	MINDY1	-0.280254	0.00276363	0.00479794
						ENSG00000143442	POGZ	-0.289732	0.00194451	0.00942111
						ENSG00000143493	INTS7	-0.283654	0.00243959	0.00177982
						ENSG00000143569	UBAP2L	-0.398245	1.36985e-05	2.49433e-05
						ENSG00000143624	INTS3	-0.336139	0.000290672	0.000378552
						ENSG00000143630	HCN3	-0.356595	0.000113771	0.00191485
						ENSG00000143748	NVL	-0.332331	0.000343712	0.000826555
						ENSG00000143919	CAMKMT	-0.195777	0.0385713	0.0073676
						ENSG00000144028	SNRNP200	-0.404661	9.63087e-06	2.41924e-06
						ENSG00000144057	ST6GAL2	-0.29409	0.00164763	0.0125682
						ENSG00000144161	ZC3H8	-0.316036	0.000687461	0.000634968
						ENSG00000144218	AFF3	-0.276391	0.00317854	0.0139972
						ENSG00000144381	HSPD1	-0.337983	0.00026779	2.33594e-06
						ENSG00000144426	NBEAL1	-0.228704	0.015289	0.000653602
						ENSG00000144535	DIS3L2	-0.357409	0.000109454	0.000367637
						ENSG00000144554	FANCD2	-0.282913	0.00250708	0.00841537
						ENSG00000144560	VGLL4	-0.317535	0.000646048	0.00184645
						ENSG00000144730	IL17RD	-0.387787	2.39527e-05	4.57291e-05
						ENSG00000144852	NR1I2	-0.344662	0.000198175	0.000607907
						ENSG00000145041	DCAF1	-0.389234	2.21953e-05	6.93086e-07
						ENSG00000145113	MUC4	-0.308334	0.000941438	0.00400103
						ENSG00000145216	FIP1L1	-0.386263	2.59445e-05	4.35191e-05
						ENSG00000145375	SPATA5	-0.284816	0.00233687	0.0102518
						ENSG00000145555	MYO10	-0.322557	0.000523345	0.0031709
						ENSG00000145700	ANKRD31	-0.359125	0.00010085	0.000931593
						ENSG00000145833	DDX46	-0.326127	0.000449564	0.000508285
						ENSG00000145868	FBXO38	-0.273577	0.00351514	0.000161829
						ENSG00000145908	ZNF300	-0.277051	0.00310386	0.0109059
						ENSG00000145934	TENM2	-0.300087	0.0013062	0.00554686
						ENSG00000145975	FAM217A	-0.407841	8.06601e-06	1.24933e-05
						ENSG00000146005	PSD2	-0.286285	0.00221274	0.00923809
						ENSG00000146072	TNFRSF21	-0.25578	0.006489	5.12395e-06
						ENSG00000146090	RASGEF1C	-0.251649	0.00743862	0.0140086
						ENSG00000146216	TTBK1	-0.353641	0.000130791	0.00033043
						ENSG00000146247	PHIP	-0.277288	0.00307744	0.0120764
						ENSG00000146263	MMS22L	-0.36609	7.19989e-05	0.000137153
						ENSG00000146350	TBC1D32	-0.320469	0.000571494	0.000658016
						ENSG00000146414	SHPRH	-0.372407	5.26807e-05	4.42718e-05
						ENSG00000146433	TMEM181	-0.299136	0.00135563	0.00124626
						ENSG00000146463	ZMYM4	-0.318154	0.000629601	0.000385855
						ENSG00000146587	RBAK	-0.297395	0.00145059	0.00296403
						ENSG00000146776	ATXN7L1	-0.30937	0.000902915	0.0015217
						ENSG00000146858	ZC3HAV1L	-0.27344	0.00353233	0.0101889
						ENSG00000146872	TLK2	-0.341789	0.000225763	5.83072e-05
						ENSG00000146909	NOM1	-0.351569	0.000144115	0.00028887
						ENSG00000146918	NCAPG2	-0.326075	0.000450566	0.000368989
						ENSG00000147050	KDM6A	-0.310245	0.000871474	0.000528325
						ENSG00000147117	ZNF157	-0.279684	0.00282158	0.014561
						ENSG00000147130	ZMYM3	-0.364299	7.85757e-05	0.000297654
						ENSG00000147133	TAF1	-0.31054	0.000861109	0.000143881
						ENSG00000147140	NONO	-0.253917	0.00690311	0.000547564
						ENSG00000147180	ZNF711	-0.29956	0.00133336	0.00702688
						ENSG00000147274	RBMX	-0.285718	0.00225991	0.000972332
						ENSG00000147364	FBXO25	-0.231518	0.0140439	0.0277463
						ENSG00000147421	HMBOX1	-0.241933	0.0101714	0.00151348
						ENSG00000147536	GINS4	-0.30508	0.00107251	0.00305547
						ENSG00000147789	ZNF7	-0.279575	0.00283278	0.00748595
						ENSG00000147854	UHRF2	-0.280339	0.00275506	0.0139915
						ENSG00000147874	HAUS6	-0.251089	0.00757625	0.016483
						ENSG00000148019	CEP78	-0.366452	7.07318e-05	5.34816e-05
						ENSG00000148123	PLPPR1	-0.343635	0.000207653	0.00045487
						ENSG00000148187	MRRF	-0.261003	0.00544319	0.0181746
						ENSG00000148219	ASTN2	-0.366497	7.05769e-05	0.000214678
						ENSG00000148225	WDR31	-0.359595	9.86094e-05	0.000174095
						ENSG00000148396	SEC16A	-0.291059	0.00184931	0.00240899
						ENSG00000148498	PARD3	-0.297372	0.00145185	0.00106759
						ENSG00000148513	ANKRD30A	-0.291902	0.00179111	0.0114476
						ENSG00000148606	POLR3A	-0.461796	2.97417e-07	1.40676e-08
						ENSG00000148814	LRRC27	-0.26319	0.00505203	0.00883445
						ENSG00000148843	PDCD11	-0.386236	2.59808e-05	3.82621e-06
						ENSG00000149212	SESN3	-0.293727	0.00167066	0.00339708
						ENSG00000149262	INTS4	-0.317953	0.000634906	0.000576252
						ENSG00000149311	ATM	-0.270271	0.00395117	0.00247228
						ENSG00000149503	INCENP	-0.305579	0.00105137	0.00409808
						ENSG00000149575	SCN2B	-0.260693	0.00550081	0.00270427
						ENSG00000149634	SPATA25	-0.312644	0.000790387	0.00156657
						ENSG00000149639	SOGA1	-0.346271	0.000184121	8.14964e-05
						ENSG00000149927	DOC2A	-0.313636	0.000758904	0.0042732
						ENSG00000150455	TIRAP	-0.278732	0.00292089	0.0171791
						ENSG00000150477	KIAA1328	-0.307814	0.000961373	0.00385686
						ENSG00000150593	PDCD4	-0.267903	0.00429266	0.0239871
						ENSG00000150667	FSIP1	-0.251361	0.00750909	0.033689
						ENSG00000151067	CACNA1C	-0.328386	0.000407959	0.00161559
						ENSG00000151150	ANK3	-0.238969	0.0111642	0.00281827
						ENSG00000151208	DLG5	-0.347121	0.000177078	0.0002578
						ENSG00000151276	MAGI1	-0.336696	0.000283573	0.00115271
						ENSG00000151322	NPAS3	-0.264725	0.00479251	0.025777
						ENSG00000151458	ANKRD50	-0.325257	0.000466609	0.000871604
						ENSG00000151461	UPF2	-0.404999	9.45195e-06	1.18298e-06
						ENSG00000151503	NCAPD3	-0.37647	4.2941e-05	0.000105021
						ENSG00000151576	QTRT2	-0.280822	0.00270692	0.00582989
						ENSG00000151612	ZNF827	-0.309267	0.000906679	0.00111326
						ENSG00000151657	KIN	-0.259138	0.00579802	0.0492097
						ENSG00000151779	NBAS	-0.239951	0.0108263	1.23858e-05
						ENSG00000151849	CENPJ	-0.378985	3.77879e-05	0.000165096
						ENSG00000152128	TMEM163	-0.259865	0.00565741	0.0116899
						ENSG00000152154	TMEM178A	-0.278417	0.00295441	0.0139275
						ENSG00000152223	EPG5	-0.320892	0.000561414	4.1128e-05
						ENSG00000152409	JMY	-0.337995	0.000267651	0.000601139
						ENSG00000152443	ZNF776	-0.304746	0.00108686	0.00237515
						ENSG00000152454	ZNF256	-0.296689	0.00149073	0.0075993
						ENSG00000152457	DCLRE1C	-0.268541	0.00419818	0.0145574
						ENSG00000152495	CAMK4	-0.274722	0.00337453	0.0160044
						ENSG00000152578	GRIA4	-0.371328	5.55934e-05	0.000219475
						ENSG00000152582	SPEF2	-0.300503	0.00128507	0.00620339
						ENSG00000152767	FARP1	-0.402004	1.11534e-05	5.33335e-06
						ENSG00000152954	NRSN1	-0.257967	0.00603127	0.0206968
						ENSG00000152990	ADGRA3	-0.282089	0.00258415	0.0023151
						ENSG00000153046	CDYL	-0.27107	0.00384157	0.0023234
						ENSG00000153094	BCL2L11	-0.355619	0.000119148	0.000180648
						ENSG00000153107	ANAPC1	-0.347219	0.000176279	2.87587e-05
						ENSG00000153291	SLC25A27	-0.274762	0.00336964	0.0198845
						ENSG00000153347	FAM81B	-0.252217	0.00730127	0.0241612
						ENSG00000153404	PLEKHG4B	-0.331844	0.000351096	0.000166931
						ENSG00000153820	SPHKAP	-0.427859	2.53185e-06	3.4256e-06
						ENSG00000153914	SREK1	-0.275297	0.00330575	0.0108878
						ENSG00000154124	OTULIN	-0.264962	0.00475343	0.000594822
						ENSG00000154265	ABCA5	-0.28312	0.00248804	0.00130033
						ENSG00000154319	FAM167A	-0.311775	0.000818941	0.00115313
						ENSG00000154678	PDE1C	-0.28379	0.00242734	0.0110564
						ENSG00000154743	TSEN2	-0.347587	0.000173321	0.000912515
						ENSG00000154767	XPC	-0.265285	0.00470087	0.0152287
						ENSG00000154781	CCDC174	-0.310079	0.000877368	0.00100348
						ENSG00000154920	EME1	-0.306009	0.00103346	0.00383976
						ENSG00000155085	AK9	-0.283311	0.00247063	0.00800662
						ENSG00000155111	CDK19	-0.266832	0.00445567	0.0074672
						ENSG00000155229	MMS19	-0.333609	0.00032499	0.000257165
						ENSG00000155275	TRMT44	-0.390516	2.07406e-05	0.000125271
						ENSG00000155324	GRAMD2B	-0.255016	0.00665616	0.0455801
						ENSG00000155561	NUP205	-0.362226	8.68819e-05	1.74438e-05
						ENSG00000155592	ZKSCAN2	-0.278004	0.00299896	0.00168679
						ENSG00000155816	FMN2	-0.446417	8.07817e-07	1.60581e-05
						ENSG00000155827	RNF20	-0.284262	0.00238538	0.000119757
						ENSG00000155961	RAB39B	-0.272915	0.00359882	0.0290327
						ENSG00000155974	GRIP1	-0.313711	0.000756573	0.00558536
						ENSG00000155980	KIF5A	-0.281929	0.00259944	0.00632571
						ENSG00000156011	PSD3	-0.355148	0.000121835	4.43437e-05
						ENSG00000156042	CFAP70	-0.270892	0.00386582	0.0156437
						ENSG00000156103	MMP16	-0.355955	0.000117272	0.000422242
						ENSG00000156172	C8orf37	-0.28274	0.00252315	0.0163456
						ENSG00000156234	CXCL13	-0.274193	0.0034388	0.0106961
						ENSG00000156239	N6AMT1	-0.338147	0.000265842	0.00137872
						ENSG00000156304	SCAF4	-0.418414	4.41469e-06	2.98693e-05
						ENSG00000156345	CDK20	-0.261059	0.00543285	0.0127659
						ENSG00000156398	SFXN2	-0.255312	0.00659096	0.0417167
						ENSG00000156413	FUT6	-0.300672	0.00127656	0.00842932
						ENSG00000156531	PHF6	-0.278258	0.00297147	0.0058587
						ENSG00000156650	KAT6B	-0.353522	0.000131524	3.45005e-05
						ENSG00000156675	RAB11FIP1	-0.362555	8.55103e-05	0.000190969
						ENSG00000156697	UTP14A	-0.34371	0.000206946	6.3172e-06
						ENSG00000156787	TBC1D31	-0.253589	0.00697831	0.00587505
						ENSG00000156802	ATAD2	-0.326568	0.000441156	0.00161639
						ENSG00000156876	SASS6	-0.29887	0.00136972	0.00482026
						ENSG00000156958	GALK2	-0.325737	0.000457134	0.000149324
						ENSG00000157106	SMG1	-0.274195	0.00343852	0.00099693
						ENSG00000157212	PAXIP1	-0.432073	1.96499e-06	9.81154e-07
						ENSG00000157240	FZD1	-0.304629	0.00109192	0.00338199
						ENSG00000157423	HYDIN	-0.274559	0.00339423	0.0124095
						ENSG00000157426	AASDH	-0.326399	0.00044435	0.00166116
						ENSG00000157653	C9orf43	-0.339174	0.000253926	0.00124052
						ENSG00000157657	ZNF618	-0.408685	7.69308e-06	3.12957e-06
						ENSG00000157703	SVOPL	-0.251707	0.00742434	0.0228657
						ENSG00000157741	UBN2	-0.260865	0.00546889	0.0143792
						ENSG00000157796	WDR19	-0.315205	0.000711482	0.000185743
						ENSG00000157999	ANKRD61	-0.286113	0.00222694	0.00421764
						ENSG00000158169	FANCC	-0.314916	0.000720022	0.00159526
						ENSG00000158220	ESYT3	-0.272049	0.00371101	0.014926
						ENSG00000158286	RNF207	-0.283486	0.00245469	0.0154142
						ENSG00000158290	CUL4B	-0.250054	0.0078369	0.00546121
						ENSG00000158301	GPRASP2	-0.252495	0.00723471	0.0452558
						ENSG00000158458	NRG2	-0.232096	0.0137994	0.0269449
						ENSG00000158528	PPP1R9A	-0.410647	6.88725e-06	5.72803e-06
						ENSG00000158636	EMSY	-0.304454	0.00109956	0.000766608
						ENSG00000158669	GPAT4	-0.267711	0.00432146	0.00155458
						ENSG00000158691	ZSCAN12	-0.288495	0.00203715	0.00817611
						ENSG00000158805	ZNF276	-0.277315	0.00307447	0.0220189
						ENSG00000159023	EPB41	-0.22426	0.0174502	0.00210498
						ENSG00000159131	GART	-0.240271	0.010718	0.00102402
						ENSG00000159140	SON	-0.266823	0.00445703	0.00572326
						ENSG00000159267	HLCS	-0.261768	0.00530336	0.00119603
						ENSG00000159579	RSPRY1	-0.253529	0.00699212	0.0366447
						ENSG00000159905	ZNF221	-0.326221	0.000447764	0.000277225
						ENSG00000159921	GNE	-0.261472	0.00535718	0.00609671
						ENSG00000160049	DFFA	-0.378883	3.79851e-05	0.000370585
						ENSG00000160058	BSDC1	-0.384483	2.84669e-05	1.3561e-06
						ENSG00000160111	CPAMD8	-0.373115	5.08462e-05	7.55766e-05
						ENSG00000160117	ANKLE1	-0.336378	0.000287604	0.00103231
						ENSG00000160208	RRP1B	-0.281653	0.00262588	0.0122201
						ENSG00000160294	MCM3AP	-0.425495	2.91458e-06	2.4944e-07
						ENSG00000160298	C21orf58	-0.319277	0.000600753	0.00284659
						ENSG00000160305	DIP2A	-0.304962	0.00107755	0.00348578
						ENSG00000160352	ZNF714	-0.294587	0.00161647	0.0103727
						ENSG00000160439	RDH13	-0.261129	0.00541993	0.0342151
						ENSG00000160469	BRSK1	-0.260167	0.00559994	0.0243125
						ENSG00000160716	CHRNB2	-0.332081	0.00034748	0.000616532
						ENSG00000160796	NBEAL2	-0.312284	0.000802095	0.00392998
						ENSG00000160803	UBQLN4	-0.291281	0.00183384	4.17838e-05
						ENSG00000160961	ZNF333	-0.294613	0.00161491	0.0061528
						ENSG00000160963	COL26A1	-0.309416	0.000901213	0.00267656
						ENSG00000161021	MAML1	-0.381405	3.33793e-05	4.84454e-05
						ENSG00000161082	CELF5	-0.280986	0.00269076	0.0061873
						ENSG00000161202	DVL3	-0.454111	4.93004e-07	2.69814e-07
						ENSG00000161298	ZNF382	-0.337109	0.000278417	0.000562046
						ENSG00000161551	ZNF577	-0.280483	0.00274062	0.0221565
						ENSG00000161800	RACGAP1	-0.277381	0.00306722	0.00656448
						ENSG00000161860	SYCE2	-0.260364	0.00556264	0.0324172
						ENSG00000161996	WDR90	-0.292727	0.00173567	0.00630193
						ENSG00000162004	CCDC78	-0.26032	0.00557095	0.0281329
						ENSG00000162086	ZNF75A	-0.290429	0.00189398	0.016923
						ENSG00000162105	SHANK2	-0.254783	0.00670782	0.0363196
						ENSG00000162415	ZSWIM5	-0.31881	0.000612605	0.000645938
						ENSG00000162437	RAVER2	-0.281532	0.00263754	0.00381953
						ENSG00000162526	TSSK3	-0.27398	0.00346501	0.0125234
						ENSG00000162552	WNT4	-0.268057	0.0042698	0.0064082
						ENSG00000162572	SCNN1D	-0.300514	0.00128451	0.00975187
						ENSG00000162601	MYSM1	-0.252635	0.00720149	0.0224569
						ENSG00000162613	FUBP1	-0.262772	0.0051247	0.0249659
						ENSG00000162664	ZNF326	-0.309506	0.000897971	0.00393859
						ENSG00000162722	TRIM58	-0.351961	0.000141499	7.08329e-05
						ENSG00000162769	FLVCR1	-0.267042	0.00442334	0.0224968
						ENSG00000162896	PIGR	-0.317156	0.000656294	0.00199475
						ENSG00000162924	REL	-0.292446	0.00175439	0.00309356
						ENSG00000162971	TYW5	-0.266083	0.00457284	0.0171113
						ENSG00000162994	CLHC1	-0.262995	0.00508573	0.0267163
						ENSG00000163006	CCDC138	-0.334739	0.000309224	0.00127449
						ENSG00000163104	SMARCAD1	-0.281753	0.00261623	0.00671009
						ENSG00000163116	STPG2	-0.274027	0.00345926	0.0375554
						ENSG00000163125	RPRD2	-0.291843	0.00179512	0.00157299
						ENSG00000163161	ERCC3	-0.31961	0.000592451	0.000810589
						ENSG00000163214	DHX57	-0.371928	5.39563e-05	1.98938e-05
						ENSG00000163235	TGFA	-0.285686	0.00226267	0.0120753
						ENSG00000163352	LENEP	-0.269333	0.00408346	0.0345599
						ENSG00000163374	YY1AP1	-0.287594	0.00210716	0.00100966
						ENSG00000163462	TRIM46	-0.35887	0.000102087	0.000189558
						ENSG00000163482	STK36	-0.388405	2.31876e-05	6.24292e-05
						ENSG00000163516	ANKZF1	-0.276951	0.0031151	0.0275333
						ENSG00000163611	SPICE1	-0.303986	0.00112015	0.00264165
						ENSG00000163629	PTPN13	-0.264498	0.00483001	0.000781328
						ENSG00000163655	GMPS	-0.302816	0.00117329	0.00370651
						ENSG00000163666	HESX1	-0.258753	0.00587377	0.0288886
						ENSG00000163781	TOPBP1	-0.344647	0.000198304	0.000107979
						ENSG00000163872	YEATS2	-0.321528	0.000546578	0.00118202
						ENSG00000163918	RFC4	-0.298391	0.00139554	0.0039664
						ENSG00000163938	GNL3	-0.270881	0.00386726	0.0132204
						ENSG00000163945	UVSSA	-0.268081	0.00426622	0.0136659
						ENSG00000163960	UBXN7	-0.310481	0.000863195	0.000600462
						ENSG00000164007	CLDN19	-0.262368	0.00519606	0.0137845
						ENSG00000164045	CDC25A	-0.294207	0.00164021	0.00746471
						ENSG00000164048	ZNF589	-0.288016	0.00207409	0.00734819
						ENSG00000164049	FBXW12	-0.252444	0.00724694	0.0424838
						ENSG00000164050	PLXNB1	-0.35615	0.000116194	7.00932e-05
						ENSG00000164053	ATRIP	-0.269953	0.00399563	0.0152255
						ENSG00000164061	BSN	-0.386832	2.51843e-05	3.08954e-05
						ENSG00000164066	INTU	-0.312217	0.000804279	0.00314973
						ENSG00000164080	RAD54L2	-0.279281	0.00286326	0.00734975
						ENSG00000164114	MAP9	-0.27898	0.00289476	0.00876139
						ENSG00000164151	ICE1	-0.320684	0.000566349	0.000200947
						ENSG00000164168	TMEM184C	-0.237089	0.0118372	0.00209573
						ENSG00000164169	PRMT9	-0.311311	0.000834562	0.00111331
						ENSG00000164171	ITGA2	-0.277699	0.00303217	0.0049129
						ENSG00000164190	NIPBL	-0.374252	4.80267e-05	2.60537e-05
						ENSG00000164199	ADGRV1	-0.374323	4.78545e-05	8.47182e-05
						ENSG00000164220	F2RL2	-0.312878	0.000782861	0.00388116
						ENSG00000164300	SERINC5	-0.346377	0.000183228	0.000759183
						ENSG00000164303	ENPP6	-0.310729	0.000854524	0.00290121
						ENSG00000164331	ANKRA2	-0.289182	0.0019852	0.0180574
						ENSG00000164347	GFM2	-0.214014	0.023462	9.48019e-05
						ENSG00000164362	TERT	-0.299506	0.0013362	0.00618883
						ENSG00000164485	IL22RA2	-0.404682	9.61977e-06	2.12798e-05
						ENSG00000164649	CDCA7L	-0.337695	0.00027125	0.000133183
						ENSG00000164675	IQUB	-0.267455	0.00436023	0.0345397
						ENSG00000164684	ZNF704	-0.273146	0.00356943	0.000231453
						ENSG00000164715	LMTK2	-0.312959	0.000780255	0.000306584
						ENSG00000164749	HNF4G	-0.334223	0.000316323	0.00124536
						ENSG00000164815	ORC5	-0.266115	0.00456787	0.0161451
						ENSG00000164904	ALDH7A1	-0.409023	7.54811e-06	1.90402e-06
						ENSG00000164941	INTS8	-0.303452	0.00114413	0.0028782
						ENSG00000164944	VIRMA	-0.396304	1.52173e-05	1.54361e-05
						ENSG00000164989	CCDC171	-0.35612	0.00011636	0.00032375
						ENSG00000165061	ZMAT4	-0.250405	0.00774757	0.0256283
						ENSG00000165071	TMEM71	-0.282018	0.00259091	0.00914559
						ENSG00000165097	KDM1B	-0.265076	0.00473482	0.000521955
						ENSG00000165115	KIF27	-0.300447	0.00128789	0.00148493
						ENSG00000165185	KIAA1958	-0.369088	6.21283e-05	0.000126061
						ENSG00000165209	STRBP	-0.276261	0.00319342	0.00880852
						ENSG00000165275	TRMT10B	-0.267577	0.0043418	0.0220061
						ENSG00000165282	PIGO	-0.332079	0.000347513	0.000198895
						ENSG00000165349	SLC7A3	-0.257796	0.00606593	0.0276983
						ENSG00000165392	WRN	-0.364808	7.66518e-05	1.59108e-05
						ENSG00000165480	SKA3	-0.265336	0.00469257	0.0169813
						ENSG00000165490	DDIAS	-0.282753	0.00252195	0.00722544
						ENSG00000165494	PCF11	-0.260517	0.00553385	0.0324317
						ENSG00000165521	EML5	-0.328749	0.000401622	0.000846269
						ENSG00000165525	NEMF	-0.288738	0.00201863	9.4262e-05
						ENSG00000165555	NOXRED1	-0.260308	0.00557313	0.0434965
						ENSG00000165650	PDZD8	-0.272361	0.00367031	0.000395876
						ENSG00000165661	QSOX2	-0.263194	0.0050512	0.0228012
						ENSG00000165671	NSD1	-0.452884	5.33857e-07	2.95485e-07
						ENSG00000165684	SNAPC4	-0.27548	0.00328413	0.00698446
						ENSG00000165731	RET	-0.229141	0.0150896	0.0135454
						ENSG00000165733	BMS1	-0.364836	7.65469e-05	2.16741e-05
						ENSG00000165819	METTL3	-0.342479	0.000218829	0.00142776
						ENSG00000165905	LARGE2	-0.290155	0.00191366	0.00470548
						ENSG00000165953	SERPINA12	-0.432698	1.89191e-06	1.07588e-05
						ENSG00000166004	CEP295	-0.394431	1.68317e-05	3.1411e-05
						ENSG00000166024	R3HCC1L	-0.286695	0.00217914	0.00481262
						ENSG00000166037	CEP57	-0.278317	0.00296511	0.0054105
						ENSG00000166153	DEPDC4	-0.272729	0.00362263	0.0286971
						ENSG00000166225	FRS2	-0.248601	0.00821613	0.0330238
						ENSG00000166261	ZNF202	-0.293541	0.00168257	0.00950232
						ENSG00000166348	USP54	-0.290411	0.00189522	0.00152473
						ENSG00000166377	ATP9B	-0.347931	0.000170594	0.000653247
						ENSG00000166402	TUB	-0.275705	0.00325785	0.0111622
						ENSG00000166405	RIC3	-0.271275	0.00381387	0.0223833
						ENSG00000166436	TRIM66	-0.337279	0.000276323	0.00135546
						ENSG00000166439	RNF169	-0.35399	0.000128667	5.4255e-05
						ENSG00000166448	TMEM130	-0.32664	0.000439797	0.0025828
						ENSG00000166450	PRTG	-0.259186	0.0057887	0.0326084
						ENSG00000166478	ZNF143	-0.2165	0.0218608	0.0104614
						ENSG00000166508	MCM7	-0.306922	0.000996386	6.05117e-05
						ENSG00000166526	ZNF3	-0.352607	0.00013729	1.42539e-05
						ENSG00000166529	ZSCAN21	-0.299674	0.00132745	0.00219248
						ENSG00000166689	PLEKHA7	-0.290018	0.00192364	0.00803493
						ENSG00000166783	MARF1	-0.26607	0.00457493	0.00178179
						ENSG00000166881	NEMP1	-0.274593	0.00339014	0.00871226
						ENSG00000167220	HDHD2	-0.26426	0.00486972	0.00203826
						ENSG00000167257	RNF214	-0.316165	0.000683812	0.000200348
						ENSG00000167258	CDK12	-0.377764	4.02136e-05	7.61033e-06
						ENSG00000167306	MYO5B	-0.29672	0.00148898	0.00162917
						ENSG00000167325	RRM1	-0.31108	0.000842439	3.27674e-07
						ENSG00000167395	ZNF646	-0.271587	0.00377209	0.00918718
						ENSG00000167447	SMG8	-0.317986	0.000634031	0.00240076
						ENSG00000167522	ANKRD11	-0.292435	0.00175514	0.00231951
						ENSG00000167548	KMT2D	-0.317311	0.000652068	0.000339084
						ENSG00000167562	ZNF701	-0.294552	0.00161865	0.00508837
						ENSG00000167580	AQP2	-0.268601	0.00418945	0.0151102
						ENSG00000167635	ZNF146	-0.308661	0.000929131	0.000813063
						ENSG00000167670	CHAF1A	-0.247257	0.00858092	0.00173206
						ENSG00000167721	TSR1	-0.276894	0.00312157	1.86474e-06
						ENSG00000167785	ZNF558	-0.299689	0.00132664	0.00433876
						ENSG00000167971	CASKIN1	-0.302026	0.00121041	0.00631132
						ENSG00000167978	SRRM2	-0.346356	0.000183407	0.00103731
						ENSG00000168014	C2CD3	-0.385518	2.69745e-05	1.33587e-07
						ENSG00000168036	CTNNB1	-0.326782	0.000437126	0.000272773
						ENSG00000168137	SETD5	-0.368429	6.41819e-05	0.000113348
						ENSG00000168395	ING5	-0.25574	0.0064977	0.0347366
						ENSG00000168411	RFWD3	-0.29232	0.00176284	0.00127742
						ENSG00000168488	ATXN2L	-0.288446	0.00204089	0.0121837
						ENSG00000168495	POLR3D	-0.369812	5.9942e-05	5.15506e-05
						ENSG00000168538	TRAPPC11	-0.255539	0.00654143	0.00265455
						ENSG00000168539	CHRM1	-0.295177	0.00158027	0.00476984
						ENSG00000168566	SNRNP48	-0.266278	0.00454215	0.0181714
						ENSG00000168763	CNNM3	-0.303383	0.00114726	0.00545942
						ENSG00000168769	TET2	-0.317144	0.000656608	0.00158936
						ENSG00000168772	CXXC4	-0.292029	0.00178243	0.0192313
						ENSG00000168795	ZBTB5	-0.307036	0.00099185	0.00253124
						ENSG00000168826	ZBTB49	-0.348531	0.000165935	0.00168148
						ENSG00000168887	C2orf68	-0.241837	0.0102022	0.0037642
						ENSG00000168916	ZNF608	-0.262998	0.0050852	0.0394177
						ENSG00000169047	IRS1	-0.301279	0.00124653	0.00986611
						ENSG00000169118	CSNK1G1	-0.298707	0.00137846	0.00321876
						ENSG00000169218	RSPO1	-0.261215	0.00540411	0.0203794
						ENSG00000169306	IL1RAPL1	-0.286597	0.00218713	0.00807658
						ENSG00000169375	SIN3A	-0.319994	0.000582986	0.00167913
						ENSG00000169435	RASSF6	-0.355074	0.000122259	0.000211596
						ENSG00000169594	BNC1	-0.292122	0.00177617	0.00846986
						ENSG00000169598	DFFB	-0.311382	0.000832149	0.00602227
						ENSG00000169621	APLF	-0.272561	0.00364433	0.00124322
						ENSG00000169862	CTNND2	-0.28443	0.00237052	0.0136636
						ENSG00000169925	BRD3	-0.312504	0.000794926	0.00183937
						ENSG00000170037	CNTROB	-0.285666	0.00226428	0.00294856
						ENSG00000170049	KCNAB3	-0.306662	0.00100685	0.0055599
						ENSG00000170234	PWWP2A	-0.257721	0.00608125	0.0195036
						ENSG00000170242	USP47	-0.225286	0.0169291	5.62956e-06
						ENSG00000170289	CNGB3	-0.336335	0.000288147	0.00185351
						ENSG00000170322	NFRKB	-0.410954	6.76897e-06	1.11376e-05
						ENSG00000170324	FRMPD2	-0.255681	0.00651044	0.0395739
						ENSG00000170448	NFXL1	-0.349056	0.000161962	0.000332171
						ENSG00000170615	SLC26A5	-0.389497	2.18901e-05	0.000221676
						ENSG00000170653	ATF7	-0.269221	0.00409953	0.000592377
						ENSG00000170832	USP32	-0.355852	0.000117847	1.27123e-06
						ENSG00000170921	TANC2	-0.355129	0.000121945	0.000311494
						ENSG00000171004	HS6ST2	-0.405748	9.06671e-06	5.17209e-05
						ENSG00000171103	TRMT61B	-0.238572	0.0113035	0.0317545
						ENSG00000171163	ZNF692	-0.26263	0.00514967	0.03287
						ENSG00000171208	NETO2	-0.330203	0.000377096	0.0010729
						ENSG00000171217	CLDN20	-0.290039	0.00192211	0.00621462
						ENSG00000171316	CHD7	-0.358408	0.000104367	0.000192919
						ENSG00000171456	ASXL1	-0.281628	0.00262829	0.0145504
						ENSG00000171466	ZNF562	-0.28505	0.00231671	0.00835958
						ENSG00000171467	ZNF318	-0.377789	4.01613e-05	0.000114021
						ENSG00000171469	ZNF561	-0.361195	9.13153e-05	0.000237201
						ENSG00000171475	WIPF2	-0.256865	0.00625824	0.00784034
						ENSG00000171490	RSL1D1	-0.276228	0.00319724	7.53311e-05
						ENSG00000171517	LPAR3	-0.370485	5.79732e-05	0.000271637
						ENSG00000171634	BPTF	-0.386763	2.52747e-05	1.00923e-05
						ENSG00000171681	ATF7IP	-0.308189	0.000946965	0.000644014
						ENSG00000171722	SPATA46	-0.375254	4.56631e-05	0.000181923
						ENSG00000171724	VAT1L	-0.322856	0.000516752	0.00299105
						ENSG00000171824	EXOSC10	-0.284901	0.00232959	0.00148161
						ENSG00000171988	JMJD1C	-0.303396	0.00114665	0.00201082
						ENSG00000172164	SNTB1	-0.250987	0.00760162	0.000212169
						ENSG00000172167	MTBP	-0.333375	0.000328345	0.000937591
						ENSG00000172262	ZNF131	-0.252531	0.00722606	0.0455893
						ENSG00000172264	MACROD2	-0.414498	5.53196e-06	3.91542e-05
						ENSG00000172273	HINFP	-0.27306	0.00358036	0.0165811
						ENSG00000172292	CERS6	-0.274888	0.00335456	0.00337282
						ENSG00000172296	SPTLC3	-0.322582	0.000522774	0.000518478
						ENSG00000172361	CFAP53	-0.251354	0.00751082	0.0267605
						ENSG00000172379	ARNT2	-0.326031	0.00045141	0.00116257
						ENSG00000172640	OR10AD1	-0.257259	0.0061762	0.0177995
						ENSG00000172733	PURG	-0.318456	0.000621733	0.000361577
						ENSG00000172766	NAA16	-0.276796	0.00313256	0.0242859
						ENSG00000172803	SNX32	-0.308524	0.000934285	0.00172214
						ENSG00000172824	CES4A	-0.302357	0.00119472	0.00865577
						ENSG00000172828	CES3	-0.274725	0.00337416	0.0131195
						ENSG00000172878	METAP1D	-0.271384	0.00379927	0.000194535
						ENSG00000172915	NBEA	-0.366229	7.15111e-05	0.000166033
						ENSG00000172987	HPSE2	-0.399812	1.25777e-05	0.000139146
						ENSG00000173064	HECTD4	-0.349534	0.000158416	2.59484e-05
						ENSG00000173120	KDM2A	-0.306512	0.00101291	0.00143389
						ENSG00000173166	RAPH1	-0.26429	0.0048648	0.00653378
						ENSG00000173230	GOLGB1	-0.36554	7.39593e-05	6.53716e-06
						ENSG00000173273	TNKS	-0.290255	0.00190647	0.000958308
						ENSG00000173320	STOX2	-0.354914	0.000123182	0.00062035
						ENSG00000173473	SMARCC1	-0.360929	9.24897e-05	8.68806e-06
						ENSG00000173480	ZNF417	-0.292659	0.00174022	0.00348925
						ENSG00000173531	MST1	-0.294225	0.00163906	0.0121915
						ENSG00000173575	CHD2	-0.389167	2.22751e-05	2.61375e-05
						ENSG00000173588	CEP83	-0.295391	0.00156732	0.00354156
						ENSG00000173805	HAP1	-0.263854	0.00493822	0.0210241
						ENSG00000173875	ZNF791	-0.317968	0.000634502	0.00407705
						ENSG00000173889	PHC3	-0.228363	0.0154463	0.0111502
						ENSG00000174197	MGA	-0.418916	4.28795e-06	6.26998e-07
						ENSG00000174231	PRPF8	-0.340549	0.000238737	5.08378e-05
						ENSG00000174373	RALGAPA1	-0.328074	0.00041349	0.000275152
						ENSG00000174460	ZCCHC12	-0.407192	8.36473e-06	9.12634e-05
						ENSG00000174483	BBS1	-0.342227	0.000221336	0.000262019
						ENSG00000174527	MYO1H	-0.316337	0.000678967	0.00276299
						ENSG00000174780	SRP72	-0.243979	0.00953193	0.0333271
						ENSG00000174796	THAP6	-0.246374	0.00882855	0.0238485
						ENSG00000174844	DNAH12	-0.357603	0.000108447	0.000913079
						ENSG00000175029	CTBP2	-0.280361	0.00275284	0.00562436
						ENSG00000175054	ATR	-0.319648	0.000591514	0.000316636
						ENSG00000175106	TVP23C	-0.291511	0.00181787	0.0119074
						ENSG00000175216	CKAP5	-0.275492	0.00328275	8.32322e-07
						ENSG00000175265	GOLGA8A	-0.291527	0.00181681	0.0168934
						ENSG00000175455	CCDC14	-0.284079	0.00240155	0.0102101
						ENSG00000175691	ZNF77	-0.267518	0.00435076	0.0339364
						ENSG00000175697	GPR156	-0.354138	0.000127774	0.000413933
						ENSG00000175787	ZNF169	-0.343205	0.000211749	0.000635636
						ENSG00000175832	ETV4	-0.244768	0.009295	0.0280642
						ENSG00000175931	UBE2O	-0.287378	0.0021243	0.00320883
						ENSG00000176102	CSTF3	-0.264144	0.00488932	0.024734
						ENSG00000176208	ATAD5	-0.287621	0.002105	0.0120054
						ENSG00000176225	RTTN	-0.315673	0.00069788	0.00614658
						ENSG00000176244	ACBD7	-0.386462	2.56766e-05	0.000165046
						ENSG00000176293	ZNF135	-0.370204	5.87857e-05	2.77196e-05
						ENSG00000176358	TAC4	-0.288004	0.00207504	0.0158169
						ENSG00000176641	RNF152	-0.321118	0.000556096	0.00397899
						ENSG00000176915	ANKLE2	-0.241808	0.0102114	0.00644729
						ENSG00000176927	EFCAB5	-0.262552	0.00516337	0.00559225
						ENSG00000176986	SEC24C	-0.361519	8.99002e-05	1.99178e-05
						ENSG00000176994	SMCR8	-0.315862	0.000692443	0.00127881
						ENSG00000177082	WDR73	-0.291534	0.00181631	0.0058865
						ENSG00000177084	POLE	-0.37381	4.91059e-05	0.000238385
						ENSG00000177302	TOP3A	-0.336409	0.000287203	0.00166845
						ENSG00000177398	UMODL1	-0.260133	0.00560626	0.0184713
						ENSG00000177519	RPRM	-0.257603	0.00610542	0.00828229
						ENSG00000177853	ZNF518A	-0.28419	0.00239173	0.00510877
						ENSG00000177943	MAMDC4	-0.231456	0.0140705	0.0142864
						ENSG00000178035	IMPDH2	-0.29346	0.00168779	7.28283e-06
						ENSG00000178105	DDX10	-0.32126	0.000552792	0.000923248
						ENSG00000178150	ZNF114	-0.243443	0.00969595	0.00315692
						ENSG00000178163	ZNF518B	-0.349255	0.000160478	1.962e-11
						ENSG00000178233	TMEM151B	-0.359177	0.0001006	0.000779305
						ENSG00000178338	ZNF354B	-0.250527	0.00771694	0.0351706
						ENSG00000178401	DNAJC22	-0.282446	0.00255051	0.0186196
						ENSG00000178607	ERN1	-0.263173	0.00505489	0.0281599
						ENSG00000178662	CSRNP3	-0.414965	5.38591e-06	2.41181e-05
						ENSG00000178665	ZNF713	-0.274762	0.00336963	0.0141803
						ENSG00000178773	CPNE7	-0.409612	7.30168e-06	2.8222e-05
						ENSG00000178917	ZNF852	-0.289206	0.00198344	0.00475923
						ENSG00000178921	PFAS	-0.345051	0.000194683	0.000489133
						ENSG00000179151	EDC3	-0.368008	6.55265e-05	2.66555e-05
						ENSG00000179240	GVQW3	-0.299504	0.00133631	0.0119178
						ENSG00000179299	NSUN7	-0.255787	0.00648761	0.0345452
						ENSG00000179335	CLK3	-0.251235	0.00754029	0.0248699
						ENSG00000179361	ARID3B	-0.276892	0.00312167	0.02467
						ENSG00000179409	GEMIN4	-0.30831	0.000942369	0.00117791
						ENSG00000179603	GRM8	-0.297264	0.00145795	0.00923517
						ENSG00000179639	FCER1A	-0.269618	0.00404283	0.00363139
						ENSG00000179698	WDR97	-0.321592	0.00054511	0.00343095
						ENSG00000179869	ABCA13	-0.265278	0.00470192	0.0287581
						ENSG00000179889	PDXDC1	-0.27866	0.00292854	0.00108181
						ENSG00000179902	C1orf194	-0.272695	0.00362702	0.0283869
						ENSG00000179912	R3HDM2	-0.290627	0.00187982	0.00262532
						ENSG00000179913	B3GNT3	-0.257063	0.00621688	0.0208572
						ENSG00000179930	ZNF648	-0.296648	0.00149314	0.0101212
						ENSG00000180071	ANKRD18A	-0.330059	0.000379466	0.00156409
						ENSG00000180263	FGD6	-0.32881	0.00040056	0.000977775
						ENSG00000180357	ZNF609	-0.454726	4.73685e-07	3.98799e-07
						ENSG00000180376	CCDC66	-0.320726	0.000565352	0.00409767
						ENSG00000180626	ZNF594	-0.286786	0.00217183	0.0172411
						ENSG00000180777	ANKRD30B	-0.253118	0.00708777	0.0464017
						ENSG00000180938	ZNF572	-0.318983	0.000608188	0.000645624
						ENSG00000181013	C17orf47	-0.274642	0.00338416	0.0112966
						ENSG00000181090	EHMT1	-0.348203	0.000168469	0.000209385
						ENSG00000181192	DHTKD1	-0.204393	0.0306411	0.000499534
						ENSG00000181544	FANCB	-0.369265	6.15868e-05	0.000100696
						ENSG00000181555	SETD2	-0.45411	4.93036e-07	3.03824e-07
						ENSG00000181666	HKR1	-0.25926	0.00577427	0.017208
						ENSG00000181790	ADGRB1	-0.255034	0.00665201	0.0197926
						ENSG00000181827	RFX7	-0.26221	0.00522407	0.00430915
						ENSG00000182010	RTKN2	-0.25077	0.00765594	0.0461388
						ENSG00000182013	PNMA8A	-0.314145	0.000743226	0.000468552
						ENSG00000182150	ERCC6L2	-0.2759	0.00323506	0.00299559
						ENSG00000182224	CYB5D1	-0.33275	0.000337463	0.000373089
						ENSG00000182256	GABRG3	-0.299355	0.00134409	0.00761963
						ENSG00000182329	KIAA2012	-0.258749	0.00587459	0.0460215
						ENSG00000182389	CACNB4	-0.351233	0.000146387	0.00048388
						ENSG00000182919	C11orf54	-0.25437	0.00680039	0.00864767
						ENSG00000182957	SPATA13	-0.302975	0.00116592	0.00289415
						ENSG00000182973	CNOT10	-0.281575	0.00263335	0.00261812
						ENSG00000182985	CADM1	-0.309699	0.000890977	0.00252801
						ENSG00000182986	ZNF320	-0.340161	0.000242936	0.000822886
						ENSG00000183066	WBP2NL	-0.266304	0.00453811	0.0296454
						ENSG00000183067	IGSF5	-0.338925	0.000256771	0.000684168
						ENSG00000183337	BCOR	-0.292975	0.00171938	0.00660153
						ENSG00000183354	KIAA2026	-0.286337	0.00220844	0.00187275
						ENSG00000183378	OVCH2	-0.29815	0.00140867	0.0107048
						ENSG00000183495	EP400	-0.3906	2.06487e-05	2.15638e-05
						ENSG00000183530	PRR14L	-0.304634	0.00109169	0.00144507
						ENSG00000183542	KLRC4	-0.310744	0.000854004	0.00209392
						ENSG00000183579	ZNRF3	-0.268883	0.00414834	0.010929
						ENSG00000183638	RP1L1	-0.253439	0.00701297	0.0251132
						ENSG00000183718	TRIM52	-0.297151	0.00146433	0.00314929
						ENSG00000183778	B3GALT5	-0.312721	0.000787886	0.00467437
						ENSG00000183780	SLC35F3	-0.25664	0.00630542	0.0156942
						ENSG00000183798	EMILIN3	-0.334854	0.000307651	0.000945298
						ENSG00000183808	RBM12B	-0.31515	0.000713094	0.00176451
						ENSG00000183814	LIN9	-0.33922	0.000253404	0.000669915
						ENSG00000183826	BTBD9	-0.292827	0.00172911	0.00498479
						ENSG00000183844	FAM3B	-0.360081	9.63365e-05	0.000127166
						ENSG00000183908	LRRC55	-0.278034	0.00299563	0.00223522
						ENSG00000183914	DNAH2	-0.314369	0.00073641	0.00416563
						ENSG00000184110	EIF3C	-0.272821	0.00361086	0.00447377
						ENSG00000184206	GOLGA6L4	-0.269049	0.0041243	0.00480462
						ENSG00000184307	ZDHHC23	-0.303244	0.00115357	0.00686311
						ENSG00000184402	SS18L1	-0.303864	0.00112561	0.00452275
						ENSG00000184445	KNTC1	-0.369707	6.02533e-05	6.26024e-05
						ENSG00000184465	WDR27	-0.292525	0.00174912	0.013978
						ENSG00000184619	KRBA2	-0.27933	0.00285814	0.00384893
						ENSG00000184634	MED12	-0.333713	0.000323497	0.000844701
						ENSG00000184635	ZNF93	-0.372343	5.28484e-05	1.4961e-05
						ENSG00000184675	AMER1	-0.256043	0.00643245	0.00354569
						ENSG00000184677	ZBTB40	-0.334704	0.000309696	0.000533831
						ENSG00000184708	EIF4ENIF1	-0.262269	0.00521348	0.011816
						ENSG00000184863	RBM33	-0.270774	0.00388196	0.00836263
						ENSG00000184939	ZFP90	-0.267556	0.00434489	0.00802027
						ENSG00000184949	FAM227A	-0.308013	0.000953683	0.00451422
						ENSG00000184956	MUC6	-0.284262	0.00238531	0.0103296
						ENSG00000185046	ANKS1B	-0.254257	0.00682584	0.0187416
						ENSG00000185158	LRRC37B	-0.334954	0.0003063	0.00203305
						ENSG00000185219	ZNF445	-0.308656	0.000929321	0.000648109
						ENSG00000185252	ZNF74	-0.267505	0.00435263	0.00945483
						ENSG00000185483	ROR1	-0.278794	0.0029143	0.0032617
						ENSG00000185513	L3MBTL1	-0.328303	0.000409422	0.00258592
						ENSG00000185515	BRCC3	-0.305601	0.00105045	0.000791362
						ENSG00000185559	DLK1	-0.268362	0.00422452	0.0159815
						ENSG00000185591	SP1	-0.28312	0.00248801	0.00463662
						ENSG00000185621	LMLN	-0.246458	0.0088048	0.0384034
						ENSG00000185630	PBX1	-0.279309	0.0028604	0.00734291
						ENSG00000185634	SHC4	-0.402763	1.06969e-05	7.97937e-05
						ENSG00000185658	BRWD1	-0.260392	0.00555725	0.0124532
						ENSG00000185842	DNAH14	-0.333657	0.000324303	0.00041264
						ENSG00000185869	ZNF829	-0.311435	0.000830359	0.0021036
						ENSG00000185917	SETD4	-0.298131	0.00140974	0.00856006
						ENSG00000185988	PLK5	-0.392212	1.8953e-05	0.000225325
						ENSG00000186001	LRCH3	-0.255539	0.00654124	0.0150398
						ENSG00000186141	POLR3C	-0.272438	0.00366024	4.49163e-05
						ENSG00000186230	ZNF749	-0.291004	0.00185318	0.0094198
						ENSG00000186231	KLHL32	-0.310331	0.000868452	0.00467844
						ENSG00000186300	ZNF555	-0.270503	0.00391909	0.0151427
						ENSG00000186376	ZNF75D	-0.265957	0.00459292	0.0170939
						ENSG00000186409	CCDC30	-0.3452	0.000193366	0.000203269
						ENSG00000186448	ZNF197	-0.326967	0.00043366	0.000662659
						ENSG00000186472	PCLO	-0.28549	0.00227916	0.000367508
						ENSG00000186566	GPATCH8	-0.32794	0.00041588	0.000406095
						ENSG00000186638	KIF24	-0.238364	0.011377	0.038753
						ENSG00000186648	CARMIL3	-0.320623	0.000567792	0.00180709
						ENSG00000186777	ZNF732	-0.270415	0.0039312	0.0217452
						ENSG00000186814	ZSCAN30	-0.313366	0.000767354	0.00141392
						ENSG00000186838	SELENOV	-0.40699	8.45974e-06	3.73212e-05
						ENSG00000186867	QRFPR	-0.337127	0.000278192	0.00165316
						ENSG00000186868	MAPT	-0.236576	0.012027	0.00736207
						ENSG00000186871	ERCC6L	-0.300362	0.00129217	0.00441871
						ENSG00000186976	EFCAB6	-0.353815	0.000129725	0.000126547
						ENSG00000187240	DYNC2H1	-0.340634	0.000237822	4.06761e-05
						ENSG00000187555	USP7	-0.286944	0.00215899	0.000492048
						ENSG00000187595	ZNF385C	-0.337981	0.000267827	3.71534e-05
						ENSG00000187605	TET3	-0.354829	0.00012368	0.000130619
						ENSG00000187607	ZNF286A	-0.274609	0.00338816	0.0134257
						ENSG00000187699	C2orf88	-0.323694	0.000498713	0.00109471
						ENSG00000187720	THSD4	-0.343256	0.000211258	0.000525988
						ENSG00000187742	SECISBP2	-0.297133	0.00146539	0.0132131
						ENSG00000187790	FANCM	-0.292232	0.00176876	0.00881266
						ENSG00000187801	ZFP69B	-0.2865	0.00219512	0.00768046
						ENSG00000187959	CPSF4L	-0.307028	0.000992184	0.00676032
						ENSG00000187987	ZSCAN23	-0.290962	0.00185615	0.00634114
						ENSG00000188001	TPRG1	-0.245943	0.00895159	0.000249989
						ENSG00000188033	ZNF490	-0.259789	0.00567202	0.0133802
						ENSG00000188086	PRSS45	-0.311615	0.000824276	0.00299364
						ENSG00000188153	COL4A5	-0.296059	0.00152748	0.00569414
						ENSG00000188175	HEPACAM2	-0.332379	0.00034299	0.00189731
						ENSG00000188219	POTEE	-0.317086	0.000658203	0.00289319
						ENSG00000188295	ZNF669	-0.295559	0.0015572	0.00679523
						ENSG00000188488	SERPINA5	-0.242494	0.0099924	0.0226155
						ENSG00000188554	NBR1	-0.275765	0.00325074	6.30393e-05
						ENSG00000188785	ZNF548	-0.275665	0.00326243	0.0266084
						ENSG00000188786	MTF1	-0.24181	0.010211	0.00743442
						ENSG00000188827	SLX4	-0.252163	0.00731414	0.00809519
						ENSG00000188883	KLRG2	-0.279859	0.00280373	0.00668407
						ENSG00000188895	MSL1	-0.252086	0.00733266	0.00978323
						ENSG00000188897	AC099489.1	-0.358274	0.000105034	0.000775388
						ENSG00000188994	ZNF292	-0.271985	0.00371941	0.0153727
						ENSG00000189056	RELN	-0.310796	0.000852211	0.00482504
						ENSG00000189079	ARID2	-0.314079	0.000745228	0.000633289
						ENSG00000189091	SF3B3	-0.296749	0.00148732	0.00107879
						ENSG00000189120	SP6	-0.302615	0.00118261	0.00301922
						ENSG00000189144	ZNF573	-0.275547	0.00327628	0.0033238
						ENSG00000189180	ZNF33A	-0.26868	0.00417792	0.0143758
						ENSG00000189195	BTBD8	-0.267344	0.00437709	0.000459178
						ENSG00000189339	SLC35E2B	-0.302525	0.00118684	0.00342268
						ENSG00000189362	NEMP2	-0.274863	0.00335751	0.00658815
						ENSG00000196074	SYCP2	-0.32346	0.000503691	0.00291705
						ENSG00000196090	PTPRT	-0.402037	1.11335e-05	2.82666e-05
						ENSG00000196150	ZNF250	-0.288422	0.00204273	0.00748864
						ENSG00000196155	PLEKHG4	-0.31766	0.000642693	0.00343651
						ENSG00000196187	TMEM63A	-0.289676	0.00194862	0.00810073
						ENSG00000196208	GREB1	-0.345757	0.000188507	0.00169184
						ENSG00000196220	SRGAP3	-0.310268	0.000870679	0.00234135
						ENSG00000196305	IARS	-0.256072	0.00642629	0.000313837
						ENSG00000196312	MFSD14C	-0.31609	0.000685928	0.00251538
						ENSG00000196313	POM121	-0.313744	0.000755567	0.000287914
						ENSG00000196337	CGB7	-0.250433	0.00774063	0.0308434
						ENSG00000196367	TRRAP	-0.423716	3.23776e-06	9.01081e-07
						ENSG00000196388	INCA1	-0.320371	0.000573834	0.00324913
						ENSG00000196391	ZNF774	-0.288825	0.00201205	0.0100564
						ENSG00000196422	PPP1R26	-0.274357	0.00341872	0.00456823
						ENSG00000196455	PIK3R4	-0.259781	0.00567347	0.00164654
						ENSG00000196504	PRPF40A	-0.258954	0.00583418	0.0149995
						ENSG00000196584	XRCC2	-0.369616	6.05259e-05	0.000259689
						ENSG00000196597	ZNF782	-0.344568	0.000199022	0.000284502
						ENSG00000196604	POTEF	-0.252484	0.00723733	0.0333631
						ENSG00000196605	ZNF846	-0.259841	0.00566204	0.0175364
						ENSG00000196652	ZKSCAN5	-0.379	3.77593e-05	9.59684e-06
						ENSG00000196653	ZNF502	-0.333082	0.000332589	0.000905345
						ENSG00000196670	ZFP62	-0.323037	0.000512819	0.00123054
						ENSG00000196678	ERI2	-0.2888	0.00201396	0.00417914
						ENSG00000196693	ZNF33B	-0.292144	0.0017747	0.00346868
						ENSG00000196700	ZNF512B	-0.298327	0.00139902	0.00633972
						ENSG00000196712	NF1	-0.29313	0.0017092	0.00170084
						ENSG00000196724	ZNF418	-0.324126	0.000489638	0.00167483
						ENSG00000196739	COL27A1	-0.367501	6.71847e-05	0.000236516
						ENSG00000196782	MAML3	-0.433773	1.7722e-06	4.14823e-06
						ENSG00000196793	ZNF239	-0.274011	0.00346118	0.0113557
						ENSG00000196834	POTEI	-0.266616	0.00448927	0.0168847
						ENSG00000196859	KRT39	-0.291235	0.00183702	0.00782561
						ENSG00000196876	SCN8A	-0.346369	0.000183293	0.000507431
						ENSG00000196912	ANKRD36B	-0.26369	0.00496615	0.023685
						ENSG00000197013	ZNF429	-0.319619	0.000592223	0.00301571
						ENSG00000197037	ZSCAN25	-0.373538	4.97811e-05	3.15056e-05
						ENSG00000197121	PGAP1	-0.256042	0.00643266	0.0261495
						ENSG00000197140	ADAM32	-0.311424	0.000830724	0.00146094
						ENSG00000197157	SND1	-0.267325	0.00438005	0.000533006
						ENSG00000197168	NEK5	-0.326692	0.000438801	0.00227626
						ENSG00000197275	RAD54B	-0.340697	0.000237153	0.00107426
						ENSG00000197283	SYNGAP1	-0.288501	0.00203671	0.00987134
						ENSG00000197299	BLM	-0.295509	0.00156018	0.00893036
						ENSG00000197361	FBXL22	-0.246459	0.00880438	0.0244427
						ENSG00000197375	SLC22A5	-0.304143	0.00111322	0.00281099
						ENSG00000197467	COL13A1	-0.308933	0.000918986	0.00395689
						ENSG00000197472	ZNF695	-0.289595	0.00195453	0.0132789
						ENSG00000197563	PIGN	-0.34751	0.000173935	2.50057e-05
						ENSG00000197565	COL4A6	-0.304839	0.00108282	0.00426523
						ENSG00000197584	KCNMB2	-0.319075	0.000605869	0.00406916
						ENSG00000197587	DMBX1	-0.272084	0.00370641	0.0115425
						ENSG00000197603	C5orf42	-0.344155	0.000202802	0.000368779
						ENSG00000197641	SERPINB13	-0.259871	0.0056563	0.0172801
						ENSG00000197724	PHF2	-0.268066	0.00426839	0.0143676
						ENSG00000197748	CFAP43	-0.303639	0.00113569	0.00224018
						ENSG00000197763	TXNRD3	-0.254828	0.00669783	0.00399485
						ENSG00000197779	ZNF81	-0.253772	0.00693622	0.00240345
						ENSG00000197822	OCLN	-0.260216	0.00559054	0.0181827
						ENSG00000197889	MEIG1	-0.386816	2.52052e-05	8.14823e-05
						ENSG00000197935	ZNF311	-0.314501	0.000732419	0.00178836
						ENSG00000198000	NOL8	-0.415316	5.27869e-06	9.42466e-06
						ENSG00000198018	ENTPD7	-0.281991	0.00259348	0.00504246
						ENSG00000198026	ZNF335	-0.272424	0.00366202	0.0132179
						ENSG00000198040	ZNF84	-0.294258	0.00163703	0.00386323
						ENSG00000198046	ZNF667	-0.326823	0.000436345	0.000547018
						ENSG00000198056	PRIM1	-0.285834	0.00225019	0.00674826
						ENSG00000198105	ZNF248	-0.282094	0.00258375	0.0144667
						ENSG00000198131	ZNF544	-0.283798	0.0024266	0.00196173
						ENSG00000198185	ZNF334	-0.351155	0.000146922	0.000674582
						ENSG00000198198	SZT2	-0.304414	0.00110131	0.000860976
						ENSG00000198218	QRICH1	-0.279102	0.00288194	0.00419196
						ENSG00000198231	DDX42	-0.376667	4.25165e-05	8.63092e-08
						ENSG00000198265	HELZ	-0.276622	0.00315218	0.000229359
						ENSG00000198298	ZNF485	-0.292251	0.00176748	0.00323757
						ENSG00000198301	SDAD1	-0.313808	0.000753593	0.000280173
						ENSG00000198420	TCAF1	-0.24708	0.00863018	0.00119642
						ENSG00000198429	ZNF69	-0.340016	0.000244521	0.00123985
						ENSG00000198466	ZNF587	-0.275285	0.00330726	0.0196605
						ENSG00000198538	ZNF28	-0.267839	0.00430226	0.0165418
						ENSG00000198547	C20orf203	-0.257699	0.00608578	0.0492751
						ENSG00000198554	WDHD1	-0.36838	6.43367e-05	8.25858e-05
						ENSG00000198561	CTNND1	-0.271473	0.00378731	0.00750328
						ENSG00000198589	LRBA	-0.285149	0.00230826	0.0041012
						ENSG00000198646	NCOA6	-0.441895	1.07379e-06	1.25048e-06
						ENSG00000198690	FAN1	-0.358248	0.000105168	1.03032e-06
						ENSG00000198700	IPO9	-0.265693	0.00463499	0.00105149
						ENSG00000198707	CEP290	-0.339482	0.00025044	0.000324892
						ENSG00000198718	TOGARAM1	-0.27265	0.00363289	0.00403679
						ENSG00000198723	TEX45	-0.332766	0.000337227	0.00128398
						ENSG00000198728	LDB1	-0.295008	0.00159054	0.00420599
						ENSG00000198730	CTR9	-0.325001	0.00047172	0.000227529
						ENSG00000198793	MTOR	-0.248075	0.00835724	5.09145e-05
						ENSG00000198799	LRIG2	-0.278926	0.00290041	0.00886168
						ENSG00000198815	FOXJ3	-0.255374	0.00657741	0.00226602
						ENSG00000198825	INPP5F	-0.349745	0.000156871	0.000701848
						ENSG00000198839	ZNF277	-0.224241	0.0174601	0.0248607
						ENSG00000198862	LTN1	-0.267605	0.00433747	0.00188182
						ENSG00000198874	TYW1	-0.364046	7.9546e-05	0.000569472
						ENSG00000198876	DCAF12	-0.29178	0.00179942	0.00311938
						ENSG00000198900	TOP1	-0.363766	8.06347e-05	8.33965e-05
						ENSG00000198908	BHLHB9	-0.262336	0.00520162	0.0117251
						ENSG00000198920	KIAA0753	-0.357193	0.000110585	3.83437e-05
						ENSG00000198924	DCLRE1A	-0.383879	2.93739e-05	1.71178e-05
						ENSG00000198929	NOS1AP	-0.460844	3.16852e-07	3.15621e-07
						ENSG00000198945	L3MBTL3	-0.236663	0.0119944	0.0110857
						ENSG00000203668	CHML	-0.312856	0.000783578	0.0027591
						ENSG00000203685	STUM	-0.274398	0.0034138	0.0275294
						ENSG00000203727	SAMD5	-0.303933	0.00112252	0.0031834
						ENSG00000203730	TEDDM1	-0.286237	0.00221673	0.0173384
						ENSG00000203943	SAMD13	-0.286677	0.00218066	0.00277088
						ENSG00000203965	EFCAB7	-0.288976	0.00200064	0.0115952
						ENSG00000204120	GIGYF2	-0.409311	7.42679e-06	5.1627e-08
						ENSG00000204174	NPY4R	-0.286862	0.00216563	0.00916261
						ENSG00000204248	COL11A2	-0.244657	0.00932795	0.0337629
						ENSG00000204256	BRD2	-0.303642	0.00113553	0.00638839
						ENSG00000204371	EHMT2	-0.240717	0.0105688	0.00876204
						ENSG00000204406	MBD5	-0.365787	7.30716e-05	6.18986e-05
						ENSG00000204469	PRRC2A	-0.259621	0.00570429	0.0101902
						ENSG00000204519	ZNF551	-0.286862	0.00216566	0.00244273
						ENSG00000204524	ZNF805	-0.259714	0.00568635	0.00305331
						ENSG00000204569	PPP1R10	-0.288407	0.00204388	0.0102152
						ENSG00000204576	PRR3	-0.253667	0.00696041	0.0308033
						ENSG00000204611	ZNF616	-0.279075	0.00288481	0.0042155
						ENSG00000204624	DISP3	-0.292736	0.0017351	0.00710293
						ENSG00000204653	ASPDH	-0.273266	0.00355422	0.0252758
						ENSG00000204661	C5orf60	-0.261845	0.00528955	0.0215471
						ENSG00000204681	GABBR1	-0.298161	0.00140809	0.010791
						ENSG00000204764	RANBP17	-0.389128	2.23206e-05	0.000120662
						ENSG00000204767	FAM196B	-0.338078	0.000266663	0.00196555
						ENSG00000205517	RGL3	-0.290838	0.00186488	0.0124851
						ENSG00000206384	COL6A6	-0.282485	0.00254693	0.00260859
						ENSG00000206530	CFAP44	-0.275384	0.00329547	0.0183708
						ENSG00000206557	TRIM71	-0.26278	0.00512338	0.0252425
						ENSG00000206562	METTL6	-0.358495	0.000103933	0.000191922
						ENSG00000211448	DIO2	-0.225216	0.0169644	0.0305222
						ENSG00000213079	SCAF8	-0.308441	0.0009374	0.00358665
						ENSG00000213297	ZNF625-ZNF20	-0.258709	0.00588249	0.00982886
						ENSG00000213380	COG8	-0.274789	0.00336645	0.00324799
						ENSG00000213390	ARHGAP19	-0.276224	0.00319764	0.0110395
						ENSG00000213420	GPC2	-0.29523	0.00157702	0.00419065
						ENSG00000213793	ZNF888	-0.310284	0.000870099	0.00248918
						ENSG00000213918	DNASE1	-0.311297	0.000835022	0.00281344
						ENSG00000214029	ZNF891	-0.265265	0.00470408	0.0167123
						ENSG00000214279	SCART1	-0.261571	0.00533915	0.0327739
						ENSG00000214336	FOXI3	-0.288667	0.00202408	0.00756791
						ENSG00000214376	VSTM5	-0.268717	0.0041724	0.0192402
						ENSG00000214534	ZNF705E	-0.269341	0.00408233	0.0287971
						ENSG00000214595	EML6	-0.299543	0.00133425	0.00335168
						ENSG00000214654	B3GNT10	-0.273984	0.00346459	0.00983785
						ENSG00000214655	ZSWIM8	-0.267571	0.00434262	0.0117867
						ENSG00000214842	RAD51AP2	-0.390497	2.07617e-05	6.69847e-05
						ENSG00000215018	COL28A1	-0.285357	0.00229043	0.0152367
						ENSG00000215041	NEURL4	-0.283541	0.00244977	0.00758313
						ENSG00000215262	KCNU1	-0.218024	0.0209262	0.00923482
						ENSG00000215421	ZNF407	-0.332008	0.00034859	0.000335724
						ENSG00000215790	SLC35E2	-0.279487	0.00284189	0.00541774
						ENSG00000219481	NBPF1	-0.240057	0.0107904	0.0192418
						ENSG00000222046	DCDC2B	-0.279994	0.00278992	0.0166847
						ENSG00000223501	VPS52	-0.243076	0.00980956	0.000863729
						ENSG00000223802	CERS1	-0.24792	0.0083991	0.0036373
						ENSG00000225805	DEFB131B	-0.313309	0.000769176	0.00177423
						ENSG00000225940	C5orf67	-0.389833	2.15044e-05	0.000156677
						ENSG00000226887	ERVMER34-1	-0.269229	0.00409838	0.0120024
						ENSG00000227345	PARG	-0.268345	0.00422701	0.000387102
						ENSG00000233757	AC092835.1	-0.336994	0.000279847	0.000855561
						ENSG00000233822	HIST1H2BN	-0.335084	0.000304548	0.00199412
						ENSG00000235268	KDM4E	-0.334287	0.000315436	0.00257931
						ENSG00000239887	C1orf226	-0.442229	1.05162e-06	8.14952e-08
						ENSG00000240204	SMKR1	-0.269425	0.00407036	0.00277761
						ENSG00000240891	PLCXD2	-0.255582	0.00653207	0.013975
						ENSG00000241058	NSUN6	-0.274198	0.00343824	0.0337669
						ENSG00000241973	PI4KA	-0.329939	0.000381455	0.000281026
						ENSG00000242220	TCP10L	-0.247139	0.0086138	0.0346381
						ENSG00000242715	CCDC169	-0.266143	0.00456349	0.0390009
						ENSG00000242950	ERVW-1	-0.234064	0.0129947	0.0017713
						ENSG00000243156	MICAL3	-0.382943	3.08327e-05	1.41023e-05
						ENSG00000243725	TTC4	-0.299365	0.00134357	0.000120309
						ENSG00000244405	ETV5	-0.348204	0.000168463	0.000237098
						ENSG00000248905	FMN1	-0.295917	0.00153589	0.0071214
						ENSG00000249115	HAUS5	-0.279678	0.00282228	0.0100293
						ENSG00000249709	ZNF564	-0.297907	0.001422	0.00365612
						ENSG00000250151	ARPC4-TTLL3	-0.281594	0.00263151	0.0149965
						ENSG00000250486	FAM218A	-0.281744	0.00261709	0.0116799
						ENSG00000250565	ATP6V1E2	-0.302888	0.00116994	0.00154542
						ENSG00000251192	ZNF674	-0.274601	0.00338915	0.0122226
						ENSG00000251369	ZNF550	-0.29443	0.00162624	0.00992542
						ENSG00000253649	PRSS51	-0.330365	0.000374467	0.00264765
						ENSG00000253729	PRKDC	-0.322223	0.000530774	7.54979e-05
						ENSG00000253831	ETV3L	-0.333498	0.000326568	0.000655041
						ENSG00000254469	AP002495.1	-0.281518	0.00263886	0.0191322
						ENSG00000254585	MAGEL2	-0.214063	0.0234296	0.0013659
						ENSG00000254706	AL512785.2	-0.458666	3.65949e-07	9.76789e-07
						ENSG00000254726	MEX3A	-0.304995	0.00107612	0.00494879
						ENSG00000254788	CKLF-CMTM1	-0.276566	0.00315856	0.00884448
						ENSG00000255339	AL133352.1	-0.2961	0.00152505	0.00616801
						ENSG00000255423	EBLN2	-0.287405	0.0021221	0.00613252
						ENSG00000255819	KLRC4-KLRK1	-0.33128	0.000359847	0.000231914
						ENSG00000256525	POLG2	-0.306315	0.00102092	0.0101709
						ENSG00000256771	ZNF253	-0.263561	0.00498814	0.0155106
						ENSG00000257218	GATC	-0.335121	0.000304054	5.72166e-05
						ENSG00000257390	AC023055.1	-0.253078	0.00709718	0.0119269
						ENSG00000257743	MGAM2	-0.275169	0.00332101	0.013662
						ENSG00000258366	RTEL1	-0.241807	0.0102118	0.0113458
						ENSG00000258388	PPT2-EGFL8	-0.256827	0.00626604	0.0270767
						ENSG00000258539	AC068896.1	-0.36684	6.93992e-05	0.000239131
						ENSG00000258890	CEP95	-0.375148	4.59093e-05	0.00019514
						ENSG00000259120	SMIM6	-0.325089	0.000469961	0.00318692
						ENSG00000259417	CTXND1	-0.282034	0.00258941	0.00256851
						ENSG00000261582	AL121753.1	-0.280629	0.00272605	0.00912706
						ENSG00000261609	GAN	-0.344745	0.000197419	0.000740648
						ENSG00000262304	AC027796.3	-0.329771	0.000384243	0.000771099
						ENSG00000263001	GTF2I	-0.306845	0.0009995	6.37732e-06
						ENSG00000263956	NBPF11	-0.345868	0.000187553	0.000884274
						ENSG00000264187	AC055811.2	-0.302454	0.00119016	0.00168538
						ENSG00000264343	NOTCH2NL	-0.313011	0.000778604	0.00153053
						ENSG00000266338	NBPF15	-0.36605	7.21383e-05	0.000136201
						ENSG00000266967	AARSD1	-0.280619	0.00272704	0.00507596
						ENSG00000267127	AC090360.1	-0.255743	0.00649705	0.0359481
						ENSG00000267216	AC020915.1	-0.338095	0.000266461	0.000486624
						ENSG00000267710	EDDM13	-0.297316	0.00145501	0.00659201
						ENSG00000268750	AC010522.1	-0.326829	0.000436238	0.00183343
						ENSG00000269476	AC010326.2	-0.303521	0.00114102	0.00263113
						ENSG00000269533	AC003002.3	-0.390307	2.09717e-05	0.000177474
						ENSG00000269699	ZIM2	-0.299721	0.001325	0.00698365
						ENSG00000269964	MEI4	-0.239304	0.0110479	0.0133156
						ENSG00000270011	ZNF559-ZNF177	-0.340877	0.000235233	0.00107967
						ENSG00000270629	NBPF14	-0.273934	0.00347077	0.000191339
						ENSG00000271383	NBPF19	-0.247097	0.00862542	0.00286904
						ENSG00000272333	KMT2B	-0.312535	0.000793915	0.00355725
						ENSG00000272391	POM121C	-0.326435	0.000443666	0.00141192
						ENSG00000273045	C2orf15	-0.252147	0.00731789	0.0139051
						ENSG00000273136	NBPF26	-0.286685	0.00217999	0.00597195
						ENSG00000273274	ZBTB8B	-0.369248	6.16377e-05	0.000175471
						ENSG00000274211	SOCS7	-0.363467	8.18136e-05	0.000637446
						ENSG00000274349	ZNF658	-0.243557	0.00966084	0.0418679
						ENSG00000275004	ZNF280B	-0.272928	0.00359717	0.0137183
						ENSG00000275066	SYNRG	-0.279061	0.0028862	0.00941718
						ENSG00000275591	XKR5	-0.259937	0.00564357	0.0196777
						ENSG00000275713	HIST1H2BH	-0.277195	0.00308781	0.0105988
						ENSG00000275835	TUBGCP5	-0.281926	0.0025997	0.000251627
						ENSG00000276302	AL021997.3	-0.238808	0.0112204	0.0274808
						ENSG00000277117	FP565260.3	-0.262148	0.00523512	0.0239977
						ENSG00000277149	TYW1B	-0.275302	0.00330518	0.0159656
						ENSG00000278259	MYO19	-0.320019	0.000582386	0.00299821
						ENSG00000278318	ZNF229	-0.263152	0.00505851	0.0243794
						ENSG00000279765	AC013394.1	-0.314416	0.000735001	0.000807678
						ENSG00000280987	MATR3	-0.297792	0.00142837	0.0063571

## Sheet: HNSC_aging_gene
Increasing_Ensembl	Increasing_Symbol	PCC	M1_p_val	M2_p_val		Decreasing_Ensembl	Decreasing_Symbol	PCC	M1_p_val	M2_p_val
ENSG00000010539	ZNF200	0.354603	0.0181876	0.0132516		ENSG00000006327	TNFRSF12A	-0.396635	0.00768621	0.00838619
ENSG00000034533	ASTE1	0.377688	0.0114856	0.0235189		ENSG00000008118	CAMK1G	-0.395811	0.00782541	0.0126158
ENSG00000071909	MYO3B	0.42157	0.00437141	0.00255824		ENSG00000011422	PLAUR	-0.412265	0.0054226	0.00963603
ENSG00000076513	ANKRD13A	0.395289	0.00791468	0.00218778		ENSG00000034152	MAP2K3	-0.363571	0.0152709	0.00450386
ENSG00000084652	TXLNA	0.469136	0.00131656	0.000730402		ENSG00000054967	RELT	-0.354679	0.018161	0.00604251
ENSG00000088386	SLC15A1	0.388248	0.00920768	0.0130598		ENSG00000063660	GPC1	-0.434178	0.0032329	0.00159651
ENSG00000089234	BRAP	0.4726	0.00119813	0.00121368		ENSG00000078401	EDN1	-0.412003	0.0054552	0.00173203
ENSG00000099290	WASHC2A	0.438067	0.00293887	0.000824525		ENSG00000088448	ANKRD10	-0.389678	0.00893114	0.000561331
ENSG00000103852	TTC23	0.418459	0.00470103	0.00630005		ENSG00000096384	HSP90AB1	-0.443432	0.00257188	0.00197769
ENSG00000111266	DUSP16	0.378453	0.0113057	0.00401781		ENSG00000100362	PVALB	-0.403281	0.00663976	0.000399251
ENSG00000115267	IFIH1	0.399923	0.00715198	0.00438685		ENSG00000102225	CDK16	-0.36075	0.0161423	0.0166387
ENSG00000119321	FKBP15	0.390374	0.00879929	0.000633621		ENSG00000105926	MPP6	-0.459183	0.00171675	0.00773354
ENSG00000125508	SRMS	0.382515	0.0103906	0.00142878		ENSG00000107679	PLEKHA1	-0.382679	0.0103551	0.000646841
ENSG00000125875	TBC1D20	0.440319	0.0027795	0.000930647		ENSG00000108963	DPH1	-0.413169	0.00531167	0.00389565
ENSG00000131944	FAAP24	0.476062	0.00108933	0.00165015		ENSG00000109321	AREG	-0.424162	0.00411222	0.00631009
ENSG00000132670	PTPRA	0.409546	0.00576863	0.00135734		ENSG00000111981	ULBP1	-0.518794	0.00030866	0.000767951
ENSG00000135899	SP110	0.388353	0.00918699	0.000808785		ENSG00000112245	PTP4A1	-0.42982	0.00359288	0.0089769
ENSG00000136943	CTSV	0.397285	0.00757792	0.00263465		ENSG00000112715	VEGFA	-0.484856	0.000851523	0.00312896
ENSG00000152926	ZNF117	0.403313	0.00663506	0.0210072		ENSG00000112787	FBRSL1	-0.375002	0.0121366	0.0119407
ENSG00000153404	PLEKHG4B	0.472729	0.0011939	0.00138462		ENSG00000113013	HSPA9	-0.448553	0.00225981	0.00226799
ENSG00000160051	IQCC	0.407915	0.00598526	0.000874076		ENSG00000115641	FHL2	-0.45444	0.00194283	0.000464953
ENSG00000161395	PGAP3	0.366544	0.0143962	0.00830248		ENSG00000115758	ODC1	-0.474326	0.00114275	0.000694995
ENSG00000164010	ERMAP	0.341754	0.0231761	0.00609195		ENSG00000116285	ERRFI1	-0.411768	0.00548446	0.0326534
ENSG00000170054	SERPINA9	0.355021	0.0180421	0.0199786		ENSG00000116717	GADD45A	-0.418332	0.00471503	0.00110776
ENSG00000170581	STAT2	0.477019	0.00106086	0.000214168		ENSG00000118257	NRP2	-0.468287	0.00134713	0.0011353
ENSG00000170631	ZNF16	0.423186	0.00420818	0.012632		ENSG00000120889	TNFRSF10B	-0.441288	0.00271339	0.00793736
ENSG00000172006	ZNF554	0.375929	0.0119084	0.0156659		ENSG00000122566	HNRNPA2B1	-0.398398	0.00739567	0.00835685
ENSG00000172296	SPTLC3	0.406652	0.00615786	0.00304223		ENSG00000126457	PRMT1	-0.381941	0.0105161	0.000782148
ENSG00000173786	CNP	0.427967	0.00375622	0.00243945		ENSG00000127774	EMC6	-0.470865	0.0012562	0.00513545
ENSG00000175224	ATG13	0.430429	0.00354057	0.000380272		ENSG00000128383	APOBEC3A	-0.383967	0.0100794	0.0248699
ENSG00000176095	IP6K1	0.570929	5.18841e-05	7.35532e-06		ENSG00000128989	ARPP19	-0.482121	0.000919959	0.00088604
ENSG00000176783	RUFY1	0.438095	0.00293681	0.000241987		ENSG00000137331	IER3	-0.370355	0.0133374	0.0147288
ENSG00000177125	ZBTB34	0.439048	0.00286846	0.00187381		ENSG00000138709	LARP1B	-0.459194	0.00171626	0.00206033
ENSG00000177628	GBA	0.449738	0.0021926	0.00518134		ENSG00000139645	ANKRD52	-0.355728	0.0177977	0.024663
ENSG00000177663	IL17RA	0.429138	0.0036523	0.00104791		ENSG00000141255	SPATA22	-0.404916	0.00640203	0.0165097
ENSG00000178093	TSSK6	0.437177	0.00300401	0.00209261		ENSG00000143507	DUSP10	-0.365102	0.0148149	0.0377922
ENSG00000181135	ZNF707	0.436326	0.00306745	0.00116542		ENSG00000143816	WNT9A	-0.364366	0.0150325	0.0157765
ENSG00000181481	RNF135	0.441999	0.00266571	0.000142653		ENSG00000144136	SLC20A1	-0.400208	0.00710721	0.00984556
ENSG00000181638	ZFP41	0.491848	0.000696771	0.000739246		ENSG00000150394	CDH8	-0.430941	0.00349706	0.00651915
ENSG00000184208	C22orf46	0.408631	0.00588933	0.00141176		ENSG00000158050	DUSP2	-0.389581	0.00894973	0.0159205
ENSG00000185158	LRRC37B	0.39011	0.00884918	0.000879195		ENSG00000159423	ALDH4A1	-0.389851	0.00889828	0.00236976
ENSG00000187775	DNAH17	0.410198	0.00568404	0.00716243		ENSG00000162129	CLPB	-0.403383	0.00662473	0.00401016
ENSG00000189114	BLOC1S3	0.39789	0.00747832	0.00288026		ENSG00000162413	KLHL21	-0.402723	0.00672258	0.0103529
ENSG00000196214	ZNF766	0.370556	0.0132832	0.00123483		ENSG00000162723	SLAMF9	-0.437998	0.00294382	0.00862559
ENSG00000196876	SCN8A	0.389602	0.00894574	0.00103588		ENSG00000162891	IL20	-0.350147	0.0198035	0.0225567
ENSG00000197935	ZNF311	0.448329	0.00227278	0.00199004		ENSG00000169246	NPIPB3	-0.429095	0.00365602	0.0156892
ENSG00000204624	DISP3	0.421909	0.00433672	0.000571286		ENSG00000172115	CYCS	-0.450527	0.00214882	0.00141489
ENSG00000205808	PLPP6	0.38513	0.0098359	0.00552331		ENSG00000174996	KLC2	-0.471259	0.00124281	0.000393611
ENSG00000213462	ERV3-1	0.377482	0.0115344	0.0254867		ENSG00000175505	CLCF1	-0.466107	0.00142851	0.00697084
ENSG00000213672	NCKIPSD	0.409098	0.00582742	0.00604357		ENSG00000175592	FOSL1	-0.397993	0.00746151	0.0108127
ENSG00000251201	TMED7-TICAM2	0.377887	0.0114385	0.0104291		ENSG00000175602	CCDC85B	-0.434785	0.00318534	0.00289568
ENSG00000275793	RIMBP3	0.414272	0.00517897	0.00220094		ENSG00000177479	ARIH2	-0.443241	0.00258418	0.00339217
						ENSG00000178209	PLEC	-0.386937	0.0094673	0.0104505
						ENSG00000180530	NRIP1	-0.433039	0.00332379	0.00720191
						ENSG00000181773	GPR3	-0.391122	0.00865948	0.00664613
						ENSG00000196792	STRN3	-0.413152	0.0053137	0.00285563
						ENSG00000196850	PPTC7	-0.409819	0.0057331	0.00253593
						ENSG00000197181	PIWIL2	-0.492386	0.00068599	0.00427507
						ENSG00000198517	MAFK	-0.451158	0.00211433	0.00749845
						ENSG00000205177	C11orf91	-0.376298	0.0118186	0.0173705
						ENSG00000249992	TMEM158	-0.396118	0.00777319	0.00559775
						ENSG00000255112	CHMP1B	-0.501758	0.000520499	0.00165732

## Sheet: KICH_aging_gene
Increasing_Ensembl	Increasing_Symbol	PCC	M1_p_val	M2_p_val		Decreasing_Ensembl	Decreasing_Symbol	PCC	M1_p_val	M2_p_val
ENSG00000006625	GGCT	0.584804	0.00268744	0.0264973		ENSG00000005889	ZFX	-0.527874	0.00802032	0.00744169
ENSG00000023041	ZDHHC6	0.47677	0.0184955	0.0273993		ENSG00000006831	ADIPOR2	-0.447144	0.0284715	0.0347881
ENSG00000023572	GLRX2	0.564637	0.00404688	0.0126195		ENSG00000008323	PLEKHG6	-0.530615	0.00764112	0.0253164
ENSG00000041880	PARP3	0.561722	0.0042846	0.0160687		ENSG00000009954	BAZ1B	-0.566472	0.00390304	0.00580449
ENSG00000042317	SPATA7	0.569197	0.00369737	0.0179316		ENSG00000011523	CEP68	-0.627409	0.00103192	0.0179016
ENSG00000066855	MTFR1	0.540175	0.00643338	0.0175102		ENSG00000030066	NUP160	-0.619606	0.00124228	0.000747631
ENSG00000069998	HDHD5	0.592356	0.00228976	0.00552464		ENSG00000037474	NSUN2	-0.588426	0.00248994	9.14812e-05
ENSG00000087842	PIR	0.571618	0.00352246	0.0238638		ENSG00000055813	CCDC85A	-0.576308	0.00320334	0.0345956
ENSG00000088298	EDEM2	0.51019	0.0108616	0.0137063		ENSG00000072134	EPN2	-0.538584	0.00662246	0.0288583
ENSG00000088448	ANKRD10	0.553343	0.00503422	8.62976e-05		ENSG00000075856	SART3	-0.570275	0.00361863	0.00272575
ENSG00000088766	CRLS1	0.565431	0.00398408	0.00350052		ENSG00000077616	NAALAD2	-0.548204	0.00554626	0.0291935
ENSG00000090013	BLVRB	0.545846	0.00579545	0.00302387		ENSG00000078674	PCM1	-0.705895	0.00011623	0.000931383
ENSG00000090487	SPG21	0.649527	0.000593184	0.0123758		ENSG00000080200	CRYBG3	-0.541271	0.00630568	0.0398148
ENSG00000100209	HSCB	0.61538	0.00137082	0.00196974		ENSG00000083896	YTHDC1	-0.515109	0.00999867	0.0033468
ENSG00000100211	CBY1	0.513099	0.0103442	0.0240968		ENSG00000088387	DOCK9	-0.517758	0.00955802	0.0407
ENSG00000100218	RSPH14	0.526656	0.00819382	0.0115254		ENSG00000089057	SLC23A2	-0.518572	0.00942578	0.0237082
ENSG00000100312	ACR	0.480412	0.0174956	0.00683777		ENSG00000089902	RCOR1	-0.582069	0.0028452	0.00694599
ENSG00000100416	TRMU	0.508293	0.0112102	0.00710192		ENSG00000092148	HECTD1	-0.530046	0.00771866	0.0332549
ENSG00000100890	KIAA0391	0.6388	0.000780019	0.00252649		ENSG00000100426	ZBED4	-0.629486	0.000981371	0.00222597
ENSG00000101222	SPEF1	0.546389	0.00573729	0.0097178		ENSG00000100784	RPS6KA5	-0.547624	0.00560677	0.0117051
ENSG00000104432	IL7	0.518159	0.00949267	0.00404743		ENSG00000100796	PPP4R3A	-0.580385	0.00294616	0.0458879
ENSG00000105053	VRK3	0.580559	0.0029356	0.0316655		ENSG00000100852	ARHGAP5	-0.526468	0.00822081	0.0339173
ENSG00000105258	POLR2I	0.503736	0.0120861	0.0364001		ENSG00000101126	ADNP	-0.58709	0.00256128	0.0248528
ENSG00000105819	PMPCB	0.52641	0.0082292	0.024555		ENSG00000101384	JAG1	-0.649076	0.000600168	0.00607075
ENSG00000106367	AP1S1	0.60346	0.0017965	0.0300768		ENSG00000101974	ATP11C	-0.509853	0.0109228	0.0327886
ENSG00000106400	ZNHIT1	0.603957	0.00177671	0.0017466		ENSG00000102290	PCDH11X	-0.697716	0.00015057	1.97007e-05
ENSG00000106733	NMRK1	0.586323	0.00260304	0.0364663		ENSG00000102606	ARHGEF7	-0.612296	0.00147167	0.000743163
ENSG00000107902	LHPP	0.54155	0.00627351	0.0218812		ENSG00000102786	INTS6	-0.481211	0.0172823	0.0400863
ENSG00000108774	RAB5C	0.530582	0.00764558	0.0278316		ENSG00000102974	CTCF	-0.719389	7.43903e-05	0.00121473
ENSG00000111666	CHPT1	0.544933	0.00589442	0.00365334		ENSG00000104728	ARHGEF10	-0.521111	0.0090234	0.0227484
ENSG00000112212	TSPO2	0.587695	0.0025288	0.0300956		ENSG00000106459	NRF1	-0.615756	0.00135895	0.000718303
ENSG00000113048	MRPS27	0.572985	0.00342681	0.0174327		ENSG00000108021	FAM208B	-0.56839	0.00375729	0.0109306
ENSG00000113328	CCNG1	0.496232	0.0136506	0.0418226		ENSG00000108055	SMC3	-0.560504	0.00438728	4.41276e-05
ENSG00000114395	CYB561D2	0.638647	0.000783025	0.0157605		ENSG00000108349	CASC3	-0.582022	0.00284797	0.0136643
ENSG00000114473	IQCG	0.651795	0.000559062	0.00428651		ENSG00000108854	SMURF2	-0.519805	0.00922853	0.00312288
ENSG00000115204	MPV17	0.521548	0.00895562	0.0227698		ENSG00000109458	GAB1	-0.519238	0.00931894	0.0012577
ENSG00000116329	OPRD1	0.539088	0.0065621	0.00875303		ENSG00000109606	DHX15	-0.495452	0.0138222	0.00173932
ENSG00000116586	LAMTOR2	0.635713	0.000842387	0.00211294		ENSG00000110066	KMT5B	-0.627721	0.00102419	0.0183862
ENSG00000116791	CRYZ	0.562155	0.00424853	0.027546		ENSG00000110713	NUP98	-0.545385	0.00584528	0.0100684
ENSG00000117419	ERI3	0.501765	0.0124819	0.0231603		ENSG00000112584	FAM120B	-0.543495	0.00605313	0.00185989
ENSG00000118271	TTR	0.556051	0.00478074	0.0022497		ENSG00000114062	UBE3A	-0.619054	0.00125845	0.0197325
ENSG00000118418	HMGN3	0.565377	0.00398831	0.020948		ENSG00000115138	POMC	-0.583444	0.00276495	0.0290069
ENSG00000118564	FBXL5	0.548228	0.00554379	0.0400876		ENSG00000115504	EHBP1	-0.576649	0.00318112	0.00642289
ENSG00000119431	HDHD3	0.491227	0.0147836	0.0168312		ENSG00000116273	PHF13	-0.511714	0.0105879	0.0409537
ENSG00000119688	ABCD4	0.519899	0.00921367	0.00294131		ENSG00000118200	CAMSAP2	-0.621337	0.00119268	0.0133597
ENSG00000121310	ECHDC2	0.517035	0.00967658	0.0071634		ENSG00000118495	PLAGL1	-0.605102	0.00173188	0.0228181
ENSG00000121680	PEX16	0.64602	0.000649475	0.00680939		ENSG00000120278	PLEKHG1	-0.539389	0.00652625	0.042107
ENSG00000122034	GTF3A	0.565555	0.00397435	0.0272425		ENSG00000120616	EPC1	-0.534702	0.00710354	0.0264389
ENSG00000122912	SLC25A16	0.534759	0.00709624	0.0274695		ENSG00000122012	SV2C	-0.616584	0.00133308	0.0256392
ENSG00000125122	LRRC29	0.575716	0.00324223	0.00339851		ENSG00000122692	SMU1	-0.496419	0.0136096	0.0200952
ENSG00000125656	CLPP	0.558809	0.0045337	0.00939252		ENSG00000122779	TRIM24	-0.585566	0.00264481	0.000881408
ENSG00000126088	UROD	0.540019	0.00645167	0.00210868		ENSG00000124789	NUP153	-0.655065	0.000512857	0.0132398
ENSG00000127125	PPCS	0.581359	0.00288742	0.0168534		ENSG00000127947	PTPN12	-0.517606	0.00958288	0.0196415
ENSG00000129235	TXNDC17	0.56729	0.00384035	0.0137896		ENSG00000128908	INO80	-0.549822	0.00538053	0.00151108
ENSG00000130520	LSM4	0.607469	0.00164224	0.00691069		ENSG00000130300	PLVAP	-0.499026	0.0130496	0.0158338
ENSG00000132196	HSD17B7	0.566424	0.00390676	0.0392895		ENSG00000131626	PPFIA1	-0.508628	0.0111482	0.0122591
ENSG00000132676	DAP3	0.576044	0.00322061	0.0356019		ENSG00000132604	TERF2	-0.515552	0.00992381	0.0432605
ENSG00000132716	DCAF8	0.534411	0.0071408	0.00832681		ENSG00000133121	STARD13	-0.6569	0.000488415	0.00173938
ENSG00000133112	TPT1	0.50546	0.0117484	0.0238333		ENSG00000133789	SWAP70	-0.582246	0.00283473	0.0142869
ENSG00000133256	PDE6B	0.523072	0.00872243	0.00760618		ENSG00000134294	SLC38A2	-0.533363	0.0072761	0.0224754
ENSG00000133315	MACROD1	0.485675	0.0161293	0.00687124		ENSG00000134318	ROCK2	-0.612397	0.00146828	0.00100016
ENSG00000134049	IER3IP1	0.575333	0.00326759	0.0244624		ENSG00000136158	SPRY2	-0.530174	0.00770111	0.00311671
ENSG00000134248	LAMTOR5	0.520647	0.00909594	0.017926		ENSG00000138075	ABCG5	-0.614815	0.00138886	0.000391554
ENSG00000136144	RCBTB1	0.550826	0.00527981	0.0215145		ENSG00000138081	FBXO11	-0.646748	0.00063742	0.00215027
ENSG00000136271	DDX56	0.529542	0.00778781	0.0455425		ENSG00000139370	SLC15A4	-0.502899	0.012253	0.0461088
ENSG00000136531	SCN2A	0.577866	0.00310293	0.0470099		ENSG00000140259	MFAP1	-0.583471	0.00276335	0.000229016
ENSG00000137274	BPHL	0.47136	0.0200654	0.0231972		ENSG00000140396	NCOA2	-0.491446	0.0147324	0.00332519
ENSG00000137806	NDUFAF1	0.592956	0.00226043	0.0416081		ENSG00000140543	DET1	-0.522737	0.00877319	0.0356621
ENSG00000137880	GCHFR	0.590343	0.00239053	0.0353764		ENSG00000140945	CDH13	-0.551652	0.00519816	0.00108885
ENSG00000137955	RABGGTB	0.530697	0.00763012	0.0176753		ENSG00000141568	FOXK2	-0.575261	0.00327236	0.00200614
ENSG00000138698	RAP1GDS1	0.633985	0.000879157	0.0355865		ENSG00000143196	DPT	-0.500485	0.0127447	0.0150732
ENSG00000138777	PPA2	0.636439	0.000827354	0.0104109		ENSG00000143442	POGZ	-0.596255	0.00210489	0.0396788
ENSG00000138796	HADH	0.464992	0.0220507	0.0291505		ENSG00000143921	ABCG8	-0.593607	0.00222899	0.000532148
ENSG00000139291	TMEM19	0.592813	0.00226739	0.00739988		ENSG00000144233	AMMECR1L	-0.519891	0.00921492	0.0396815
ENSG00000139508	SLC46A3	0.604622	0.00175055	0.0365485		ENSG00000144843	ADPRH	-0.50012	0.0128204	0.0428432
ENSG00000139637	C12orf10	0.535455	0.00700802	0.0230796		ENSG00000145216	FIP1L1	-0.585299	0.00265969	0.010303
ENSG00000139974	SLC38A6	0.559982	0.00443195	0.00998063		ENSG00000145220	LYAR	-0.547127	0.00565897	6.99398e-05
ENSG00000140374	ETFA	0.543649	0.00603602	0.0119682		ENSG00000145414	NAF1	-0.669045	0.000350581	0.00385942
ENSG00000141179	PCTP	0.507647	0.0113313	0.0348398		ENSG00000145907	G3BP1	-0.636391	0.000828348	0.000468076
ENSG00000143252	SDHC	0.460943	0.0233931	0.021776		ENSG00000146872	TLK2	-0.528854	0.00788307	0.00143773
ENSG00000144034	TPRKB	0.5148	0.0100511	0.0104462		ENSG00000147180	ZNF711	-0.577763	0.00310949	0.0168912
ENSG00000144659	SLC25A38	0.542492	0.006166	0.0257469		ENSG00000148737	TCF7L2	-0.57941	0.00300605	0.0104115
ENSG00000145354	CISD2	0.538453	0.00663828	0.0277036		ENSG00000149798	CDC42EP2	-0.667061	0.000370462	1.52051e-05
ENSG00000147099	HDAC8	0.6933	0.000172563	0.00832538		ENSG00000151692	RNF144A	-0.587314	0.00254922	0.042985
ENSG00000147488	ST18	0.60037	0.00192368	0.00724585		ENSG00000152242	C18orf25	-0.532985	0.00732547	0.0146316
ENSG00000147592	LACTB2	0.518971	0.00936173	0.0215128		ENSG00000152818	UTRN	-0.5638	0.00411398	0.0133302
ENSG00000149932	TMEM219	0.519259	0.00931558	0.00106734		ENSG00000153207	AHCTF1	-0.586004	0.00262058	0.00588397
ENSG00000150527	CTAGE5	0.543759	0.00602372	0.0115783		ENSG00000154856	APCDD1	-0.532337	0.0074106	0.0110219
ENSG00000151498	ACAD8	0.559406	0.00448171	0.00890725		ENSG00000154928	EPHB1	-0.595536	0.002138	0.0139159
ENSG00000152128	TMEM163	0.572757	0.00344256	0.0167624		ENSG00000156675	RAB11FIP1	-0.519598	0.00926156	0.0100422
ENSG00000152292	SH2D6	0.493218	0.0143239	0.0338984		ENSG00000156983	BRPF1	-0.562907	0.00418655	0.0312152
ENSG00000152700	SAR1B	0.565866	0.00395008	0.0229718		ENSG00000157450	RNF111	-0.572156	0.00348451	0.00315011
ENSG00000153406	NMRAL1	0.603167	0.00180826	0.00224144		ENSG00000158545	ZC3H18	-0.602186	0.00184801	0.00605713
ENSG00000155115	GTF3C6	0.607246	0.00165053	0.0378621		ENSG00000158683	PKD1L1	-0.575429	0.0032612	0.0327698
ENSG00000155366	RHOC	0.507312	0.0113944	0.00626686		ENSG00000160208	RRP1B	-0.612564	0.00146265	0.000664635
ENSG00000155368	DBI	0.590864	0.00236411	0.00831286		ENSG00000160233	LRRC3	-0.479757	0.0176722	0.049303
ENSG00000155463	OXA1L	0.535656	0.0069827	0.0147744		ENSG00000161940	BCL6B	-0.683687	0.00023033	0.00199238
ENSG00000156170	NDUFAF6	0.601103	0.00189283	0.00411603		ENSG00000162419	GMEB1	-0.521336	0.00898849	0.00225743
ENSG00000156471	PTDSS1	0.495898	0.0137238	0.0220539		ENSG00000162437	RAVER2	-0.507639	0.0113327	0.021525
ENSG00000156959	LHFPL4	0.56661	0.00389242	0.00508072		ENSG00000163166	IWS1	-0.517244	0.0096422	9.80711e-05
ENSG00000157873	TNFRSF14	0.612958	0.0014495	0.00134074		ENSG00000164164	OTUD4	-0.597004	0.00207085	0.0148702
ENSG00000158113	LRRC43	0.544933	0.0058944	0.0162292		ENSG00000164366	CCDC127	-0.568823	0.00372503	0.0152405
ENSG00000158793	NIT1	0.555383	0.00484229	0.030464		ENSG00000164649	CDCA7L	-0.531743	0.00748949	0.0031829
ENSG00000158874	APOA2	0.608155	0.00161702	0.0231771		ENSG00000164902	PHAX	-0.594977	0.00216404	0.00144241
ENSG00000159348	CYB5R1	0.493555	0.0142473	0.00854688		ENSG00000166233	ARIH1	-0.533364	0.00727594	0.0476915
ENSG00000160688	FLAD1	0.580031	0.00296782	0.0249607		ENSG00000166398	KIAA0355	-0.708989	0.000105156	0.00420138
ENSG00000162148	PPP1R32	0.5833	0.00277321	0.00222486		ENSG00000167693	NXN	-0.489426	0.0152095	0.0162132
ENSG00000162627	SNX7	0.537188	0.00679228	0.0206344		ENSG00000167757	KLK11	-0.486753	0.0158603	0.0179131
ENSG00000162757	C1orf74	0.536439	0.00688481	0.014363		ENSG00000168036	CTNNB1	-0.507725	0.0113166	0.00190364
ENSG00000162814	SPATA17	0.474066	0.0192671	0.0148893		ENSG00000168268	NT5DC2	-0.533904	0.00720597	0.0398996
ENSG00000163626	COX18	0.553898	0.00498137	0.0135106		ENSG00000168672	FAM84B	-0.642074	0.000718262	0.02143
ENSG00000163794	UCN	0.613448	0.00143327	0.00352018		ENSG00000170390	DCLK2	-0.554217	0.00495126	0.00936498
ENSG00000164209	SLC25A46	0.593546	0.00223193	0.023807		ENSG00000170836	PPM1D	-0.511158	0.0106871	0.0125714
ENSG00000164405	UQCRQ	0.525399	0.00837608	0.000920708		ENSG00000172530	BANP	-0.621519	0.00118757	0.00616461
ENSG00000164406	LEAP2	0.527562	0.00806447	0.0141891		ENSG00000174106	LEMD3	-0.536934	0.00682353	0.0214101
ENSG00000164466	SFXN1	0.512314	0.0104818	0.0229525		ENSG00000175029	CTBP2	-0.506065	0.0116317	0.00475153
ENSG00000164885	CDK5	0.581717	0.00286605	0.00845707		ENSG00000175048	ZDHHC14	-0.584867	0.00268389	0.00456033
ENSG00000165591	FAAH2	0.487183	0.0157543	0.0150376		ENSG00000175387	SMAD2	-0.540604	0.00638309	0.0225661
ENSG00000165695	AK8	0.581709	0.00286654	0.0246836		ENSG00000177311	ZBTB38	-0.532237	0.00742385	0.0175947
ENSG00000166153	DEPDC4	0.521565	0.00895301	0.0269614		ENSG00000178163	ZNF518B	-0.675026	0.00029612	7.89991e-05
ENSG00000166228	PCBD1	0.638175	0.000792322	0.00579923		ENSG00000179151	EDC3	-0.624814	0.00109818	0.00505051
ENSG00000166246	C16orf71	0.495927	0.0137175	0.0248697		ENSG00000181790	ADGRB1	-0.531319	0.00754619	0.00463877
ENSG00000166347	CYB5A	0.546034	0.00577529	0.0448192		ENSG00000181915	ADO	-0.503864	0.0120608	0.00930272
ENSG00000166797	FAM96A	0.520374	0.00913878	0.0299351		ENSG00000181982	CCDC149	-0.538089	0.00668226	0.00164502
ENSG00000167085	PHB	0.521874	0.00890532	0.0130491		ENSG00000183354	KIAA2026	-0.592565	0.00227953	0.00251294
ENSG00000167113	COQ4	0.559093	0.00450891	0.00394557		ENSG00000184014	DENND5A	-0.63894	0.000777295	0.0116692
ENSG00000167264	DUS2	0.526871	0.008163	0.0172432		ENSG00000185436	IFNLR1	-0.488116	0.0155258	0.00477764
ENSG00000167862	MRPL58	0.556773	0.00471507	0.0214019		ENSG00000188763	FZD9	-0.672362	0.000319398	0.000233527
ENSG00000168894	RNF181	0.597181	0.00206287	0.00343786		ENSG00000189079	ARID2	-0.510699	0.0107695	0.0144767
ENSG00000169372	CRADD	0.463126	0.0226613	0.0470071		ENSG00000196597	ZNF782	-0.694111	0.000168323	0.000145317
ENSG00000169567	HINT1	0.552348	0.00513017	0.00648902		ENSG00000196628	TCF4	-0.571688	0.00351746	0.0187282
ENSG00000169764	UGP2	0.4705	0.020325	0.0132938		ENSG00000197362	ZNF786	-0.489846	0.0151094	0.0209743
ENSG00000170430	MGMT	0.672831	0.000315184	0.0228906		ENSG00000197724	PHF2	-0.655933	0.000501171	0.000685951
ENSG00000170498	KISS1	0.51352	0.010271	0.0124167		ENSG00000198783	ZNF830	-0.601474	0.00187739	0.0121211
ENSG00000170819	BFSP2	0.548651	0.00550011	0.0100811		ENSG00000205076	LGALS7	-0.496935	0.0134972	0.0385559
ENSG00000171097	KYAT1	0.490646	0.0149199	0.000630588		ENSG00000213079	SCAF8	-0.53628	0.00690463	0.0107433
ENSG00000171130	ATP6V0E2	0.569013	0.00371101	0.00245924		ENSG00000240654	C1QTNF9	-0.558709	0.00454249	0.0231475
ENSG00000172890	NADSYN1	0.507861	0.011291	0.0306078		ENSG00000247315	ZCCHC3	-0.545513	0.00583133	0.0427722
ENSG00000173085	COQ2	0.536575	0.00686785	0.0172116		ENSG00000251692	PTX4	-0.561033	0.00434242	0.0489824
ENSG00000175279	CENPS	0.608466	0.00160569	0.0172566
ENSG00000175482	POLD4	0.605534	0.00171521	0.00444663
ENSG00000175538	KCNE3	0.447443	0.028353	0.0173504
ENSG00000175938	ORAI3	0.487901	0.0155783	0.00944151
ENSG00000176171	BNIP3	0.525826	0.00831383	0.00573084
ENSG00000176261	ZBTB8OS	0.664018	0.000402867	0.00433139
ENSG00000176399	DMRTA1	0.473946	0.0193019	0.0138501
ENSG00000176422	SPRYD4	0.51021	0.010858	0.0399189
ENSG00000176809	LRRC37A3	0.532763	0.00735458	0.00105533
ENSG00000177156	TALDO1	0.507696	0.011322	0.0259306
ENSG00000177556	ATOX1	0.542127	0.00620741	0.0260605
ENSG00000177674	AGTRAP	0.598979	0.00198337	0.00137049
ENSG00000178425	NT5DC1	0.555076	0.00487078	0.0426841
ENSG00000179918	SEPHS2	0.504546	0.0119265	0.00616278
ENSG00000180817	PPA1	0.615885	0.00135489	0.0211417
ENSG00000180828	BHLHE22	0.627331	0.00103386	0.024577
ENSG00000181004	BBS12	0.529527	0.00778983	0.0300332
ENSG00000181924	COA4	0.583103	0.00278467	0.0158045
ENSG00000182600	SNORC	0.508229	0.0112223	0.00438953
ENSG00000183077	AFMID	0.603322	0.00180203	0.00549525
ENSG00000185038	MROH2A	0.758421	1.75126e-05	0.00174075
ENSG00000185043	CIB1	0.525911	0.00830149	0.0136655
ENSG00000185088	RPS27L	0.698669	0.000146159	0.00375779
ENSG00000185187	SIGIRR	0.518722	0.0094016	0.0194742
ENSG00000186160	CYP4Z1	0.650703	0.000575274	0.000713247
ENSG00000188010	MORN2	0.550525	0.00530988	0.0342543
ENSG00000188266	HYKK	0.503127	0.0122072	0.0216714
ENSG00000196418	ZNF124	0.529192	0.00783609	0.0335283
ENSG00000197006	METTL9	0.573087	0.00341976	0.0152505
ENSG00000197061	HIST1H4C	0.65113	0.000568891	0.00686174
ENSG00000197417	SHPK	0.612887	0.00145189	0.00627388
ENSG00000198553	KCNRG	0.59152	0.00233119	0.0267171
ENSG00000198765	SYCP1	0.702287	0.000130428	0.0073713
ENSG00000198937	CCDC167	0.517802	0.00955081	0.0138113
ENSG00000203780	FANK1	0.584658	0.00269563	0.021091
ENSG00000204228	HSD17B8	0.52951	0.00779212	0.0251909
ENSG00000204344	STK19	0.545988	0.00578016	0.0130467
ENSG00000204511	MCCD1	0.527629	0.00805497	0.0100637
ENSG00000204532	ZSCAN5C	0.491431	0.014736	0.00188612
ENSG00000205544	TMEM256	0.554474	0.004927	0.0129983
ENSG00000213512	GBP7	0.552832	0.00508332	0.0142885
ENSG00000213760	ATP6V1G2	0.451244	0.0268783	0.0410597
ENSG00000215375	MYL5	0.543094	0.00609809	0.00217709
ENSG00000215472	RPL17-C18orf32	0.541986	0.00622351	0.0215315
ENSG00000219200	RNASEK	0.634091	0.000876848	0.00418627
ENSG00000226124	FTCDNL1	0.589364	0.00244089	0.00869683
ENSG00000228300	C19orf24	0.599499	0.00196088	0.00643983
ENSG00000229894	GK3P	0.498689	0.013121	0.0387201
ENSG00000232838	PET117	0.607326	0.00164753	0.0310909
ENSG00000233198	RNF224	0.540024	0.0064511	0.00530299
ENSG00000235109	ZSCAN31	0.512749	0.0104053	0.000899515
ENSG00000242612	DECR2	0.492737	0.0144339	0.0211894
ENSG00000243056	EIF4EBP3	0.522576	0.0087977	0.025728
ENSG00000248643	RBM14-RBM4	0.562783	0.00419672	0.00360277
ENSG00000250317	SMIM20	0.559125	0.00450618	0.0292274
ENSG00000251503	CENPS-CORT	0.555132	0.0048655	0.0136186
ENSG00000253649	PRSS51	0.580679	0.00292832	0.0242344
ENSG00000254505	CHMP4A	0.719154	7.49858e-05	0.000107486
ENSG00000257727	CNPY2	0.524426	0.0085195	0.00180684
ENSG00000259494	MRPL46	0.58437	0.00271197	0.0144038
ENSG00000270181	BIVM-ERCC5	0.598901	0.00198676	0.0391511
ENSG00000277972	CISD3	0.522385	0.00882693	0.00970589
ENSG00000278272	HIST1H3C	0.579537	0.00299817	0.0312022

## Sheet: KIRC_aging_gene
Increasing_Ensembl	Increasing_Symbol	PCC	M1_p_val	M2_p_val		Decreasing_Ensembl	Decreasing_Symbol	PCC	M1_p_val	M2_p_val
ENSG00000003096	KLHL13	0.397032	0.000554251	0.000135083		ENSG00000012048	BRCA1	-0.276806	0.0185794	0.000886401
ENSG00000004838	ZMYND10	0.419914	0.00024064	0.000364196		ENSG00000059728	MXD1	-0.310371	0.00796943	0.00129847
ENSG00000006125	AP2B1	0.40877	0.00036397	0.00202998		ENSG00000060982	BCAT1	-0.299607	0.0105646	0.00310513
ENSG00000010165	METTL13	0.340687	0.0034074	0.0282047		ENSG00000072274	TFRC	-0.387547	0.000769981	0.00477848
ENSG00000013288	MAN2B2	0.32531	0.00529838	0.00348126		ENSG00000072571	HMMR	-0.274408	0.0196666	0.00451018
ENSG00000016864	GLT8D1	0.293427	0.0123646	0.0255189		ENSG00000080371	RAB21	-0.318862	0.00633464	0.0145004
ENSG00000023330	ALAS1	0.377086	0.00109421	0.000112178		ENSG00000083635	NUFIP1	-0.3327	0.00429729	0.0021738
ENSG00000033100	CHPF2	0.351832	0.00244003	0.0215707		ENSG00000084110	HAL	-0.328983	0.00477757	0.000397597
ENSG00000035720	STAP1	0.362348	0.00176096	0.00142052		ENSG00000100285	NEFH	-0.349212	0.00264213	0.00916852
ENSG00000056972	TRAF3IP2	0.301929	0.00994966	0.0122421		ENSG00000102098	SCML2	-0.300855	0.0102301	0.00841266
ENSG00000062038	CDH3	0.351027	0.0025006	0.00130346		ENSG00000102543	CDADC1	-0.301003	0.0101911	0.0472152
ENSG00000066032	CTNNA2	0.304624	0.00927543	0.000534051		ENSG00000105968	H2AFV	-0.386995	0.000784629	0.00488403
ENSG00000072778	ACADVL	0.314144	0.00720213	0.00173276		ENSG00000107105	ELAVL2	-0.359459	0.0019281	0.0451405
ENSG00000074416	MGLL	0.349892	0.00258827	2.5107e-05		ENSG00000112280	COL9A1	-0.373323	0.00123816	0.00243257
ENSG00000075856	SART3	0.297348	0.0111942	0.0230252		ENSG00000115504	EHBP1	-0.345688	0.00293752	0.0239726
ENSG00000080007	DDX43	0.340115	0.00346517	0.0143959		ENSG00000116977	LGALS8	-0.34301	0.00318143	0.000485911
ENSG00000082805	ERC1	0.318426	0.00641083	0.0234362		ENSG00000117143	UAP1	-0.349828	0.00259334	0.023517
ENSG00000085831	TTC39A	0.374271	0.00120037	0.00523421		ENSG00000118985	ELL2	-0.253864	0.0314134	0.00597117
ENSG00000087495	PHACTR3	0.302511	0.00980048	0.0027809		ENSG00000121742	GJB6	-0.246635	0.0367512	0.00228435
ENSG00000087903	RFX2	0.392599	0.000647092	0.000169902		ENSG00000123178	SPRYD7	-0.33277	0.00428865	0.0347892
ENSG00000088992	TESC	0.388345	0.000749256	0.00111345		ENSG00000124490	CRISP2	-0.41056	0.000340891	0.000330346
ENSG00000089123	TASP1	0.380608	0.000973351	0.00454286		ENSG00000131979	GCH1	-0.314196	0.00719214	0.00277162
ENSG00000089876	DHX32	0.302929	0.0096946	0.0495306		ENSG00000133302	SLF1	-0.334244	0.00411069	0.00176466
ENSG00000090432	MUL1	0.337205	0.00377286	0.00269226		ENSG00000134748	PRPF38A	-0.337968	0.00368986	0.000177786
ENSG00000092330	TINF2	0.351739	0.00244701	0.00488629		ENSG00000134986	NREP	-0.359432	0.00192977	0.00917528
ENSG00000094755	GABRP	0.48204	1.80778e-05	0.000279381		ENSG00000135045	C9orf40	-0.321563	0.00588062	1.92325e-05
ENSG00000100626	GALNT16	0.3599	0.0019017	0.000192771		ENSG00000135346	CGA	-0.387708	0.000765765	0.00727096
ENSG00000100926	TM9SF1	0.440519	0.000107718	0.00122828		ENSG00000135476	ESPL1	-0.361477	0.0018099	0.0355915
ENSG00000100994	PYGB	0.454558	6.04381e-05	0.000228365		ENSG00000136492	BRIP1	-0.290944	0.0131595	0.014638
ENSG00000101280	ANGPT4	0.329494	0.00470892	0.0108886		ENSG00000136875	PRPF4	-0.330507	0.00457524	0.00181945
ENSG00000101443	WFDC2	0.404628	0.000422939	0.000252826		ENSG00000136943	CTSV	-0.347191	0.00280812	0.0118432
ENSG00000104299	INTS9	0.360396	0.00187237	0.00492351		ENSG00000136982	DSCC1	-0.292766	0.012572	0.000242111
ENSG00000106636	YKT6	0.33263	0.00430587	0.0206012		ENSG00000137812	KNL1	-0.351864	0.00243769	0.00150396
ENSG00000106701	FSD1L	0.363741	0.00168509	0.000675326		ENSG00000138075	ABCG5	-0.286221	0.0147937	0.00764388
ENSG00000108639	SYNGR2	0.312448	0.00753861	0.00737003		ENSG00000138316	ADAMTS14	-0.275453	0.0191861	0.00647213
ENSG00000108947	EFNB3	0.372993	0.00125159	0.0205592		ENSG00000140025	EFCAB11	-0.403974	0.000433011	0.00345234
ENSG00000109113	RAB34	0.433856	0.00014048	5.95199e-06		ENSG00000141579	ZNF750	-0.326202	0.00516753	0.00733587
ENSG00000109610	SOD3	0.334093	0.00412865	0.00877837		ENSG00000143921	ABCG8	-0.301672	0.0100163	0.00770279
ENSG00000111737	RAB35	0.40422	0.000429204	0.00232339		ENSG00000144354	CDCA7	-0.278046	0.0180377	0.0186072
ENSG00000112062	MAPK14	0.333272	0.00422727	0.00883344		ENSG00000144893	MED12L	-0.301898	0.00995761	0.00743239
ENSG00000112130	RNF8	0.329499	0.00470819	0.00345986		ENSG00000149289	ZC3H12C	-0.313424	0.00734338	0.00791417
ENSG00000112473	SLC39A7	0.384755	0.00084665	0.0146995		ENSG00000149554	CHEK1	-0.271924	0.0208497	0.00202711
ENSG00000112679	DUSP22	0.37096	0.00133708	0.010071		ENSG00000152061	RABGAP1L	-0.299059	0.0107145	0.00137036
ENSG00000114316	USP4	0.298658	0.0108252	0.0107002		ENSG00000153774	CFDP1	-0.327119	0.00503594	0.0053825
ENSG00000114738	MAPKAPK3	0.303889	0.00945523	9.38214e-06		ENSG00000156017	CARNMT1	-0.410025	0.000347655	0.00025438
ENSG00000115226	FNDC4	0.344355	0.00305677	0.000373467		ENSG00000156876	SASS6	-0.321855	0.00583333	0.000771229
ENSG00000115415	STAT1	0.406731	0.000391996	0.0216161		ENSG00000158321	AUTS2	-0.320963	0.00597894	0.00887915
ENSG00000116183	PAPPA2	0.341777	0.0032996	0.00199618		ENSG00000161813	LARP4	-0.312594	0.00750907	0.00303884
ENSG00000116212	LRRC42	0.332141	0.00436666	0.0213381		ENSG00000162616	DNAJB4	-0.279527	0.0174082	0.00102035
ENSG00000116786	PLEKHM2	0.320333	0.0060837	0.00359807		ENSG00000162817	C1orf115	-0.324967	0.00534942	0.0217207
ENSG00000117472	TSPAN1	0.318814	0.00634306	0.0164861		ENSG00000163006	CCDC138	-0.335111	0.00400913	0.0130413
ENSG00000117984	CTSD	0.414523	0.000294501	0.000165634		ENSG00000163535	SGO2	-0.282396	0.0162428	0.0020078
ENSG00000118369	USP35	0.399231	0.000512861	0.00217597		ENSG00000164120	HPGD	-0.309096	0.00824427	0.0118579
ENSG00000120029	C10orf76	0.353352	0.00232926	0.0118917		ENSG00000164199	ADGRV1	-0.324635	0.00539931	0.0198754
ENSG00000122035	RASL11A	0.314703	0.00709424	0.0292394		ENSG00000165416	SUGT1	-0.360355	0.00187478	0.000845503
ENSG00000122735	DNAI1	0.307731	0.00854777	0.024705		ENSG00000165490	DDIAS	-0.260487	0.0271105	0.000468068
ENSG00000123444	KBTBD4	0.309075	0.008249	0.00197375		ENSG00000165972	CCDC38	-0.374401	0.00119526	0.00290377
ENSG00000124155	PIGT	0.329959	0.00464702	0.00430872		ENSG00000166451	CENPN	-0.354919	0.00221975	0.00381695
ENSG00000124920	MYRF	0.327368	0.00500069	0.00975244		ENSG00000169174	PCSK9	-0.247817	0.0358297	0.014408
ENSG00000125449	ARMC7	0.333813	0.00416198	0.0185445		ENSG00000169618	PROKR1	-0.340003	0.00347656	0.000558921
ENSG00000126581	BECN1	0.492578	1.10639e-05	2.99487e-06		ENSG00000170477	KRT4	-0.251055	0.033405	0.00318408
ENSG00000127080	IPPK	0.376062	0.0011318	8.10393e-05		ENSG00000172167	MTBP	-0.26293	0.0256539	0.000902718
ENSG00000127990	SGCE	0.311062	0.00782368	0.00792611		ENSG00000173276	ZBTB21	-0.303617	0.00952251	0.000223083
ENSG00000128203	ASPHD2	0.308432	0.00839087	0.00352644		ENSG00000174010	KLHL15	-0.369883	0.00138452	5.58534e-05
ENSG00000130055	GDPD2	0.336647	0.00383455	0.00152088		ENSG00000174799	CEP135	-0.330126	0.00462503	0.00194783
ENSG00000131067	GGT7	0.34559	0.0029462	0.00658042		ENSG00000175322	ZNF519	-0.289664	0.0135861	0.00183293
ENSG00000131435	PDLIM4	0.421513	0.000226505	0.00020791		ENSG00000175820	CCDC168	-0.314238	0.00718402	0.00643764
ENSG00000132589	FLOT2	0.419308	0.000246211	0.00240364		ENSG00000182378	PLCXD1	-0.296862	0.0113339	0.0090351
ENSG00000133661	SFTPD	0.357104	0.00207477	0.00614323		ENSG00000182518	FAM104B	-0.331268	0.00447699	0.00313561
ENSG00000134452	FBXO18	0.323628	0.0055531	0.00477177		ENSG00000183889	AC138969.1	-0.405465	0.000410367	0.00239116
ENSG00000135124	P2RX4	0.276075	0.0189052	0.0027354		ENSG00000186523	FAM86B1	-0.284077	0.0155916	0.033198
ENSG00000135736	CCDC102A	0.342806	0.00320065	0.00713549		ENSG00000186777	ZNF732	-0.303893	0.00945426	0.00178052
ENSG00000135916	ITM2C	0.544178	7.78045e-07	1.66872e-05		ENSG00000188763	FZD9	-0.368659	0.00144024	0.00231523
ENSG00000135956	TMEM127	0.308597	0.0083542	0.00690384		ENSG00000189134	NKAPL	-0.36191	0.0017854	6.2761e-07
ENSG00000136155	SCEL	0.329464	0.00471281	0.00645485		ENSG00000196074	SYCP2	-0.321309	0.00592211	0.0463626
ENSG00000136720	HS6ST1	0.338144	0.003671	0.0100219		ENSG00000197124	ZNF682	-0.394624	0.000603058	0.00102817
ENSG00000136877	FPGS	0.354133	0.00227407	0.00462795		ENSG00000198759	EGFL6	-0.328156	0.00489077	0.0115352
ENSG00000137522	RNF121	0.319645	0.00620006	0.00118011		ENSG00000198908	BHLHB9	-0.314344	0.00716342	0.000250278
ENSG00000137648	TMPRSS4	0.40099	0.000481803	0.00252295		ENSG00000204186	ZDBF2	-0.309136	0.00823565	0.00200928
ENSG00000138107	ACTR1A	0.473918	2.6107e-05	0.000546535		ENSG00000204616	TRIM31	-0.362858	0.00173284	5.85361e-05
ENSG00000139055	ERP27	0.418663	0.000252263	0.00125995		ENSG00000205189	ZBTB10	-0.393928	0.000617879	2.30376e-05
ENSG00000139178	C1RL	0.362034	0.00177848	0.00082802		ENSG00000211448	DIO2	-0.370026	0.00137815	0.00123749
ENSG00000141574	SECTM1	0.419948	0.000240339	0.00100549		ENSG00000213066	FGFR1OP	-0.41564	0.000282511	0.00665594
ENSG00000141934	PLPP2	0.415108	0.000288166	1.57159e-05		ENSG00000215784	FAM72D	-0.286004	0.0148728	0.017209
ENSG00000143093	STRIP1	0.346909	0.00283205	0.00112893		ENSG00000230453	ANKRD18B	-0.262875	0.0256865	0.000289856
ENSG00000143184	XCL1	0.335539	0.00395982	0.00379861		ENSG00000265241	RBM8A	-0.292203	0.0127511	0.000132029
ENSG00000143390	RFX5	0.328802	0.00480223	0.0337111		ENSG00000266826	AC011195.2	-0.2978	0.0110656	0.0226511
ENSG00000143570	SLC39A1	0.419797	0.000241708	0.00128714
ENSG00000144504	ANKMY1	0.339278	0.00355131	0.00781772
ENSG00000146285	SCML4	0.415509	0.000283886	0.000383061
ENSG00000147144	CCDC120	0.34579	0.00292858	0.00495204
ENSG00000150594	ADRA2A	0.317395	0.00659409	0.0143045
ENSG00000152465	NMT2	0.265964	0.0239381	0.00323698
ENSG00000153029	MR1	0.332846	0.00427924	0.0196021
ENSG00000153558	FBXL2	0.34905	0.00265515	0.000214798
ENSG00000153786	ZDHHC7	0.342056	0.00327249	0.000299707
ENSG00000154330	PGM5	0.337809	0.00370708	0.0160429
ENSG00000155792	DEPTOR	0.388298	0.000750465	0.00286159
ENSG00000156599	ZDHHC5	0.342878	0.00319383	0.0256985
ENSG00000156959	LHFPL4	0.458284	5.16229e-05	3.45697e-05
ENSG00000157800	SLC37A3	0.338255	0.00365912	0.00188855
ENSG00000158186	MRAS	0.38357	0.000881253	0.00530349
ENSG00000158796	DEDD	0.326434	0.00513389	0.00569641
ENSG00000159202	UBE2Z	0.4329	0.000145874	0.000207628
ENSG00000160111	CPAMD8	0.397984	0.00053598	0.0113753
ENSG00000163374	YY1AP1	0.37956	0.00100798	5.4671e-05
ENSG00000164535	DAGLB	0.330525	0.00457287	0.00379284
ENSG00000165280	VCP	0.342815	0.00319983	0.0126156
ENSG00000165591	FAAH2	0.320121	0.00611937	0.0105689
ENSG00000166444	ST5	0.361963	0.00178244	0.00247506
ENSG00000166507	NDST2	0.394772	0.000599951	0.0112608
ENSG00000168394	TAP1	0.318504	0.00639709	0.0166817
ENSG00000169410	PTPN9	0.308414	0.00839487	0.0386569
ENSG00000170190	SLC16A5	0.326263	0.00515859	0.00779173
ENSG00000170266	GLB1	0.360189	0.00188455	0.0153214
ENSG00000171574	ZNF584	0.342313	0.00324772	0.0127126
ENSG00000171823	FBXL14	0.349535	0.00261644	0.00230799
ENSG00000171885	AQP4	0.374054	0.00120893	0.00111995
ENSG00000173557	C2orf70	0.373233	0.00124181	0.00932435
ENSG00000177427	MIEF2	0.337052	0.00378974	0.00068842
ENSG00000177731	FLII	0.336373	0.00386515	0.0266055
ENSG00000177854	TMEM187	0.317436	0.0065867	0.01129
ENSG00000178531	CTXN1	0.340014	0.00347542	0.018054
ENSG00000180901	KCTD2	0.366735	0.00153192	0.0013024
ENSG00000181074	OR52N4	0.426594	0.000186484	0.000207988
ENSG00000181284	TMEM102	0.354248	0.00226605	0.0195297
ENSG00000183662	FAM19A1	0.274388	0.0196759	0.00021434
ENSG00000183690	EFHC2	0.324451	0.00542708	0.00786884
ENSG00000183840	GPR39	0.418469	0.000254115	0.000242305
ENSG00000184374	COLEC10	0.493504	1.05888e-05	0.000155635
ENSG00000185774	KCNIP4	0.352857	0.00236483	0.0241134
ENSG00000185792	NLRP9	0.356792	0.00209497	0.0114395
ENSG00000187860	CCDC157	0.300671	0.0102789	0.019558
ENSG00000187957	DNER	0.337359	0.00375603	0.00204944
ENSG00000188015	S100A3	0.351441	0.00246929	0.00433673
ENSG00000196152	ZNF79	0.289509	0.0136385	0.0198476
ENSG00000196754	S100A2	0.342132	0.00326519	0.000733106
ENSG00000197324	LRP10	0.433771	0.000140951	0.00412915
ENSG00000197548	ATG7	0.400899	0.000483368	0.00398526
ENSG00000197798	FAM118B	0.35489	0.00222176	0.000516013
ENSG00000198682	PAPSS2	0.379026	0.00102604	0.00105631
ENSG00000198915	RASGEF1A	0.311248	0.00778489	0.00817492
ENSG00000198964	SGMS1	0.355113	0.00220651	0.0238224
ENSG00000204257	HLA-DMA	0.333871	0.00415513	0.036432
ENSG00000204427	ABHD16A	0.334925	0.00403066	0.00726082
ENSG00000204439	C6orf47	0.374599	0.00118753	0.0263999
ENSG00000204442	FAM155A	0.346636	0.00285533	0.000717652
ENSG00000204580	DDR1	0.391346	0.000675794	0.000805169
ENSG00000213214	ARHGEF35	0.383366	0.000887333	0.00213698
ENSG00000213886	UBD	0.317779	0.00652535	0.000877359
ENSG00000221838	AP4M1	0.321129	0.00595157	0.000900071
ENSG00000227507	LTB	0.376149	0.00112857	0.00155363
ENSG00000236104	ZBTB22	0.344731	0.00302272	0.0125879
ENSG00000237172	B3GNT9	0.443301	9.62511e-05	0.000745404
ENSG00000237988	OR2I1P	0.3587	0.00197431	0.00303286
ENSG00000242574	HLA-DMB	0.357105	0.00207473	0.0118493
ENSG00000248643	RBM14-RBM4	0.334462	0.0040849	0.00587079
ENSG00000248712	CCDC153	0.313394	0.00734934	0.012326
ENSG00000250424	AC004691.2	0.307724	0.00854938	0.010338
ENSG00000259332	ST20-MTHFS	0.352108	0.00241957	0.00380845
ENSG00000269403	AC008750.8	0.31395	0.00723995	0.0220819
ENSG00000272414	FAM47E-STBD1	0.295293	0.011795	0.0072195

## Sheet: KIRP_aging_gene
Increasing_Ensembl	Increasing_Symbol	PCC	M1_p_val	M2_p_val		Decreasing_Ensembl	Decreasing_Symbol	PCC	M1_p_val	M2_p_val
ENSG00000004660	CAMKK1	0.504438	0.00323968	0.00576731		ENSG00000005471	ABCB4	-0.380165	0.0318494	0.0125029
ENSG00000005513	SOX8	0.462548	0.00768639	0.00221837		ENSG00000008869	HEATR5B	-0.44695	0.0103302	0.00180524
ENSG00000012211	PRICKLE3	0.581381	0.000483712	0.0332608		ENSG00000009307	CSDE1	-0.522591	0.00215201	0.047496
ENSG00000021300	PLEKHB1	0.447067	0.0103078	0.00551429		ENSG00000011258	MBTD1	-0.457063	0.00854147	0.00179499
ENSG00000030110	BAK1	0.426632	0.0148902	0.00056496		ENSG00000012174	MBTPS2	-0.599972	0.000283851	0.015427
ENSG00000049283	EPN3	0.451153	0.00955162	0.0129194		ENSG00000012504	NR1H4	-0.37421	0.0348603	0.0326725
ENSG00000059915	PSD	0.45993	0.008085	0.0136594		ENSG00000023287	RB1CC1	-0.528986	0.00185311	7.7001e-05
ENSG00000063438	AHRR	0.508113	0.00298754	0.0126579		ENSG00000025796	SEC63	-0.538015	0.00149292	0.00786989
ENSG00000065054	SLC9A3R2	0.459246	0.00819196	0.0235252		ENSG00000028528	SNX1	-0.407574	0.0205901	0.0178973
ENSG00000068137	PLEKHH3	0.551161	0.001078	0.00296172		ENSG00000032219	ARID4A	-0.551155	0.00107817	0.00376509
ENSG00000074370	ATP2A3	0.475722	0.00592459	0.0180479		ENSG00000036549	AC118549.1	-0.546089	0.00122423	0.00644028
ENSG00000079337	RAPGEF3	0.459654	0.00812802	0.00259909		ENSG00000039123	MTREX	-0.531078	0.00176355	0.0349696
ENSG00000100300	TSPO	0.497212	0.00378949	0.00445682		ENSG00000044459	CNTLN	-0.531751	0.00173554	0.00851349
ENSG00000100908	EMC9	0.50247	0.00338214	0.0014845		ENSG00000048649	RSF1	-0.443541	0.0110002	0.0014251
ENSG00000101255	TRIB3	0.544071	0.00128707	0.0071915		ENSG00000051382	PIK3CB	-0.634046	9.76441e-05	0.00961274
ENSG00000101945	SUV39H1	0.50008	0.00356237	0.0238792		ENSG00000055208	TAB2	-0.455349	0.00882468	0.0452123
ENSG00000102145	GATA1	0.564251	0.000769017	0.0202877		ENSG00000055917	PUM2	-0.648165	6.04e-05	0.000554041
ENSG00000102934	PLLP	0.472491	0.00632106	0.0418696		ENSG00000058272	PPP1R12A	-0.458914	0.00824431	0.000557328
ENSG00000103253	HAGHL	0.429872	0.0140669	0.0056173		ENSG00000060749	QSER1	-0.484459	0.00495717	0.00746595
ENSG00000104903	LYL1	0.451658	0.0094616	0.0178521		ENSG00000067248	DHX29	-0.455494	0.0088004	0.00711159
ENSG00000104964	AES	0.521986	0.00218236	0.00149068		ENSG00000068784	SRBD1	-0.469244	0.00674215	0.0274606
ENSG00000105137	SYDE1	0.56171	0.000822032	0.00751782		ENSG00000070018	LRP6	-0.595633	0.000322395	0.000101964
ENSG00000105254	TBCB	0.464546	0.0073935	0.0026044		ENSG00000070019	GUCY2C	-0.620334	0.000152275	0.00140245
ENSG00000105278	ZFR2	0.497419	0.00377273	0.00540783		ENSG00000071073	MGAT4A	-0.68484	1.53555e-05	0.000612655
ENSG00000105298	CACTIN	0.477557	0.00570898	0.00538015		ENSG00000071205	ARHGAP10	-0.404464	0.0216724	0.00102957
ENSG00000105329	TGFB1	0.459339	0.00817724	0.0103056		ENSG00000072657	TRHDE	-0.500292	0.00354605	0.00211758
ENSG00000105376	ICAM5	0.477198	0.00575063	0.00667363		ENSG00000073921	PICALM	-0.513452	0.00265152	0.0170826
ENSG00000105409	ATP1A3	0.55338	0.001019	0.0144173		ENSG00000075292	ZNF638	-0.472149	0.00636426	0.00133787
ENSG00000105472	CLEC11A	0.45663	0.00861222	0.0110422		ENSG00000075391	RASAL2	-0.428994	0.0142861	0.00744992
ENSG00000105650	PDE4C	0.526489	0.00196521	0.00728415		ENSG00000075945	KIFAP3	-0.508309	0.00297458	0.00813337
ENSG00000105700	KXD1	0.532141	0.00171947	0.00807699		ENSG00000077097	TOP2B	-0.521876	0.00218791	0.000503021
ENSG00000105963	ADAP1	0.559829	0.000863305	0.00220789		ENSG00000078142	PIK3C3	-0.561549	0.000825486	0.00124772
ENSG00000106635	BCL7B	0.42869	0.0143627	0.0308629		ENSG00000080371	RAB21	-0.500597	0.00352267	0.00821701
ENSG00000107807	TLX1	0.516902	0.00245228	0.0166948		ENSG00000080608	PUM3	-0.38402	0.0300153	0.00116548
ENSG00000107872	FBXL15	0.440591	0.0116094	0.00811219		ENSG00000083312	TNPO1	-0.425219	0.0152616	0.0310658
ENSG00000109103	UNC119	0.541459	0.00137259	0.00874485		ENSG00000085224	ATRX	-0.499835	0.0035813	0.00233921
ENSG00000110171	TRIM3	0.53377	0.00165384	0.0181197		ENSG00000089048	ESF1	-0.487837	0.00462121	0.0476499
ENSG00000112576	CCND3	0.454692	0.00893534	0.00367848		ENSG00000100129	EIF3L	-0.564186	0.000770336	0.00208734
ENSG00000114383	TUSC2	0.421884	0.0161692	0.000830727		ENSG00000100731	PCNX1	-0.452337	0.00934159	0.0269867
ENSG00000117410	ATP6V0B	0.435115	0.0128155	0.0382942		ENSG00000101197	BIRC7	-0.380597	0.0316391	0.00912289
ENSG00000118894	EEF2KMT	0.442138	0.0112866	0.011737		ENSG00000101463	SYNDIG1	-0.552994	0.00102907	0.0460757
ENSG00000123243	ITIH5	0.506126	0.0031217	0.0130912		ENSG00000101746	NOL4	-0.632817	0.000101701	0.0160756
ENSG00000123933	MXD4	0.538424	0.00147815	0.0142393		ENSG00000102189	EEA1	-0.504297	0.00324969	0.0202
ENSG00000124104	SNX21	0.468967	0.00677906	0.00401403		ENSG00000102974	CTCF	-0.433802	0.0131197	0.0176342
ENSG00000127951	FGL2	0.503451	0.00331047	0.00297225		ENSG00000105856	HBP1	-0.447006	0.0103195	0.00373775
ENSG00000128604	IRF5	0.4342	0.0130269	0.00126761		ENSG00000106299	WASL	-0.440304	0.01167	0.0140428
ENSG00000128626	MRPS12	0.417862	0.0173233	0.00832965		ENSG00000106714	CNTNAP3	-0.438952	0.0119599	0.00876296
ENSG00000129355	CDKN2D	0.498191	0.00371062	0.000273385		ENSG00000106723	SPIN1	-0.480824	0.00534181	0.0462069
ENSG00000130560	UBAC1	0.401356	0.0228007	0.0022057		ENSG00000108582	CPD	-0.446545	0.0104079	0.00335484
ENSG00000131446	MGAT1	0.591523	0.000363107	0.00416848		ENSG00000108587	GOSR1	-0.50321	0.00332795	0.00471255
ENSG00000131634	TMEM204	0.473274	0.00622299	0.0252608		ENSG00000108854	SMURF2	-0.498593	0.00367864	0.00170857
ENSG00000135617	PRADC1	0.43803	0.0121608	0.00191218		ENSG00000109680	TBC1D19	-0.438208	0.0121219	0.0330155
ENSG00000135722	FBXL8	0.445711	0.0105696	0.0215426		ENSG00000110693	SOX6	-0.518956	0.0023399	0.0107041
ENSG00000135723	FHOD1	0.523366	0.0021137	0.000409242		ENSG00000110768	GTF2H1	-0.557826	0.000909252	0.0330869
ENSG00000136231	IGF2BP3	0.487786	0.0046262	0.0114924		ENSG00000111530	CAND1	-0.52275	0.00214408	0.0308674
ENSG00000137486	ARRB1	0.486241	0.00477743	0.00777909		ENSG00000112337	SLC17A2	-0.443768	0.0109546	0.00241026
ENSG00000139725	RHOF	0.482241	0.00518892	0.000388528		ENSG00000113300	CNOT6	-0.47684	0.00579245	0.00366404
ENSG00000139780	METTL21C	0.497946	0.00373017	0.0331789		ENSG00000114126	TFDP2	-0.607569	0.000226116	0.000851194
ENSG00000140090	SLC24A4	0.458746	0.00827083	0.0136907		ENSG00000114416	FXR1	-0.590036	0.000378929	0.0204472
ENSG00000140274	DUOXA2	0.492222	0.00421449	0.00937218		ENSG00000115053	NCL	-0.580131	0.000500786	0.00287799
ENSG00000140280	LYSMD2	0.509855	0.00287405	1.85052e-05		ENSG00000115504	EHBP1	-0.591368	0.000364737	0.0476993
ENSG00000142910	TINAGL1	0.542321	0.00134382	0.000302118		ENSG00000115966	ATF2	-0.509819	0.00287637	0.0300453
ENSG00000143774	GUK1	0.522853	0.00213898	0.00697353		ENSG00000116729	WLS	-0.589225	0.000387805	0.0263116
ENSG00000143842	SOX13	0.443335	0.0110419	0.00430381		ENSG00000118307	CASC1	-0.496166	0.00387541	0.0021357
ENSG00000146054	TRIM7	0.552342	0.00104623	0.0172926		ENSG00000118482	PHF3	-0.563194	0.000790694	0.00041534
ENSG00000147889	CDKN2A	0.553113	0.00102596	0.00267811		ENSG00000118518	RNF146	-0.427947	0.0145513	0.0340476
ENSG00000149743	TRPT1	0.460944	0.00792847	0.00268351		ENSG00000118922	KLF12	-0.527662	0.00191187	0.00459118
ENSG00000149782	PLCB3	0.4728	0.00628217	0.0394882		ENSG00000119318	RAD23B	-0.449411	0.00986811	0.0219271
ENSG00000149923	PPP4C	0.471207	0.00648478	0.0118909		ENSG00000119812	FAM98A	-0.579711	0.000506641	0.00195853
ENSG00000149932	TMEM219	0.416496	0.0177305	0.00159933		ENSG00000120733	KDM3B	-0.437125	0.0123611	0.00274957
ENSG00000157350	ST3GAL2	0.511815	0.00275087	0.00231161		ENSG00000121207	LRAT	-0.488766	0.00453241	0.0024982
ENSG00000157978	LDLRAP1	0.57334	0.000603218	0.0093122		ENSG00000121879	PIK3CA	-0.434138	0.0130413	0.00519555
ENSG00000158717	RNF166	0.506671	0.00308435	0.0436662		ENSG00000124003	MOGAT1	-0.516355	0.00248299	0.0267621
ENSG00000159884	CCDC107	0.519824	0.00229377	0.00734054		ENSG00000125676	THOC2	-0.57009	0.000658478	0.000112471
ENSG00000160233	LRRC3	0.512455	0.00271163	0.0305075		ENSG00000125780	TGM3	-0.554738	0.00098432	0.0083818
ENSG00000160318	CLDND2	0.456769	0.00858944	0.0168951		ENSG00000127328	RAB3IP	-0.489689	0.00444551	0.00337795
ENSG00000160410	SHKBP1	0.524709	0.00204867	0.0370521		ENSG00000128607	KLHDC10	-0.553741	0.00100967	0.000291315
ENSG00000160753	RUSC1	0.580047	0.00050195	0.00145314		ENSG00000130045	NXNL2	-0.489211	0.00449034	0.00342589
ENSG00000160959	LRRC14	0.498077	0.00371969	0.0227655		ENSG00000130363	RSPH3	-0.475673	0.00593045	0.013233
ENSG00000161036	LRWD1	0.429085	0.0142633	0.0239653		ENSG00000130939	UBE4B	-0.479928	0.00544044	0.00145849
ENSG00000161677	JOSD2	0.498144	0.00371435	0.0163833		ENSG00000134569	LRP4	-0.442161	0.0112817	0.00841952
ENSG00000161992	PRR35	0.453528	0.0091342	0.00271084		ENSG00000134644	PUM1	-0.434126	0.0130441	0.00604877
ENSG00000162585	FAAP20	0.430376	0.0139422	0.0172916		ENSG00000134709	HOOK1	-0.495846	0.00390198	0.00871601
ENSG00000162783	IER5	0.536199	0.00156001	0.0158664		ENSG00000134874	DZIP1	-0.666782	3.08508e-05	0.0032674
ENSG00000163812	ZDHHC3	0.450012	0.00975806	0.00632519		ENSG00000134900	TPP2	-0.426009	0.0150532	0.0330394
ENSG00000165621	OXGR1	0.464263	0.00743433	0.033595		ENSG00000134986	NREP	-0.590139	0.000377813	0.00935116
ENSG00000166337	TAF10	0.457077	0.00853919	0.00175593		ENSG00000135333	EPHA7	-0.437439	0.0122913	0.0033516
ENSG00000167578	RAB4B	0.510161	0.00285452	0.00995495		ENSG00000136485	DCAF7	-0.478818	0.00556474	0.00981732
ENSG00000167705	RILP	0.523513	0.00210646	0.0011616		ENSG00000136636	KCTD3	-0.585952	0.000425553	0.0135932
ENSG00000168397	ATG4B	0.49345	0.0041063	0.00795049		ENSG00000136891	TEX10	-0.629046	0.000115102	0.00093473
ENSG00000168569	TMEM223	0.414117	0.0184584	0.00284963		ENSG00000137804	NUSAP1	-0.417486	0.0174347	0.0193462
ENSG00000169618	PROKR1	0.475863	0.00590773	0.0141891		ENSG00000137815	RTF1	-0.503206	0.00332826	0.00490125
ENSG00000169627	BOLA2B	0.519498	0.00231104	0.0214431		ENSG00000138398	PPIG	-0.485106	0.00489129	0.00651518
ENSG00000170190	SLC16A5	0.423504	0.0157229	0.000241489		ENSG00000138443	ABI2	-0.503985	0.003272	0.014343
ENSG00000170412	GPRC5C	0.504501	0.00323524	0.030128		ENSG00000138639	ARHGAP24	-0.609506	0.000213181	0.00264466
ENSG00000170638	TRABD	0.558231	0.000899806	0.0343267		ENSG00000138821	SLC39A8	-0.586639	0.000417381	0.00387299
ENSG00000170684	ZNF296	0.65885	4.13049e-05	0.0124686		ENSG00000139537	CCDC65	-0.447432	0.0102383	0.00208838
ENSG00000171159	C9orf16	0.441267	0.0114672	0.0260296		ENSG00000139793	MBNL2	-0.577739	0.000534963	0.0374774
ENSG00000171813	PWWP2B	0.399238	0.0235966	0.00683675		ENSG00000139910	NOVA1	-0.496945	0.00381129	0.0423295
ENSG00000172663	TMEM134	0.442815	0.0111476	0.00714667		ENSG00000139946	PELI2	-0.574893	0.000578286	0.0323067
ENSG00000173540	GMPPB	0.446082	0.0104973	0.00374765		ENSG00000140022	STON2	-0.472703	0.00629439	0.013229
ENSG00000173621	LRFN4	0.509419	0.00290213	0.00711115		ENSG00000140262	TCF12	-0.441109	0.0115005	0.00814274
ENSG00000174500	GCSAM	0.487898	0.00461537	0.016779		ENSG00000140443	IGF1R	-0.482194	0.0051939	0.00335585
ENSG00000174951	FUT1	0.464096	0.00745863	0.0264902		ENSG00000140948	ZCCHC14	-0.440681	0.0115903	0.00335516
ENSG00000175040	CHST2	0.623237	0.000138843	0.00313193		ENSG00000141627	DYM	-0.646415	6.41897e-05	0.00278247
ENSG00000177191	B3GNT8	0.444697	0.0107691	0.0309553		ENSG00000143322	ABL2	-0.408572	0.0202523	0.00270723
ENSG00000177291	GJD4	0.577385	0.000540189	0.00742214		ENSG00000143324	XPR1	-0.427483	0.0146702	0.0293616
ENSG00000178718	RPP25	0.544536	0.00127233	0.00901836		ENSG00000143379	SETDB1	-0.452627	0.00929071	0.000316322
ENSG00000179588	ZFPM1	0.497493	0.00376669	0.0365824		ENSG00000143536	CRNN	-0.475137	0.00599479	0.00401125
ENSG00000180834	MAP6D1	0.49193	0.00424065	0.0200292		ENSG00000144331	ZNF385B	-0.644911	6.76157e-05	0.00570877
ENSG00000181817	LSM10	0.447316	0.0102603	0.000379547		ENSG00000144339	TMEFF2	-0.531976	0.00172625	0.0105414
ENSG00000182489	XKRX	0.561833	0.000819379	0.00290312		ENSG00000144619	CNTN4	-0.572732	0.000613237	0.000767943
ENSG00000182853	VMO1	0.488383	0.00456883	0.000253831		ENSG00000144824	PHLDB2	-0.48544	0.00485746	0.00162749
ENSG00000184207	PGP	0.469716	0.00667942	0.000707099		ENSG00000145284	SCD5	-0.52531	0.00202014	0.00238931
ENSG00000184451	CCR10	0.63175	0.000105342	0.00409509		ENSG00000145833	DDX46	-0.57472	0.000581028	0.00637034
ENSG00000185340	GAS2L1	0.504253	0.00325283	0.0126398		ENSG00000146166	LGSN	-0.574863	0.000578757	0.0138591
ENSG00000185359	HGS	0.456312	0.00866451	0.0398404		ENSG00000147044	CASK	-0.488105	0.00459543	0.0358588
ENSG00000186577	SMIM29	0.522323	0.00216538	0.00559673		ENSG00000148175	STOM	-0.4404	0.0116497	0.00906269
ENSG00000187122	SLIT1	0.524003	0.00208261	0.0387018		ENSG00000149050	ZNF214	-0.440344	0.0116616	0.000335928
ENSG00000187608	ISG15	0.456404	0.00864937	0.00099244		ENSG00000149256	TENM4	-0.487509	0.00465299	0.0218169
ENSG00000187682	ERAS	0.477773	0.00568403	0.0334798		ENSG00000149742	SLC22A9	-0.472762	0.00628696	0.0182287
ENSG00000188026	RILPL1	0.457247	0.00851153	0.00547491		ENSG00000151090	THRB	-0.533663	0.00165808	0.00930909
ENSG00000188396	TCTEX1D4	0.639934	8.01528e-05	0.000598882		ENSG00000151461	UPF2	-0.537542	0.00151013	0.00189265
ENSG00000196684	HSH2D	0.492538	0.00418643	0.0113425		ENSG00000151893	CACUL1	-0.454089	0.00903787	0.0170752
ENSG00000197070	ARRDC1	0.477484	0.00571747	0.00175055		ENSG00000151948	GLT1D1	-0.580529	0.0004953	0.00466481
ENSG00000198719	DLL1	0.502843	0.00335472	0.00517507		ENSG00000152767	FARP1	-0.479587	0.00547834	0.0463717
ENSG00000198758	EPS8L3	0.411975	0.0191352	0.00275155		ENSG00000152990	ADGRA3	-0.533466	0.00166592	0.000563254
ENSG00000204323	SMIM5	0.435843	0.0126493	0.00295724		ENSG00000153561	RMND5A	-0.469479	0.00671079	0.0282693
ENSG00000213523	SRA1	0.48167	0.00525008	0.0162737		ENSG00000154174	TOMM70	-0.461124	0.00790103	0.0494434
ENSG00000231861	OR5K2	0.514533	0.00258764	0.0414706		ENSG00000154274	C4orf19	-0.51134	0.0027803	0.00196469
ENSG00000232434	AJM1	0.520061	0.00228135	0.0285479		ENSG00000154767	XPC	-0.438975	0.0119549	0.0137613
ENSG00000239697	TNFSF12	0.470513	0.00657472	0.0172612		ENSG00000158089	GALNT14	-0.671341	2.59834e-05	0.00295608
ENSG00000241258	CRCP	0.425703	0.0151337	0.00399406		ENSG00000160049	DFFA	-0.452012	0.00939885	0.0113848
ENSG00000248099	INSL3	0.441613	0.0113952	0.000769522		ENSG00000162599	NFIA	-0.532701	0.00169667	0.00664558
ENSG00000254806	SYS1-DBNDD2	0.453436	0.00915007	0.00303618		ENSG00000163006	CCDC138	-0.524146	0.00207574	0.00175742
ENSG00000254858	MPV17L2	0.571031	0.000642032	0.000717139		ENSG00000163032	VSNL1	-0.52883	0.00185994	0.0436061
ENSG00000257949	TEN1	0.508374	0.00297029	0.000337575		ENSG00000163209	SPRR3	-0.462272	0.00772755	0.00593347
						ENSG00000163214	DHX57	-0.647035	6.28238e-05	0.00170105
						ENSG00000163377	FAM19A4	-0.517399	0.00242465	0.0138075
						ENSG00000163960	UBXN7	-0.41606	0.0178619	0.000630197
						ENSG00000164039	BDH2	-0.429584	0.0141385	0.00865197
						ENSG00000164093	PITX2	-0.524178	0.00207416	0.0186128
						ENSG00000164684	ZNF704	-0.438045	0.0121576	0.00724692
						ENSG00000164893	SLC7A13	-0.506788	0.00307641	0.0244026
						ENSG00000165118	C9orf64	-0.527639	0.00191287	0.0292067
						ENSG00000165185	KIAA1958	-0.429887	0.0140633	0.00739668
						ENSG00000165288	BRWD3	-0.424651	0.0154131	0.00157234
						ENSG00000166167	BTRC	-0.420719	0.0164967	0.0101053
						ENSG00000166326	TRIM44	-0.41957	0.0168252	0.0119609
						ENSG00000166396	SERPINB7	-0.514487	0.00259031	0.000998882
						ENSG00000166402	TUB	-0.486026	0.00479879	0.00392336
						ENSG00000166783	MARF1	-0.516982	0.00244778	0.0111377
						ENSG00000167635	ZNF146	-0.474272	0.00609978	0.00245256
						ENSG00000168702	LRP1B	-0.524539	0.00205682	0.00236247
						ENSG00000168772	CXXC4	-0.470708	0.00654938	0.0038003
						ENSG00000170242	USP47	-0.449714	0.00981249	0.0123179
						ENSG00000170558	CDH2	-0.405708	0.0212338	0.00259483
						ENSG00000170653	ATF7	-0.506612	0.00308838	0.00186879
						ENSG00000171262	FAM98B	-0.575775	0.000564541	0.00217229
						ENSG00000171557	FGG	-0.567335	0.000708755	0.000234177
						ENSG00000171560	FGA	-0.483289	0.00507825	0.00416656
						ENSG00000171791	BCL2	-0.527689	0.00191062	0.000449527
						ENSG00000171988	JMJD1C	-0.462134	0.0077483	0.000683211
						ENSG00000172296	SPTLC3	-0.620536	0.000151303	0.000831616
						ENSG00000172493	AFF1	-0.444646	0.0107791	0.0051413
						ENSG00000172671	ZFAND4	-0.458236	0.00835211	0.00894447
						ENSG00000172995	ARPP21	-0.568975	0.000678436	0.0204825
						ENSG00000178163	ZNF518B	-0.474311	0.00609497	0.000436379
						ENSG00000178700	DHFR2	-0.503698	0.00329261	0.0315422
						ENSG00000179912	R3HDM2	-0.506735	0.00308002	0.0343972
						ENSG00000179981	TSHZ1	-0.48728	0.00467529	0.00846343
						ENSG00000180357	ZNF609	-0.394319	0.0255343	0.00110333
						ENSG00000181004	BBS12	-0.474826	0.00603231	0.00230149
						ENSG00000181315	ZNF322	-0.555945	0.000954354	0.00029017
						ENSG00000181555	SETD2	-0.515227	0.00254729	1.33061e-05
						ENSG00000182568	SATB1	-0.518986	0.00233832	0.00449952
						ENSG00000183117	CSMD1	-0.523192	0.00212222	0.0466116
						ENSG00000183354	KIAA2026	-0.428924	0.0143036	0.000334162
						ENSG00000183908	LRRC55	-0.473068	0.00624868	0.00230539
						ENSG00000184384	MAML2	-0.608929	0.000216965	0.000107665
						ENSG00000185630	PBX1	-0.560764	0.000842569	0.0239
						ENSG00000186409	CCDC30	-0.472345	0.00633951	0.0143108
						ENSG00000187079	TEAD1	-0.436797	0.0124342	0.00715727
						ENSG00000187607	ZNF286A	-0.448991	0.00994561	5.43261e-05
						ENSG00000188162	OTOG	-0.517099	0.00244128	0.00778047
						ENSG00000188428	BLOC1S5	-0.50003	0.00356621	0.00312085
						ENSG00000188554	NBR1	-0.470223	0.00661272	0.0151422
						ENSG00000188647	PTAR1	-0.462348	0.00771614	0.0413122
						ENSG00000189180	ZNF33A	-0.556114	0.000950211	6.29726e-05
						ENSG00000196323	ZBTB44	-0.575409	0.000570217	0.0174628
						ENSG00000196693	ZNF33B	-0.487225	0.00468057	0.0150298
						ENSG00000196844	PATE2	-0.513804	0.00263055	0.0284426
						ENSG00000197323	TRIM33	-0.456533	0.00862809	0.00556858
						ENSG00000197555	SIPA1L1	-0.470012	0.00664035	0.000460035
						ENSG00000197977	ELOVL2	-0.479724	0.00546313	0.0393027
						ENSG00000198408	MGEA5	-0.404229	0.0217562	0.0190142
						ENSG00000198420	TCAF1	-0.496655	0.003835	0.00318677
						ENSG00000198718	TOGARAM1	-0.510889	0.00280852	0.0145799
						ENSG00000198795	ZNF521	-0.48576	0.00482538	0.00938097
						ENSG00000198908	BHLHB9	-0.622935	0.000140192	0.00756918
						ENSG00000204406	MBD5	-0.460402	0.00801182	0.00174787
						ENSG00000205002	AARD	-0.463996	0.00747317	0.00576707
						ENSG00000206535	LNP1	-0.582949	0.000463018	0.0207994
						ENSG00000211455	STK38L	-0.478168	0.00563877	0.00166941
						ENSG00000215397	SCRT2	-0.478878	0.00555803	0.00164
						ENSG00000224389	C4B	-0.411875	0.0191672	0.00119162
						ENSG00000224531	SMIM13	-0.559019	0.000881639	0.0130312
						ENSG00000225940	C5orf67	-0.508091	0.00298898	0.0183553
						ENSG00000230549	USP17L1	-0.471174	0.00648908	0.0199657
						ENSG00000242110	AMACR	-0.485743	0.00482712	0.0146905
						ENSG00000244731	C4A	-0.424125	0.0155546	0.00126407
						ENSG00000257103	LSM14A	-0.585424	0.000431945	0.00837363
						ENSG00000268870	AC008758.5	-0.382941	0.0305199	0.00545102
						ENSG00000269343	ZNF587B	-0.493449	0.00410636	0.00623331
						ENSG00000275163	AC117457.1	-0.515581	0.00252695	0.00374743

## Sheet: LIHC_aging_gene
Increasing_Ensembl	Increasing_Symbol	PCC	M1_p_val	M2_p_val		Decreasing_Ensembl	Decreasing_Symbol	PCC	M1_p_val	M2_p_val
ENSG00000104419	NDRG1	0.440849	0.00171199	0.00553206		ENSG00000006638	TBXA2R	-0.336724	0.0192736	0.0324475
ENSG00000107537	PHYH	0.323967	0.0246843	0.0374928		ENSG00000013392	RWDD2A	-0.414417	0.00340701	0.00169386
ENSG00000133794	ARNTL	0.362107	0.0114356	0.0316539		ENSG00000060709	RIMBP2	-0.493549	0.000364418	4.00798e-05
ENSG00000134207	SYT6	0.430794	0.00223875	0.00490997		ENSG00000064933	PMS1	-0.392015	0.00585823	0.0070811
ENSG00000143340	FAM163A	0.467431	0.000809062	0.00320752		ENSG00000067248	DHX29	-0.420923	0.00289065	0.0314471
ENSG00000150893	FREM2	0.363062	0.0112043	0.0267048		ENSG00000087589	CASS4	-0.413746	0.00346469	0.0160503
ENSG00000152977	ZIC1	0.363448	0.011112	0.0115178		ENSG00000091127	PUS7	-0.425766	0.00255246	0.00125636
ENSG00000154511	FAM69A	0.375578	0.00852424	0.023196		ENSG00000096872	IFT74	-0.354224	0.0135068	0.00421619
ENSG00000171747	LGALS4	0.388299	0.00638703	0.00350418		ENSG00000101115	SALL4	-0.34263	0.0171307	0.00138028
ENSG00000179886	TIGD5	0.408039	0.00399043	0.0218261		ENSG00000101306	MYLK2	-0.388258	0.00639309	0.000771751
ENSG00000187223	LCE2D	0.369109	0.00983082	0.0498148		ENSG00000106004	HOXA5	-0.381455	0.00747034	0.00132482
ENSG00000188997	KCTD21	0.381448	0.00747147	0.0216333		ENSG00000110975	SYT10	-0.490469	0.000401696	0.0037274
ENSG00000197444	OGDHL	0.380165	0.00769153	0.0037247		ENSG00000114631	PODXL2	-0.449886	0.00133584	0.00120673
						ENSG00000120075	HOXB5	-0.373711	0.00888497	0.017464
						ENSG00000124635	HIST1H2BJ	-0.486496	0.000454847	0.00459193
						ENSG00000127990	SGCE	-0.468831	0.00077645	0.0150244
						ENSG00000128050	PAICS	-0.364973	0.0107534	0.00544825
						ENSG00000129317	PUS7L	-0.404973	0.00430074	0.0136507
						ENSG00000130829	DUSP9	-0.336645	0.019304	0.00343292
						ENSG00000131409	LRRC4B	-0.616138	3.13203e-06	1.78696e-05
						ENSG00000132434	LANCL2	-0.391163	0.00597587	0.0108843
						ENSG00000138092	CENPO	-0.408996	0.00389758	0.00144326
						ENSG00000142178	SIK1	-0.40937	0.00386189	3.59581e-05
						ENSG00000143450	OAZ3	-0.403992	0.00440438	0.0254356
						ENSG00000147316	MCPH1	-0.364237	0.0109251	0.00479672
						ENSG00000152092	ASTN1	-0.467395	0.000809921	0.00240208
						ENSG00000152402	GUCY1A2	-0.469255	0.000766788	0.00597937
						ENSG00000154736	ADAMTS5	-0.452994	0.00122465	0.00140615
						ENSG00000155016	CYP2U1	-0.482462	0.000515243	0.0259586
						ENSG00000158089	GALNT14	-0.308311	0.033009	0.0172133
						ENSG00000158528	PPP1R9A	-0.583239	1.359e-05	0.000380369
						ENSG00000163214	DHX57	-0.404118	0.00439096	0.0141059
						ENSG00000164161	HHIP	-0.419211	0.0030194	0.0184448
						ENSG00000164512	ANKRD55	-0.337177	0.0191016	0.0415194
						ENSG00000166167	BTRC	-0.439738	0.00176422	0.00109508
						ENSG00000166997	CNPY4	-0.380394	0.00765183	0.00346283
						ENSG00000169126	ARMC4	-0.427116	0.00246461	0.0111728
						ENSG00000169129	AFAP1L2	-0.423849	0.00268187	0.0163081
						ENSG00000169255	B3GALNT1	-0.396445	0.00527795	0.00128148
						ENSG00000169851	PCDH7	-0.473579	0.000674376	0.00333618
						ENSG00000173230	GOLGB1	-0.389209	0.00625389	0.028863
						ENSG00000174738	NR1D2	-0.473102	0.000684056	0.000777402
						ENSG00000175183	CSRP2	-0.422818	0.0027539	0.00029953
						ENSG00000178163	ZNF518B	-0.45126	0.00128562	0.00050785
						ENSG00000180543	TSPYL5	-0.469911	0.000752075	0.00566714
						ENSG00000181690	PLAG1	-0.449481	0.00135096	0.00496182
						ENSG00000184374	COLEC10	-0.360233	0.0119015	0.0283608
						ENSG00000184635	ZNF93	-0.488245	0.000430712	0.000169306
						ENSG00000185008	ROBO2	-0.451854	0.00126443	0.00458357
						ENSG00000185739	SRL	-0.462522	0.000933431	0.000347633
						ENSG00000186973	FAM183A	-0.379242	0.00785312	0.00384899
						ENSG00000187676	B3GLCT	-0.450743	0.00130431	0.020066
						ENSG00000196277	GRM7	-0.431261	0.00221143	0.0298237
						ENSG00000196391	ZNF774	-0.414817	0.00337315	0.0216549
						ENSG00000196787	HIST1H2AG	-0.620304	2.56968e-06	3.0612e-05
						ENSG00000197380	DACT3	-0.45438	0.00117778	0.00410208
						ENSG00000204104	TRAF3IP1	-0.437311	0.0018832	0.00602031
						ENSG00000204130	RUFY2	-0.370858	0.0094616	0.00339756
						ENSG00000204839	MROH6	-0.38147	0.00746774	0.00798862
						ENSG00000204851	PNMA8B	-0.36804	0.0100624	0.00550057
						ENSG00000213160	KLHL23	-0.378067	0.00806324	0.0121381
						ENSG00000241186	TDGF1	-0.388118	0.00641383	0.0403341
						ENSG00000260916	CCPG1	-0.373565	0.00891377	0.000354015
						ENSG00000265107	GJA5	-0.419539	0.00299435	0.00410641
						ENSG00000267041	ZNF850	-0.457321	0.00108363	0.000349874

## Sheet: LUAD_aging_gene
Increasing_Ensembl	Increasing_Symbol	PCC	M1_p_val	M2_p_val		Decreasing_Ensembl	Decreasing_Symbol	PCC	M1_p_val	M2_p_val
ENSG00000000971	CFH	0.368836	0.00713134	0.0136111		ENSG00000001036	FUCA2	-0.359125	0.0089334	0.00968356
ENSG00000001461	NIPAL3	0.366992	0.00744696	0.00930437		ENSG00000003509	NDUFAF7	-0.372752	0.00649964	0.0044147
ENSG00000003096	KLHL13	0.385322	0.00478931	0.000215644		ENSG00000005381	MPO	-0.349569	0.011079	0.0046722
ENSG00000004848	ARX	0.340369	0.0135499	0.00085348		ENSG00000008394	MGST1	-0.43264	0.00135885	0.000305663
ENSG00000013503	POLR3B	0.412771	0.00235765	0.0235425		ENSG00000010219	DYRK4	-0.35293	0.0102787	0.00183435
ENSG00000016082	ISL1	0.37124	0.00673756	0.00480318		ENSG00000010270	STARD3NL	-0.360849	0.00858741	0.000280354
ENSG00000036672	USP2	0.347478	0.0116035	0.0063016		ENSG00000010438	PRSS3	-0.369912	0.00695271	0.000437415
ENSG00000039537	C6	0.334608	0.0153262	0.00288656		ENSG00000015475	BID	-0.32531	0.0186116	0.0212568
ENSG00000047849	MAP4	0.451703	0.000775623	1.0958e-05		ENSG00000023041	ZDHHC6	-0.344879	0.0122853	0.00284011
ENSG00000049323	LTBP1	0.370375	0.00687701	0.01337		ENSG00000025434	NR1H3	-0.347259	0.0116597	0.00286267
ENSG00000050628	PTGER3	0.370618	0.00683751	0.0107461		ENSG00000025708	TYMP	-0.36134	0.00849086	0.0129991
ENSG00000052850	ALX4	0.458009	0.000639652	0.000638802		ENSG00000033170	FUT8	-0.35785	0.00919698	0.000315436
ENSG00000054598	FOXC1	0.421218	0.00187284	0.00244004		ENSG00000035681	NSMAF	-0.396906	0.00357681	0.00497466
ENSG00000054654	SYNE2	0.371215	0.00674155	0.00985734		ENSG00000042286	AIFM2	-0.403923	0.00298199	0.00479625
ENSG00000054793	ATP9A	0.38825	0.00445292	0.0119006		ENSG00000042753	AP2S1	-0.322112	0.0198717	0.0328868
ENSG00000058085	LAMC2	0.334906	0.0152298	0.0142837		ENSG00000049860	HEXB	-0.378665	0.00563813	0.0103006
ENSG00000064655	EYA2	0.359418	0.00887384	0.000982761		ENSG00000057757	PITHD1	-0.373665	0.00635954	0.000964121
ENSG00000064692	SNCAIP	0.376414	0.0059535	0.0292946		ENSG00000062716	VMP1	-0.345104	0.0122248	0.0384733
ENSG00000067840	PDZD4	0.382727	0.00510589	0.00580193		ENSG00000064995	TAF11	-0.357202	0.00933371	0.000505728
ENSG00000068796	KIF2A	0.385294	0.00479264	0.0185121		ENSG00000065600	TMEM206	-0.363522	0.00807372	0.00749772
ENSG00000070366	SMG6	0.360972	0.00856319	0.00325001		ENSG00000065615	CYB5R4	-0.352057	0.0104815	0.0042943
ENSG00000071909	MYO3B	0.356368	0.00951197	0.00780375		ENSG00000065833	ME1	-0.410647	0.00249584	0.000515372
ENSG00000072952	MRVI1	0.401473	0.00317887	0.00904071		ENSG00000066294	CD84	-0.339443	0.0138228	0.00201278
ENSG00000073282	TP63	0.442718	0.00101434	0.00407436		ENSG00000066379	ZNRD1	-0.343596	0.0126341	0.00158939
ENSG00000077232	DNAJC10	0.373571	0.00637379	0.0369266		ENSG00000067365	METTL22	-0.416044	0.00215799	0.00124854
ENSG00000077942	FBLN1	0.365506	0.00770992	0.0112327		ENSG00000069482	GAL	-0.405314	0.00287505	0.000110318
ENSG00000078246	TULP3	0.336848	0.0146131	0.0338591		ENSG00000075914	EXOSC7	-0.383954	0.00495397	0.000651627
ENSG00000079335	CDC14A	0.334973	0.0152079	0.00690885		ENSG00000077585	GPR137B	-0.388838	0.00438794	0.00795944
ENSG00000080503	SMARCA2	0.346153	0.0119468	0.0162471		ENSG00000078070	MCCC1	-0.364135	0.00795982	0.00134354
ENSG00000082497	SERTAD4	0.361029	0.00855194	0.0338908		ENSG00000079215	SLC1A3	-0.389863	0.0042767	0.0218564
ENSG00000082641	NFE2L1	0.361618	0.00843669	0.00309305		ENSG00000080293	SCTR	-0.422969	0.00178422	0.00038427
ENSG00000083857	FAT1	0.38514	0.00481094	0.00183997		ENSG00000082146	STRADB	-0.420032	0.00193505	0.00256845
ENSG00000085563	ABCB1	0.412663	0.00236449	0.0123257		ENSG00000082212	ME2	-0.352988	0.0102651	0.0041703
ENSG00000091831	ESR1	0.436525	0.00121527	0.00139758		ENSG00000087086	FTL	-0.426603	0.00161218	0.00387175
ENSG00000099204	ABLIM1	0.35225	0.0104364	0.00580462		ENSG00000088035	ALG6	-0.327172	0.0179094	0.000749683
ENSG00000099960	SLC7A4	0.391865	0.00406645	0.0057555		ENSG00000088356	PDRG1	-0.388236	0.00445455	0.00171157
ENSG00000100321	SYNGR1	0.388691	0.00440415	0.00089933		ENSG00000089818	NECAP1	-0.468593	0.000458979	4.11293e-05
ENSG00000100626	GALNT16	0.413305	0.00232401	0.00426208		ENSG00000090013	BLVRB	-0.411485	0.00244052	0.00123912
ENSG00000101350	KIF3B	0.44535	0.000938356	0.0028699		ENSG00000095485	CWF19L1	-0.376111	0.00599706	0.00262696
ENSG00000101846	STS	0.396403	0.00362321	0.0051233		ENSG00000100122	CRYBB1	-0.317358	0.021878	0.0111153
ENSG00000102043	MTMR8	0.396971	0.00357088	0.0220719		ENSG00000100263	RHBDD3	-0.399579	0.00333892	0.00480964
ENSG00000102241	HTATSF1	0.349906	0.0109964	0.044289		ENSG00000100285	NEFH	-0.408771	0.00262389	0.00386604
ENSG00000102243	VGLL1	0.355933	0.00960623	0.00283113		ENSG00000100292	HMOX1	-0.322266	0.0198094	0.00464717
ENSG00000102452	NALCN	0.383084	0.00506121	0.00189758		ENSG00000100600	LGMN	-0.424041	0.00173186	0.000631522
ENSG00000102466	FGF14	0.365901	0.00763918	0.00240761		ENSG00000100601	ALKBH1	-0.485603	0.000263123	0.00138146
ENSG00000102678	FGF9	0.370523	0.00685289	0.00878148		ENSG00000100991	TRPC4AP	-0.378703	0.00563296	0.00837405
ENSG00000102781	KATNAL1	0.392031	0.00404937	0.00961259		ENSG00000100997	ABHD12	-0.357651	0.00923875	0.0304651
ENSG00000102935	ZNF423	0.347565	0.0115814	0.00187301		ENSG00000101084	C20orf24	-0.349176	0.011176	0.00929101
ENSG00000103647	CORO2B	0.34847	0.0113521	0.00762437		ENSG00000101146	RAE1	-0.355705	0.00965583	0.00205078
ENSG00000104044	OCA2	0.471415	0.000419348	0.00090388		ENSG00000101160	CTSZ	-0.434456	0.00128996	0.00123772
ENSG00000104055	TGM5	0.321667	0.0200525	0.00457242		ENSG00000101365	IDH3B	-0.377882	0.00574617	0.00533334
ENSG00000104728	ARHGEF10	0.352119	0.0104671	0.000131328		ENSG00000102032	RENBP	-0.397538	0.00351927	0.0137694
ENSG00000105270	CLIP3	0.361524	0.00845496	0.00988857		ENSG00000102172	SMS	-0.386633	0.00463601	0.00745458
ENSG00000105784	RUNDC3B	0.422522	0.00180651	0.00523659		ENSG00000102393	GLA	-0.409996	0.00253962	0.00748679
ENSG00000106012	IQCE	0.379454	0.00553105	0.00369431		ENSG00000103042	SLC38A7	-0.363817	0.00801877	0.000881676
ENSG00000106459	NRF1	0.371691	0.00666579	0.025551		ENSG00000103121	CMC2	-0.319286	0.0210444	0.0281729
ENSG00000107186	MPDZ	0.366638	0.00750878	0.00737991		ENSG00000103355	PRSS33	-0.397742	0.00350087	0.00357296
ENSG00000108001	EBF3	0.337252	0.0144877	0.0282666		ENSG00000103876	FAH	-0.46538	0.000508213	0.000179337
ENSG00000108852	MPP2	0.417274	0.0020869	0.0032637		ENSG00000103978	TMEM87A	-0.384515	0.00488581	6.78128e-05
ENSG00000108947	EFNB3	0.317529	0.0218028	0.0148872		ENSG00000104205	SGK3	-0.365035	0.00779496	0.0145734
ENSG00000109436	TBC1D9	0.500348	0.000158584	5.08838e-07		ENSG00000104687	GSR	-0.382623	0.00511886	0.00846175
ENSG00000109472	CPE	0.477884	0.000339916	0.000659466		ENSG00000104808	DHDH	-0.359159	0.00892652	0.00419571
ENSG00000109738	GLRB	0.386866	0.00460926	0.027874		ENSG00000105281	SLC1A5	-0.347135	0.0116915	0.0363224
ENSG00000110092	CCND1	0.426057	0.00163703	0.000842111		ENSG00000105609	LILRB5	-0.352328	0.0104181	0.00635793
ENSG00000110427	KIAA1549L	0.405324	0.00287428	0.00453795		ENSG00000105610	KLF1	-0.488077	0.000242079	0.000967839
ENSG00000110693	SOX6	0.45458	0.000710664	0.00151962		ENSG00000105697	HAMP	-0.391758	0.00407746	0.00157607
ENSG00000111145	ELK3	0.361726	0.0084158	0.00963124		ENSG00000105707	HPN	-0.363463	0.00808485	0.00324663
ENSG00000111799	COL12A1	0.397328	0.00353829	0.00160824		ENSG00000105967	TFEC	-0.353954	0.0100449	0.00932671
ENSG00000112186	CAP2	0.435987	0.00123433	0.000998785		ENSG00000106927	AMBP	-0.378767	0.00562426	0.000418262
ENSG00000112319	EYA4	0.446646	0.000902873	0.00116277		ENSG00000106952	TNFSF8	-0.373816	0.00633667	0.0102653
ENSG00000112852	PCDHB2	0.413062	0.00233924	0.00176941		ENSG00000107371	EXOSC3	-0.383809	0.00497167	0.000453388
ENSG00000112936	C7	0.39541	0.00371633	0.0019952		ENSG00000107521	HPS1	-0.332518	0.0160179	0.0363327
ENSG00000115461	IGFBP5	0.481372	0.000303003	0.000548258		ENSG00000107551	RASSF4	-0.417468	0.00207588	0.00120665
ENSG00000115468	EFHD1	0.448888	0.000844308	0.00125415		ENSG00000107593	PKD2L1	-0.412907	0.00234906	0.000621457
ENSG00000115596	WNT6	0.418421	0.00202252	0.0107498		ENSG00000108433	GOSR2	-0.312126	0.0242803	0.0292123
ENSG00000115896	PLCL1	0.357537	0.00926276	0.0210837		ENSG00000108448	TRIM16L	-0.384614	0.00487387	0.00122803
ENSG00000116117	PARD3B	0.329701	0.0169922	0.00911242		ENSG00000108932	SLC16A6	-0.450591	0.000802134	0.00029751
ENSG00000117155	SSX2IP	0.351916	0.0105146	0.0247286		ENSG00000108960	MMD	-0.435352	0.00125713	0.00321316
ENSG00000117174	ZNHIT6	0.367973	0.00727752	0.0262104		ENSG00000109943	CRTAM	-0.360652	0.00862627	0.0112862
ENSG00000117501	MROH9	0.32389	0.0191623	0.00472704		ENSG00000110077	MS4A6A	-0.397825	0.00349333	0.00128582
ENSG00000118513	MYB	0.355444	0.00971306	0.00309617		ENSG00000110079	MS4A4A	-0.341917	0.0131036	0.0265756
ENSG00000118762	PKD2	0.394898	0.00376521	0.00485201		ENSG00000110435	PDHX	-0.392675	0.003984	0.00162474
ENSG00000118965	WDR35	0.395265	0.0037301	0.0109074		ENSG00000110436	SLC1A2	-0.352391	0.0104034	0.00275858
ENSG00000119139	TJP2	0.334057	0.015506	0.00174485		ENSG00000110442	COMMD9	-0.329508	0.0170609	0.0128006
ENSG00000119661	DNAL1	0.331888	0.0162317	0.0174676		ENSG00000111247	RAD51AP1	-0.329404	0.017098	0.00753206
ENSG00000120658	ENOX1	0.391764	0.00407684	0.00652079		ENSG00000111802	TDP2	-0.377165	0.00584656	0.0010119
ENSG00000120885	CLU	0.399592	0.0033378	0.0104101		ENSG00000112299	VNN1	-0.394403	0.00381296	0.0070724
ENSG00000121005	CRISPLD1	0.397391	0.00353259	0.00403909		ENSG00000112304	ACOT13	-0.419603	0.00195801	0.000388897
ENSG00000121289	CEP89	0.392467	0.004005	0.00480935		ENSG00000112799	LY86	-0.340276	0.013577	0.00558603
ENSG00000121898	CPXM2	0.365859	0.0076468	0.0173705		ENSG00000113552	GNPDA1	-0.362844	0.00820142	0.00258492
ENSG00000122574	WIPF3	0.462155	0.000562383	0.000659882		ENSG00000113648	H2AFY	-0.397079	0.00356094	0.00356005
ENSG00000122756	CNTFR	0.393045	0.0039468	0.00351222		ENSG00000114013	CD86	-0.335552	0.0150223	0.0246
ENSG00000122786	CALD1	0.377769	0.00576186	0.000978619		ENSG00000115165	CYTIP	-0.472382	0.000406497	0.000277753
ENSG00000122870	BICC1	0.389834	0.00427977	0.00597721		ENSG00000115211	EIF2B4	-0.397855	0.00349066	0.00157447
ENSG00000123096	SSPN	0.351354	0.0106474	0.00894784		ENSG00000115919	KYNU	-0.326195	0.018275	0.0406047
ENSG00000124212	PTGIS	0.417752	0.00205983	0.00767742		ENSG00000116133	DHCR24	-0.360201	0.00871598	0.000557207
ENSG00000124343	XG	0.369806	0.00696999	0.0281091		ENSG00000116489	CAPZA1	-0.325435	0.0185637	0.0135902
ENSG00000124920	MYRF	0.322713	0.0196295	0.00439324		ENSG00000117262	GPR89A	-0.488386	0.000239561	3.15957e-07
ENSG00000125398	SOX9	0.451323	0.0007846	0.00221214		ENSG00000117410	ATP6V0B	-0.336455	0.0147361	0.0129213
ENSG00000125872	LRRN4	0.404908	0.0029059	0.00114779		ENSG00000117450	PRDX1	-0.355877	0.00961835	0.00349503
ENSG00000126016	AMOT	0.543054	3.18756e-05	0.000197568		ENSG00000117481	NSUN4	-0.49042	0.000223573	0.000144814
ENSG00000126562	WNK4	0.37098	0.00677913	0.0116134		ENSG00000117984	CTSD	-0.373308	0.00641404	0.0157505
ENSG00000128052	KDR	0.357724	0.00922358	0.00230228		ENSG00000118113	MMP8	-0.379513	0.00552317	0.00403476
ENSG00000128266	GNAZ	0.451209	0.000787299	6.30041e-05		ENSG00000118785	SPP1	-0.38075	0.00535911	0.00788336
ENSG00000128591	FLNC	0.495846	0.00018555	0.000554417		ENSG00000118855	MFSD1	-0.370004	0.00693751	0.00905909
ENSG00000129595	EPB41L4A	0.415085	0.00221488	0.00180537		ENSG00000119698	PPP4R4	-0.40831	0.00265621	0.000473047
ENSG00000129680	MAP7D3	0.361198	0.00851876	0.00375864		ENSG00000120029	C10orf76	-0.345117	0.0122213	0.00844088
ENSG00000130363	RSPH3	0.335363	0.0150826	0.00822592		ENSG00000120253	NUP43	-0.376591	0.00592818	0.00110141
ENSG00000130595	TNNT3	0.330266	0.0167929	0.0123131		ENSG00000121933	TMIGD3	-0.400847	0.003231	0.00192746
ENSG00000130700	GATA5	0.350773	0.0107863	0.0117232		ENSG00000122254	HS3ST2	-0.401593	0.00316897	0.00141144
ENSG00000130956	HABP4	0.411806	0.00241959	0.00692859		ENSG00000123612	ACVR1C	-0.451181	0.000787963	0.00116188
ENSG00000131080	EDA2R	0.508716	0.000117748	0.000110842		ENSG00000123643	SLC36A1	-0.366154	0.00759423	0.00451944
ENSG00000131941	RHPN2	0.38241	0.00514573	0.00306221		ENSG00000124102	PI3	-0.435142	0.00126477	0.00374919
ENSG00000132359	RAP1GAP2	0.377448	0.00580678	0.00110956		ENSG00000124357	NAGK	-0.369631	0.00699889	0.00291036
ENSG00000132470	ITGB4	0.433445	0.00132791	0.00353834		ENSG00000125967	NECAB3	-0.502267	0.00014822	4.43352e-05
ENSG00000132561	MATN2	0.430878	0.00142883	0.00291741		ENSG00000127838	PNKD	-0.546869	2.73227e-05	3.84286e-05
ENSG00000132563	REEP2	0.361317	0.00849546	0.00501709		ENSG00000128973	CLN6	-0.381602	0.00524868	0.00839648
ENSG00000132670	PTPRA	0.340617	0.0134774	0.00595636		ENSG00000129450	SIGLEC9	-0.335349	0.015087	0.0352663
ENSG00000132953	XPO4	0.368005	0.00727203	0.00591218		ENSG00000130203	APOE	-0.397967	0.00348061	0.00632067
ENSG00000133115	STOML3	0.334475	0.0153695	0.00119816		ENSG00000130208	APOC1	-0.419679	0.00195391	0.00583206
ENSG00000133142	TCEAL4	0.344776	0.012313	0.018891		ENSG00000130414	NDUFA10	-0.324002	0.0191184	0.00494804
ENSG00000133937	GSC	0.519334	7.97889e-05	0.000737576		ENSG00000130755	GMFG	-0.316665	0.022184	0.0101523
ENSG00000134245	WNT2B	0.345983	0.0119915	0.0103186		ENSG00000130830	MPP1	-0.434943	0.00127201	0.00161446
ENSG00000134504	KCTD1	0.319766	0.0208414	0.00980362		ENSG00000131778	CHD1L	-0.338683	0.0140504	0.0105448
ENSG00000134775	FHOD3	0.346775	0.0117846	0.00758771		ENSG00000132964	CDK8	-0.388221	0.00445618	0.00868889
ENSG00000135338	LCA5	0.366776	0.00748463	0.0123754		ENSG00000134545	KLRC1	-0.501581	0.000151851	0.000552612
ENSG00000135547	HEY2	0.419799	0.00194746	0.00144883		ENSG00000134575	ACP2	-0.388308	0.00444655	0.00299305
ENSG00000136068	FLNB	0.400859	0.00322996	0.00479044		ENSG00000134851	TMEM165	-0.375495	0.00608661	0.00976489
ENSG00000136193	SCRN1	0.417246	0.00208849	0.0164892		ENSG00000135047	CTSL	-0.359033	0.00895214	0.00270009
ENSG00000136305	CIDEB	0.404248	0.00295666	0.00509519		ENSG00000135077	HAVCR2	-0.363922	0.00799912	0.0322527
ENSG00000137573	SULF1	0.317243	0.0219283	0.0209344		ENSG00000135094	SDS	-0.383492	0.00501068	0.0203553
ENSG00000137936	BCAR3	0.433384	0.00133025	0.000496815		ENSG00000135124	P2RX4	-0.408534	0.00264043	0.00466904
ENSG00000138193	PLCE1	0.35004	0.0109637	0.00232554		ENSG00000135185	TMEM243	-0.386081	0.00470007	0.00129291
ENSG00000138696	BMPR1B	0.347624	0.0115661	0.0258153		ENSG00000135655	USP15	-0.350552	0.0108395	0.0272903
ENSG00000139910	NOVA1	0.413938	0.00228463	0.00476987		ENSG00000135698	MPHOSPH6	-0.437988	0.00116484	0.00352606
ENSG00000139971	C14orf37	0.41032	0.00251775	0.00218946		ENSG00000135821	GLUL	-0.499907	0.000161061	0.000696497
ENSG00000140538	NTRK3	0.390027	0.0042591	0.00298394		ENSG00000135838	NPL	-0.409103	0.00260079	0.000471217
ENSG00000140718	FTO	0.381895	0.00521114	0.00171299		ENSG00000135930	EIF4E2	-0.379121	0.00557602	0.00299635
ENSG00000140795	MYLK3	0.342565	0.0129207	0.00704811		ENSG00000136197	C7orf25	-0.35192	0.0105137	1.92107e-05
ENSG00000141052	MYOCD	0.421087	0.0018796	0.00470339		ENSG00000136231	IGF2BP3	-0.347248	0.0116626	0.00650607
ENSG00000141542	RAB40B	0.346382	0.011887	0.016225		ENSG00000136235	GPNMB	-0.364552	0.00788306	0.0140042
ENSG00000141736	ERBB2	0.335165	0.0151461	0.024		ENSG00000136810	TXN	-0.395439	0.00371358	0.00273412
ENSG00000142192	APP	0.368561	0.00717773	0.00210368		ENSG00000136856	SLC2A8	-0.319417	0.0209887	0.0166392
ENSG00000143196	DPT	0.36494	0.0078122	0.00233868		ENSG00000136908	DPM2	-0.357691	0.0092305	0.000899144
ENSG00000143603	KCNN3	0.45206	0.000767274	0.00179834		ENSG00000137074	APTX	-0.349736	0.011038	8.04174e-05
ENSG00000143816	WNT9A	0.341502	0.0132221	0.00234943		ENSG00000137700	SLC37A4	-0.400786	0.00323608	0.00135257
ENSG00000143845	ETNK2	0.386844	0.00461181	0.00285807		ENSG00000137714	FDX1	-0.377532	0.00579498	0.01151
ENSG00000143850	PLEKHA6	0.400268	0.0032799	0.0128745		ENSG00000137996	RTCA	-0.350515	0.0108483	0.0121906
ENSG00000144152	FBLN7	0.405366	0.0028711	0.00754397		ENSG00000138061	CYP1B1	-0.369603	0.00700363	0.0065092
ENSG00000144645	OSBPL10	0.390919	0.00416463	0.000768307		ENSG00000138073	PREB	-0.36527	0.00775249	0.00607517
ENSG00000144712	CAND2	0.40948	0.00257482	0.00592667		ENSG00000138111	MFSD13A	-0.445991	0.000920663	0.000186541
ENSG00000145002	FAM86B2	0.441086	0.00106418	0.00901698		ENSG00000138413	IDH1	-0.371011	0.00677411	0.00255923
ENSG00000145012	LPP	0.384248	0.00491815	0.00481753		ENSG00000138798	EGF	-0.401348	0.00318926	0.00113684
ENSG00000145242	EPHA5	0.444045	0.000975374	0.00266495		ENSG00000139370	SLC15A4	-0.371138	0.0067538	0.0144351
ENSG00000145283	SLC10A6	0.431272	0.00141291	0.00099123		ENSG00000139410	SDSL	-0.364246	0.0079393	0.0138213
ENSG00000146038	DCDC2	0.374638	0.00621321	0.0218585		ENSG00000139974	SLC38A6	-0.376695	0.00591331	0.00223881
ENSG00000146374	RSPO3	0.385049	0.00482178	0.00582096		ENSG00000140374	ETFA	-0.337445	0.0144281	0.00468245
ENSG00000147100	SLC16A2	0.355969	0.00959823	0.00144105		ENSG00000140830	TXNL4B	-0.578348	7.10744e-06	4.65597e-05
ENSG00000147183	CPXCR1	0.377557	0.00579158	0.00775987		ENSG00000141504	SAT2	-0.357948	0.00917651	0.00195399
ENSG00000147485	PXDNL	0.365257	0.00775478	0.00637894		ENSG00000142657	PGD	-0.371424	0.00670805	0.0146698
ENSG00000147883	CDKN2B	0.369078	0.00709079	0.00165752		ENSG00000142856	ITGB3BP	-0.406974	0.00275187	2.34402e-07
ENSG00000148180	GSN	0.400667	0.00324616	0.00026414		ENSG00000143162	CREG1	-0.38357	0.00500111	0.00176364
ENSG00000148218	ALAD	0.442672	0.00101572	0.000677865		ENSG00000143819	EPHX1	-0.41765	0.00206557	0.00029053
ENSG00000148541	FAM13C	0.475228	0.000370713	0.000651047		ENSG00000145107	TM4SF19	-0.388433	0.00443264	0.00452324
ENSG00000149043	SYT8	0.344456	0.0123993	0.0121564		ENSG00000145194	ECE2	-0.340035	0.0136477	0.00467026
ENSG00000149451	ADAM33	0.36981	0.00696947	0.00656184		ENSG00000145685	LHFPL2	-0.374563	0.0062243	0.013004
ENSG00000149970	CNKSR2	0.362886	0.00819339	0.0119335		ENSG00000145979	TBC1D7	-0.353597	0.0101259	0.00712771
ENSG00000150051	MKX	0.401425	0.00318282	0.000426096		ENSG00000146070	PLA2G7	-0.371237	0.00673798	0.00181077
ENSG00000151240	DIP2C	0.394721	0.00378229	0.00365603		ENSG00000146477	SLC22A3	-0.477912	0.000339604	3.88535e-06
ENSG00000151320	AKAP6	0.342075	0.013059	0.0215935		ENSG00000147099	HDAC8	-0.366272	0.00757342	0.000260225
ENSG00000151690	MFSD6	0.364306	0.00792832	0.00271548		ENSG00000147416	ATP6V1B2	-0.364862	0.00782641	0.0213441
ENSG00000151693	ASAP2	0.365893	0.00764074	0.00106719		ENSG00000147614	ATP6V0D2	-0.388796	0.00439258	0.00446465
ENSG00000152104	PTPN14	0.392209	0.00403128	0.00641189		ENSG00000147697	GSDMC	-0.372081	0.0066042	0.00172396
ENSG00000152779	SLC16A12	0.361755	0.00841011	0.0156679		ENSG00000147872	PLIN2	-0.391882	0.00406464	0.0316165
ENSG00000153822	KCNJ16	0.354127	0.0100059	0.00157402		ENSG00000150787	PTS	-0.313281	0.023732	0.00197883
ENSG00000154380	ENAH	0.467425	0.000476362	0.00118257		ENSG00000151062	CACNA2D4	-0.406733	0.00276945	0.0271019
ENSG00000154556	SORBS2	0.392613	0.00399026	0.0207476		ENSG00000151092	NGLY1	-0.33017	0.0168267	0.00129059
ENSG00000154917	RAB6B	0.416952	0.00210529	0.00568279		ENSG00000151093	OXSM	-0.307945	0.0263564	0.000360506
ENSG00000155324	GRAMD2B	0.33982	0.0137112	0.0165585		ENSG00000151726	ACSL1	-0.400443	0.00326507	0.00202505
ENSG00000156011	PSD3	0.398543	0.00342942	0.00621705		ENSG00000151743	AMN1	-0.352494	0.0103794	0.0003045
ENSG00000156427	FGF18	0.399327	0.00336068	0.00140581		ENSG00000153310	FAM49B	-0.342245	0.0130108	0.00814147
ENSG00000156466	GDF6	0.39707	0.0035618	0.00371621		ENSG00000153485	TMEM251	-0.355472	0.00970678	0.00622961
ENSG00000157216	SSBP3	0.348154	0.0114316	0.0169542		ENSG00000153563	CD8A	-0.365209	0.00776356	0.0100595
ENSG00000157782	CABP1	0.361075	0.00854285	0.00985146		ENSG00000153574	RPIA	-0.372399	0.00655452	0.000833188
ENSG00000157890	MEGF11	0.4675	0.000475224	0.000112766		ENSG00000154277	UCHL1	-0.406189	0.00280953	0.00442987
ENSG00000158258	CLSTN2	0.556466	1.83864e-05	5.22514e-05		ENSG00000154589	LY96	-0.396875	0.00357963	0.00210915
ENSG00000158458	NRG2	0.38986	0.00427705	0.00625493		ENSG00000155097	ATP6V1C1	-0.380191	0.00543279	0.00130782
ENSG00000158806	NPM2	0.338061	0.0142392	0.00494344		ENSG00000155265	GOLGA7B	-0.338866	0.0139953	0.00476261
ENSG00000160870	CYP3A7	0.452462	0.000757991	0.000596938		ENSG00000156469	MTERF3	-0.358687	0.00902322	9.94559e-05
ENSG00000161714	PLCD3	0.479239	0.000325122	0.000308055		ENSG00000157514	TSC22D3	-0.486283	0.000257178	0.00182622
ENSG00000161905	ALOX15	0.328105	0.0175664	0.00667378		ENSG00000158850	B4GALT3	-0.329978	0.0168943	0.0351494
ENSG00000162409	PRKAA2	0.377095	0.00585645	0.0388832		ENSG00000159322	ADPGK	-0.337102	0.0145341	0.0166715
ENSG00000162733	DDR2	0.435664	0.00124589	0.00101021		ENSG00000160213	CSTB	-0.398928	0.00339554	0.0091028
ENSG00000162951	LRRTM1	0.397636	0.00351035	0.00501554		ENSG00000161011	SQSTM1	-0.347922	0.0114903	0.00875409
ENSG00000163817	SLC6A20	0.498931	0.000166662	0.000118085		ENSG00000162066	AMDHD2	-0.344141	0.0124849	0.0440031
ENSG00000163820	FYCO1	0.406165	0.00281131	0.00191913		ENSG00000162222	TTC9C	-0.369244	0.00706306	0.00152084
ENSG00000164070	HSPA4L	0.348372	0.0113766	0.00569788		ENSG00000162341	TPCN2	-0.311937	0.0243713	0.0122539
ENSG00000164128	NPY1R	0.451111	0.000789628	0.000782919		ENSG00000163823	CCR1	-0.349859	0.0110077	0.0119419
ENSG00000164129	NPY5R	0.378987	0.00559426	0.00294593		ENSG00000164073	MFSD8	-0.344326	0.0124347	0.000130703
ENSG00000164181	ELOVL7	0.376407	0.00595456	0.0266988		ENSG00000164329	PAPD4	-0.424231	0.00172274	0.000401673
ENSG00000164488	DACT2	0.42294	0.00178568	0.00574076		ENSG00000164687	FABP5	-0.483469	0.000282599	6.38072e-05
ENSG00000164743	C8orf48	0.372618	0.0065204	0.00561784		ENSG00000164733	CTSB	-0.376141	0.00599283	0.00275283
ENSG00000164902	PHAX	0.339759	0.0137291	0.0205399		ENSG00000164815	ORC5	-0.358424	0.00907756	6.98386e-06
ENSG00000165023	DIRAS2	0.386458	0.00465631	0.00137074		ENSG00000166278	C2	-0.374482	0.00623635	0.000541497
ENSG00000165097	KDM1B	0.351123	0.0107025	0.0151135		ENSG00000166347	CYB5A	-0.369111	0.00708535	4.86372e-05
ENSG00000165125	TRPV6	0.365295	0.00774798	0.00732107		ENSG00000166471	TMEM41B	-0.409333	0.00258494	0.00060224
ENSG00000165182	CXorf58	0.317936	0.0216249	0.0184639		ENSG00000166788	SAAL1	-0.364392	0.00791234	0.00435479
ENSG00000165424	ZCCHC24	0.392848	0.00396661	0.00396345		ENSG00000166797	FAM96A	-0.316203	0.0223901	0.00318515
ENSG00000165895	ARHGAP42	0.408365	0.00265234	0.00567441		ENSG00000167261	DPEP2	-0.396628	0.00360242	0.00978139
ENSG00000165966	PDZRN4	0.342695	0.0128845	0.00766803		ENSG00000167711	SERPINF2	-0.454018	0.000722937	0.00165845
ENSG00000166313	APBB1	0.359169	0.00892444	0.00276513		ENSG00000167851	CD300A	-0.373771	0.00634346	0.00720346
ENSG00000166963	MAP1A	0.332875	0.0158978	0.00915913		ENSG00000168703	WFDC12	-0.474697	0.000377159	0.00093629
ENSG00000167244	IGF2	0.387473	0.0045401	0.00539019		ENSG00000168818	STX18	-0.378608	0.00564599	0.000871116
ENSG00000167535	CACNB3	0.453355	0.000737702	5.48738e-05		ENSG00000168890	TMEM150A	-0.403888	0.00298475	0.00028736
ENSG00000167741	GGT6	0.41145	0.00244281	0.00418272		ENSG00000168995	SIGLEC7	-0.369665	0.00699329	0.00635326
ENSG00000167757	KLK11	0.354871	0.00983942	0.00862185		ENSG00000169026	SLC49A3	-0.359922	0.0087719	0.0256753
ENSG00000167759	KLK13	0.36489	0.00782141	0.0049503		ENSG00000169413	RNASE6	-0.39616	0.00364578	0.00578052
ENSG00000168077	SCARA3	0.392914	0.00395992	0.00195989		ENSG00000170180	GYPA	-0.456819	0.000663544	0.00441566
ENSG00000168079	SCARA5	0.353859	0.0100663	0.032958		ENSG00000170185	USP38	-0.381151	0.00530688	0.0116347
ENSG00000168447	SCNN1B	0.331198	0.0164685	0.0092549		ENSG00000170222	ADPRM	-0.402005	0.00313517	0.000331346
ENSG00000168502	MTCL1	0.461521	0.000573619	0.000319784		ENSG00000170425	ADORA2B	-0.353267	0.0102012	0.0113433
ENSG00000168779	SHOX2	0.355854	0.0096234	0.0319649		ENSG00000170899	GSTA4	-0.516854	8.74817e-05	1.1274e-05
ENSG00000169083	AR	0.362584	0.00825088	0.0156403		ENSG00000171051	FPR1	-0.378984	0.00559462	0.0167567
ENSG00000169129	AFAP1L2	0.340325	0.0135627	0.0140888		ENSG00000171643	S100Z	-0.364736	0.00784943	0.0232132
ENSG00000169181	GSG1L	0.402572	0.00308918	0.00308409		ENSG00000171659	GPR34	-0.341445	0.0132385	0.0175592
ENSG00000169184	MN1	0.391402	0.0041142	0.00136171		ENSG00000171860	C3AR1	-0.382626	0.00511853	0.0136292
ENSG00000169515	CCDC8	0.34499	0.0122554	0.0450099		ENSG00000172062	SMN1	-0.433563	0.00132343	0.00385693
ENSG00000169604	ANTXR1	0.357549	0.00926031	0.00709836		ENSG00000172116	CD8B	-0.374362	0.00625428	0.00306482
ENSG00000169946	ZFPM2	0.404389	0.00294577	0.000667466		ENSG00000172243	CLEC7A	-0.324546	0.0189063	0.0421057
ENSG00000169989	TIGD4	0.331824	0.0162536	0.00597675		ENSG00000172594	SMPDL3A	-0.419688	0.00195344	0.000330809
ENSG00000170788	DYDC1	0.333099	0.015823	0.00567031		ENSG00000173221	GLRX	-0.358014	0.00916278	0.0112934
ENSG00000170962	PDGFD	0.503687	0.000140952	0.000185925		ENSG00000173926	2019-03-03	-0.358001	0.00916558	0.0119699
ENSG00000171408	PDE7B	0.450295	0.000809317	0.00458659		ENSG00000177156	TALDO1	-0.398308	0.00345019	0.0062358
ENSG00000171603	CLSTN1	0.414517	0.00224918	0.00252827		ENSG00000177556	ATOX1	-0.33714	0.0145223	0.0109143
ENSG00000171724	VAT1L	0.305872	0.0274396	0.0228888		ENSG00000178015	GPR150	-0.405386	0.00286963	0.00250378
ENSG00000171914	TLN2	0.373892	0.00632512	0.00215939		ENSG00000178226	PRSS36	-0.397577	0.00351569	0.00557432
ENSG00000171992	SYNPO	0.48595	0.000260076	6.50177e-06		ENSG00000178234	GALNT11	-0.392749	0.00397649	0.000123061
ENSG00000172403	SYNPO2	0.556967	1.80043e-05	8.09715e-05		ENSG00000179163	FUCA1	-0.376055	0.00600529	0.00300544
ENSG00000172667	ZMAT3	0.374047	0.00630162	0.0146635		ENSG00000180113	TDRD6	-0.386518	0.00464936	0.000634466
ENSG00000172915	NBEA	0.332882	0.0158956	0.0279472		ENSG00000180953	ST20	-0.385389	0.00478143	0.021195
ENSG00000173068	BNC2	0.37145	0.00670392	0.00648535		ENSG00000182378	PLCXD1	-0.344305	0.0124402	0.00926629
ENSG00000173402	DAG1	0.369056	0.00709444	0.00856183		ENSG00000183597	TANGO2	-0.383356	0.00502744	0.00659295
ENSG00000173706	HEG1	0.343242	0.012732	0.000171094		ENSG00000186007	LEMD1	-0.368561	0.00717759	0.00364375
ENSG00000174628	IQCK	0.361488	0.00846207	0.000691762		ENSG00000186334	SLC36A3	-0.367904	0.00728932	0.00641641
ENSG00000175029	CTBP2	0.357185	0.00933721	0.00328079		ENSG00000186818	LILRB4	-0.395261	0.00373054	0.00101759
ENSG00000175697	GPR156	0.337394	0.0144436	0.00594188		ENSG00000187116	LILRA5	-0.349214	0.0111667	0.0269045
ENSG00000175928	LRRN1	0.50565	0.000131435	0.000409682		ENSG00000187118	CMC1	-0.332912	0.0158855	0.00180448
ENSG00000176244	ACBD7	0.323028	0.0195037	0.0171948		ENSG00000188056	TREML4	-0.341721	0.0131596	0.00341328
ENSG00000177076	ACER2	0.407762	0.00269511	0.00865259		ENSG00000188060	RAB42	-0.357183	0.00933761	0.0029192
ENSG00000177613	CSTF2T	0.493475	0.000201374	0.000889676		ENSG00000188089	PLA2G4E	-0.384602	0.00487531	0.000212962
ENSG00000177875	CCDC184	0.365242	0.00775759	0.00174652		ENSG00000188095	MESP2	-0.328285	0.0175009	0.000917325
ENSG00000179023	KLHDC7A	0.470688	0.000429252	0.000503703		ENSG00000189283	FHIT	-0.384681	0.0048659	0.00653961
ENSG00000179097	HTR1F	0.439025	0.00113024	0.000557597		ENSG00000196072	BLOC1S2	-0.38301	0.00507051	0.00195794
ENSG00000179300	RTL3	0.453843	0.000726806	0.0056494		ENSG00000196431	CRYBA4	-0.346043	0.0119759	0.00551922
ENSG00000179813	FAM216B	0.32637	0.018209	0.00238635		ENSG00000196743	GM2A	-0.34802	0.0114655	0.0281861
ENSG00000179981	TSHZ1	0.393743	0.00387755	0.00335975		ENSG00000197046	SIGLEC15	-0.354315	0.00996353	0.00217025
ENSG00000181195	PENK	0.359926	0.00877107	0.00648873		ENSG00000197498	RPF2	-0.399725	0.0033263	0.00187116
ENSG00000181234	TMEM132C	0.404016	0.0029747	0.00592785		ENSG00000197746	PSAP	-0.362655	0.00823735	0.0138966
ENSG00000182197	EXT1	0.316174	0.0224033	0.00347971		ENSG00000198178	CLEC4C	-0.347504	0.011597	0.00999729
ENSG00000182255	KCNA4	0.411422	0.0024446	0.00420907		ENSG00000198223	CSF2RA	-0.379615	0.00550943	0.00814386
ENSG00000182263	FIGN	0.359916	0.00877315	0.022315		ENSG00000198715	GLMP	-0.355377	0.00972773	0.00960675
ENSG00000182621	PLCB1	0.406986	0.00275104	0.0049951		ENSG00000204103	MAFB	-0.472427	0.000405905	0.00188131
ENSG00000183117	CSMD1	0.42614	0.00163326	0.00220128		ENSG00000204472	AIF1	-0.314393	0.0232137	0.0163053
ENSG00000183230	CTNNA3	0.390775	0.00417974	0.00219932		ENSG00000204740	MALRD1	-0.3699	0.00695456	0.00461177
ENSG00000183346	CABCOCO1	0.34699	0.0117289	0.000812479		ENSG00000206562	METTL6	-0.354774	0.00986101	3.57632e-05
ENSG00000183741	CBX6	0.380995	0.00532722	0.0116822		ENSG00000211584	SLC48A1	-0.344385	0.0124185	0.00198112
ENSG00000184221	OLIG1	0.355623	0.00967375	0.0142214		ENSG00000213614	HEXA	-0.405866	0.00283354	0.00548133
ENSG00000184258	CDR1	0.421455	0.00186061	0.00122		ENSG00000213699	SLC35F6	-0.401278	0.003195	0.00466651
ENSG00000184384	MAML2	0.349873	0.0110045	0.0191526		ENSG00000214013	GANC	-0.359036	0.00895158	0.00110245
ENSG00000184564	SLITRK6	0.346728	0.0117969	0.00540237		ENSG00000214212	C19orf38	-0.374319	0.00626081	0.0346577
ENSG00000184613	NELL2	0.352235	0.0104398	0.00567977		ENSG00000214946	TBC1D26	-0.369026	0.00709949	0.0022102
ENSG00000184702	2019-09-05	0.391311	0.00412366	0.00128509		ENSG00000215375	MYL5	-0.391285	0.00412641	0.00907495
ENSG00000184811	TUSC5	0.355711	0.00965447	0.0225577		ENSG00000223609	HBD	-0.367704	0.00732358	0.00933789
ENSG00000184828	ZBTB7C	0.417032	0.00210072	0.00132242		ENSG00000228278	ORM2	-0.371713	0.00666222	0.00832917
ENSG00000185046	ANKS1B	0.386523	0.00464872	0.0036771		ENSG00000229314	ORM1	-0.404533	0.0029347	0.00485118
ENSG00000185052	SLC24A3	0.346869	0.0117604	0.00352583		ENSG00000230124	ACBD6	-0.380297	0.00541871	0.00203956
ENSG00000185630	PBX1	0.393421	0.00390938	0.0095121		ENSG00000239961	LILRA4	-0.3707	0.00682421	0.00927075
ENSG00000185634	SHC4	0.368122	0.00725214	0.0084069		ENSG00000241258	CRCP	-0.448419	0.000856275	1.18877e-05
ENSG00000186197	EDARADD	0.409529	0.00257148	0.00525267		ENSG00000242574	HLA-DMB	-0.332615	0.0159852	0.00741823
ENSG00000186212	SOWAHB	0.377549	0.00579257	0.0101971		ENSG00000244734	HBB	-0.368975	0.00710805	0.00215636
ENSG00000186231	KLHL32	0.329094	0.0172088	0.00397238		ENSG00000253251	AC008560.1	-0.331646	0.0163144	0.00355815
ENSG00000186377	CYP4X1	0.337549	0.014396	0.00786703		ENSG00000253958	CLDN23	-0.36051	0.00865447	0.00197363
ENSG00000186479	RGS7BP	0.424771	0.00169698	0.00263587		ENSG00000256235	SMIM3	-0.475131	0.000371879	0.00135248
ENSG00000186716	BCR	0.361585	0.00844316	0.000260567		ENSG00000259803	SLC22A31	-0.366899	0.00746305	0.000550474
ENSG00000187068	C3orf70	0.372873	0.00648091	0.00486926		ENSG00000270757	HSPE1-MOB4	-0.382781	0.00509901	0.0047567
ENSG00000187151	ANGPTL5	0.398313	0.00344973	0.00509197		ENSG00000273331	TM4SF19-TCTEX1D2	-0.436231	0.00122566	0.000858482
ENSG00000187240	DYNC2H1	0.347604	0.0115715	0.0120552		ENSG00000273540	AGBL1	-0.452285	0.00076206	0.000939182
ENSG00000187624	C17orf97	0.352043	0.0104847	0.0024308		ENSG00000273899	NOL12	-0.364267	0.00793541	0.00655645
ENSG00000187720	THSD4	0.354857	0.00984264	0.0100551		ENSG00000275385	CCL18	-0.461955	0.000565898	0.00108268
ENSG00000187942	LDLRAD2	0.37975	0.00549144	0.00255153
ENSG00000187950	OVCH1	0.389407	0.00432585	0.0066878
ENSG00000188613	NANOS1	0.372467	0.0065439	0.0131191
ENSG00000189431	RASSF10	0.432034	0.00138259	0.00811242
ENSG00000196109	ZNF676	0.345119	0.0122207	0.00729406
ENSG00000196141	SPATS2L	0.393341	0.00391731	0.00156597
ENSG00000196196	HRCT1	0.509948	0.000112621	0.00063404
ENSG00000196526	AFAP1	0.3723	0.00656993	0.00284375
ENSG00000197016	ZNF470	0.413662	0.00230172	0.0118211
ENSG00000197077	KIAA1671	0.356745	0.00943101	0.00722413
ENSG00000197283	SYNGAP1	0.353688	0.0101051	0.00833819
ENSG00000197694	SPTAN1	0.415938	0.00216416	0.000180947
ENSG00000197702	PARVA	0.318373	0.0214357	0.0106686
ENSG00000197712	FAM114A1	0.384018	0.00494618	0.00673328
ENSG00000198218	QRICH1	0.357973	0.00917138	0.0001904
ENSG00000198420	TCAF1	0.390173	0.00424349	0.0035615
ENSG00000198670	LPA	0.361267	0.00850517	0.00629009
ENSG00000198934	MAGEE1	0.383501	0.00500961	0.0197186
ENSG00000204060	FOXO6	0.398996	0.00338952	0.00525238
ENSG00000204104	TRAF3IP1	0.335985	0.0148844	0.0154178
ENSG00000204390	HSPA1L	0.412606	0.00236815	0.00479493
ENSG00000204682	CASC10	0.403152	0.00304278	0.00256395
ENSG00000206579	XKR4	0.360108	0.00873467	0.0102902
ENSG00000214128	TMEM213	0.436732	0.00120802	0.00563328
ENSG00000214575	CPEB1	0.376636	0.00592174	0.00633626
ENSG00000215217	C5orf49	0.314313	0.0232504	0.00473956
ENSG00000221818	EBF2	0.506858	0.000125878	0.000306596
ENSG00000221866	PLXNA4	0.408955	0.00261108	0.00110033
ENSG00000225968	ELFN1	0.38771	0.00451338	0.0014441
ENSG00000228672	PROB1	0.426105	0.00163483	0.00147268
ENSG00000230626	AC011005.1	0.355466	0.00970817	0.00342865
ENSG00000233087	RAB6D	0.410242	0.00252301	0.00430365
ENSG00000235162	C12orf75	0.346274	0.0119153	0.00010908
ENSG00000236609	ZNF853	0.379565	0.00551619	0.00351262
ENSG00000239389	PCDHA13	0.384452	0.00489343	0.0117758
ENSG00000241186	TDGF1	0.369402	0.00703687	0.00756714
ENSG00000244694	PTCHD4	0.419664	0.00195472	0.00257211
ENSG00000253159	PCDHGA12	0.392897	0.00396161	0.000610928
ENSG00000253368	TRNP1	0.342195	0.0130249	0.00977409
ENSG00000253537	PCDHGA7	0.385373	0.00478325	0.00168823
ENSG00000253797	UTP14C	0.352965	0.0102706	0.0225162
ENSG00000257594	GALNT4	0.536253	4.17623e-05	0.000260074
ENSG00000259417	CTXND1	0.402971	0.00305718	0.000114247
ENSG00000260286	C6orf229	0.370044	0.00693098	0.00479183
ENSG00000261115	TMEM178B	0.397101	0.00355899	0.00753529
ENSG00000264230	ANXA8L1	0.362639	0.00824034	0.00773279
ENSG00000265190	ANXA8	0.418399	0.00202374	0.0023433
ENSG00000269113	TRABD2B	0.365056	0.00779115	0.00055379
ENSG00000275342	PRAG1	0.365855	0.00764741	0.00785511
ENSG00000275832	ARHGAP23	0.358874	0.0089847	0.000227326

## Sheet: LUSC_aging_gene
Increasing_Ensembl	Increasing_Symbol	PCC	M1_p_val	M2_p_val		Decreasing_Ensembl	Decreasing_Symbol	PCC	M1_p_val	M2_p_val
ENSG00000022567	SLC45A4	0.362498	0.0104764	0.00186548		ENSG00000005889	ZFX	-0.41849	0.00276727	0.0176566
ENSG00000063322	MED29	0.354637	0.0124114	0.0396008		ENSG00000077514	POLD3	-0.424295	0.00237872	0.00595095
ENSG00000081479	LRP2	0.412392	0.00323488	0.000186253		ENSG00000109205	ODAM	-0.374137	0.00808997	0.032157
ENSG00000107554	DNMBP	0.414767	0.00304505	0.0155438		ENSG00000115008	IL1A	-0.415221	0.00300988	0.00795011
ENSG00000125841	NRSN2	0.402625	0.0041295	0.030513		ENSG00000116678	LEPR	-0.366783	0.00953541	0.0207415
ENSG00000125851	PCSK2	0.427348	0.00219442	0.0158489		ENSG00000117151	CTBS	-0.389726	0.00563963	0.032155
ENSG00000129455	KLK8	0.334359	0.0188685	0.00137854		ENSG00000119787	ATL2	-0.363846	0.0101722	0.0216484
ENSG00000131080	EDA2R	0.382865	0.00662404	0.000562649		ENSG00000119862	LGALSL	-0.372346	0.00842333	0.00332632
ENSG00000137267	TUBB2A	0.386834	0.00603781	0.0492264		ENSG00000119929	CUTC	-0.391869	0.00535943	0.0261219
ENSG00000146834	MEPCE	0.382898	0.00661903	0.0474056		ENSG00000120802	TMPO	-0.407931	0.00361969	0.0192463
ENSG00000149131	SERPING1	0.440595	0.0015331	0.0114006		ENSG00000120963	ZNF706	-0.411203	0.00333376	0.0107645
ENSG00000158669	GPAT4	0.407463	0.00366233	0.0275631		ENSG00000121350	PYROXD1	-0.421255	0.00257569	0.0177621
ENSG00000161011	SQSTM1	0.412737	0.0032066	0.0200702		ENSG00000123119	NECAB1	-0.402258	0.00416698	0.0306457
ENSG00000162413	KLHL21	0.496014	0.000289706	0.00843693		ENSG00000125538	IL1B	-0.33859	0.0173266	0.0145754
ENSG00000164308	ERAP2	0.364058	0.010125	0.00366721		ENSG00000128915	ICE2	-0.4157	0.00297321	0.0285764
ENSG00000170162	VGLL2	0.424601	0.00235965	0.00242485		ENSG00000133105	RXFP2	-0.36687	0.00951715	0.0238594
ENSG00000172379	ARNT2	0.367528	0.00937958	0.02071		ENSG00000136160	EDNRB	-0.36871	0.00913664	0.00539193
ENSG00000186834	HEXIM1	0.433174	0.00187754	0.00213245		ENSG00000145287	PLAC8	-0.376952	0.00758922	0.0285232
ENSG00000187091	PLCD1	0.426077	0.00226955	0.0154707		ENSG00000148734	NPFFR1	-0.385912	0.0061697	0.0211243
ENSG00000205309	NT5M	0.354296	0.012502	0.00244533		ENSG00000151743	AMN1	-0.386696	0.00605728	0.00751841
ENSG00000258728	AL162231.3	0.391394	0.00542049	0.00369313		ENSG00000152133	GPATCH11	-0.424403	0.00237193	0.0300515
						ENSG00000163320	CGGBP1	-0.404277	0.00396442	0.0488238
						ENSG00000164683	HEY1	-0.404411	0.00395122	0.0123527
						ENSG00000166927	MS4A7	-0.392092	0.00533106	0.00929616
						ENSG00000169570	DTWD2	-0.407731	0.00363786	0.0151215
						ENSG00000170222	ADPRM	-0.429037	0.00209797	0.045169
						ENSG00000173226	IQCB1	-0.399492	0.00445912	0.0334727
						ENSG00000178163	ZNF518B	-0.510744	0.000177069	0.00020261
						ENSG00000180116	C12orf40	-0.409939	0.00344176	0.00157267
						ENSG00000187987	ZSCAN23	-0.394028	0.00508966	0.039913
						ENSG00000205464	ATP6AP1L	-0.441012	0.00151553	0.00447513
						ENSG00000221874	ZNF816-ZNF321P	-0.434037	0.00183423	0.0134621
						ENSG00000224940	PRRT4	-0.390752	0.00550387	0.00735509
						ENSG00000256436	TAS2R31	-0.373304	0.00824355	0.000905518
						ENSG00000269743	SLC25A53	-0.425606	0.00229796	0.0231043
						ENSG00000279686	AC142391.1	-0.394659	0.00501308	0.00121937

[truncated: 3 more sheets: STAD_aging_gene, THCA_aging_gene, UCEC_aging_gene]
