# Supplementary material for: Genome-Wide Transcriptomic Analysis of Non-Tumorigenic Tissues Reveals Aging-Related Prognostic Markers and Drug Targets in Renal Cell Carcinoma
Source: Cancers (Basel). 2021 Jun 18;13(12):3045. doi: 10.3390/cancers13123045 (PMC8234889; doi:10.3390/cancers13123045)
Supplement: Supplementary file 1 [file cancers-13-03045-s001.zip › Table S3 - The list of identified aging-related miRNAs in 12 tissue types.xlsx]

## Sheet: Keys
Supplementary Table 3. The list of identified aging-related miRNAs in 12 tissue types
PCC	Pearson's correaltion coefficients
M1_p_val	p-value of the gene in the linear regression model M1
M2_p_val	p-value of the gene in the linear regression model M2

## Sheet: BLCA_miRNA
Increasing_miRNA	PCC	M1_p_val	M2_p_val		Decreasing_miRNA	PCC	M1_p_val	M2_p_val
hsa-mir-504	0.462666	0.0460799	0.0129633		hsa-mir-1269a	-0.63276	0.00364255	0.0108293
hsa-mir-99a	0.466275	0.0441892	0.03344		hsa-mir-1291	-0.621037	0.00454243	0.0395811
					hsa-mir-466	-0.687085	0.00115418	0.0478423

## Sheet: BRCA_miRNA
Increasing_miRNA	PCC	M1_p_val	M2_p_val		Decreasing_miRNA	PCC	M1_p_val	M2_p_val
hsa-mir-1247	0.269871	0.00559716	0.0267897		hsa-let-7a-1	-0.210925	0.0316137	0.00196742
hsa-mir-1258	0.303494	0.00173705	0.00332806		hsa-let-7a-2	-0.246421	0.0116806	0.000807218
hsa-mir-1296	0.234973	0.0163495	0.000365042		hsa-let-7a-3	-0.223163	0.0227791	0.00034326
hsa-mir-1307	0.252618	0.00967653	0.00980823		hsa-let-7c	-0.202253	0.0394956	0.00122288
hsa-mir-140	0.316925	0.00104591	0.00158799		hsa-let-7f-1	-0.209896	0.0324728	0.00464027
hsa-mir-149	0.338176	0.000446281	0.000318233		hsa-let-7f-2	-0.222084	0.0234624	0.00263076
hsa-mir-193a	0.259742	0.00775137	0.00307954		hsa-let-7g	-0.193468	0.0490928	0.037057
hsa-mir-193b	0.22563	0.0212815	0.00143696		hsa-mir-1295a	-0.237883	0.0150308	0.0127093
hsa-mir-197	0.256405	0.00860657	0.000761917		hsa-mir-136	-0.260068	0.0076721	0.00127477
hsa-mir-214	0.199627	0.0421848	0.021775		hsa-mir-153-2	-0.278935	0.00413931	0.00995242
hsa-mir-22	0.341565	0.00038737	0.000542146		hsa-mir-194-1	-0.279945	0.00399991	0.0190828
hsa-mir-2355	0.238732	0.0146641	0.0175314		hsa-mir-194-2	-0.264864	0.00658456	0.0323105
hsa-mir-24-1	0.295382	0.00233347	7.13527e-05		hsa-mir-196b	-0.287219	0.0031143	0.00468362
hsa-mir-24-2	0.295655	0.00231073	0.000130784		hsa-mir-212	-0.21873	0.025698	0.00619647
hsa-mir-27a	0.300849	0.00191429	0.00327567		hsa-mir-30a	-0.294905	0.00237372	0.000210235
hsa-mir-27b	0.220943	0.0242037	0.000154535		hsa-mir-31	-0.257165	0.00840486	0.00646363
hsa-mir-29a	0.374581	8.94914e-05	0.000444284		hsa-mir-381	-0.314534	0.00114675	0.000122665
hsa-mir-29b-1	0.313485	0.00119369	0.000187493		hsa-mir-382	-0.205774	0.0361169	0.011928
hsa-mir-29b-2	0.28566	0.00328775	0.000480387		hsa-mir-411	-0.275229	0.00468829	0.00194845
hsa-mir-29c	0.386474	5.07255e-05	1.85163e-05		hsa-mir-424	-0.4123	1.36811e-05	4.8675e-05
hsa-mir-30d	0.207689	0.0343832	0.0337234		hsa-mir-4444-2	-0.238319	0.0148413	0.0412802
hsa-mir-3127	0.196025	0.0461186	0.00103783		hsa-mir-450a-1	-0.365719	0.000134717	6.721e-05
hsa-mir-3173	0.211203	0.0313844	0.0225898		hsa-mir-450a-2	-0.34833	0.000290622	0.000200055
hsa-mir-326	0.317313	0.00103032	0.000362381		hsa-mir-450b	-0.347905	0.000295974	2.38012e-05
hsa-mir-339	0.226274	0.0209047	0.0111863		hsa-mir-455	-0.234068	0.0167794	0.00268897
hsa-mir-3651	0.227139	0.0204075	0.0109178		hsa-mir-4636	-0.247992	0.0111409	0.0240656
hsa-mir-365a	0.202319	0.0394303	0.0328103		hsa-mir-4759	-0.205576	0.0363002	0.0416346
hsa-mir-365b	0.195235	0.047021	0.0418845		hsa-mir-4781	-0.212281	0.03051	0.00837069
hsa-mir-383	0.287048	0.00313289	0.00095318		hsa-mir-487b	-0.251975	0.0098695	0.0109808
hsa-mir-3926-2	0.262296	0.0071486	0.0113159		hsa-mir-488	-0.202285	0.039464	0.0186885
hsa-mir-452	0.229187	0.019271	0.031104		hsa-mir-503	-0.274738	0.00476573	0.000794034
hsa-mir-4728	0.222332	0.023304	0.0268299		hsa-mir-539	-0.247594	0.0112756	0.00214282
hsa-mir-4763	0.218756	0.02568	0.00900387		hsa-mir-542	-0.316471	0.00106438	0.000140733
hsa-mir-491	0.216855	0.0270258	0.0102525		hsa-mir-543	-0.278897	0.00414455	0.000554078
hsa-mir-505	0.247038	0.0114661	4.09935e-05		hsa-mir-545	-0.271588	0.00529013	0.0290938
hsa-mir-511	0.32936	0.000640151	0.000205259		hsa-mir-548ag-2	-0.241097	0.0136826	0.0183048
hsa-mir-5683	0.273193	0.00501697	0.0311886		hsa-mir-598	-0.262607	0.00707796	0.00706603
hsa-mir-589	0.232156	0.0177202	0.019913		hsa-mir-6499	-0.264018	0.00676593	0.00649751
hsa-mir-605	0.199325	0.0425036	0.0144564		hsa-mir-6507	-0.380056	6.90973e-05	5.73408e-05
hsa-mir-615	0.23146	0.0180738	0.0167557		hsa-mir-9-1	-0.314833	0.00113366	0.000232535
hsa-mir-6511b-2	0.225733	0.0212205	0.00323876		hsa-mir-9-2	-0.316773	0.00105205	0.000192379
hsa-mir-6715b	0.198492	0.0433925	0.0392644		hsa-mir-920	-0.310242	0.00135021	0.000273339
hsa-mir-7641-1	0.227341	0.0202929	0.000682295
hsa-mir-7702	0.237299	0.0152878	0.00916781
hsa-mir-940	0.227437	0.0202385	0.00930589

## Sheet: HNSC_miRNA
Increasing_miRNA	PCC	M1_p_val	M2_p_val		Decreasing_miRNA	PCC	M1_p_val	M2_p_val
hsa-mir-1292	0.301726	0.0465398	0.032104		hsa-mir-100	-0.363882	0.0151773	0.0392917
hsa-mir-193a	0.379238	0.0111237	0.0171227		hsa-mir-101-1	-0.363466	0.0153025	0.0402721
hsa-mir-196a-1	0.408751	0.00587334	0.0232389		hsa-mir-2115	-0.322509	0.0327517	0.00539574
hsa-mir-361	0.488406	0.000769489	0.0104732		hsa-mir-450a-1	-0.313224	0.0384243	0.00547832
hsa-mir-409	0.303101	0.045502	0.00352271		hsa-mir-4678	-0.335805	0.025847	0.030243
					hsa-mir-4777	-0.33857	0.0245751	0.0212747
					hsa-mir-551a	-0.319726	0.0343743	0.0102693
					hsa-mir-6507	-0.351368	0.0193492	0.000444376
					hsa-mir-6882	-0.312372	0.0389835	0.0131716

## Sheet: KICH_miRNA
Increasing_miRNA	PCC	M1_p_val	M2_p_val		Decreasing_miRNA	PCC	M1_p_val	M2_p_val
hsa-mir-22	0.458649	0.0211108	0.00023821		hsa-mir-126	-0.452926	0.0229897	0.0497248
hsa-mir-34a	0.614804	0.0010744	0.000293207		hsa-mir-28	-0.458607	0.0211244	0.0274438
hsa-mir-6509	0.526208	0.00689286	0.00130719		hsa-mir-30e	-0.425302	0.0340517	0.000415765
hsa-mir-769	0.455919	0.021991	0.00864255		hsa-mir-374a	-0.402434	0.0461089	0.0184965
hsa-mir-98	0.455354	0.0221768	0.0107295		hsa-mir-3920	-0.45482	0.0223534	0.0406008
					hsa-mir-4665	-0.451092	0.0236198	0.00126086
					hsa-mir-550a-1	-0.414375	0.0394533	0.0496997
					hsa-mir-5581	-0.418302	0.0374389	0.0432489
					hsa-mir-6815	-0.507809	0.0095576	0.000767473
					hsa-mir-99b	-0.402355	0.0461559	5.2635e-05

## Sheet: KIRC_miRNA
Increasing_miRNA	PCC	M1_p_val	M2_p_val		Decreasing_miRNA	PCC	M1_p_val	M2_p_val
hsa-mir-1296	0.264478	0.0258257	0.00560143		hsa-mir-101-2	-0.284874	0.0160444	0.00374005
hsa-mir-130a	0.317712	0.00693582	0.040264		hsa-mir-136	-0.262942	0.0267324	0.00211903
hsa-mir-186	0.234659	0.0488644	0.0202695		hsa-mir-152	-0.310479	0.00840941	0.00555515
hsa-mir-195	0.240316	0.0435202	0.0205854		hsa-mir-181b-1	-0.251736	0.0341963	0.00143588
hsa-mir-2110	0.257011	0.0304907	0.019999		hsa-mir-196a-1	-0.253215	0.0331212	0.00264064
hsa-mir-26a-1	0.317803	0.0069189	0.0133928		hsa-mir-23b	-0.347773	0.00296123	0.00919175
hsa-mir-26a-2	0.324727	0.00572852	0.00963009		hsa-mir-370	-0.251146	0.0346333	0.0103461
hsa-mir-29b-1	0.269214	0.0231914	0.0375998		hsa-mir-4638	-0.251611	0.0342889	0.0242511
hsa-mir-29b-2	0.262616	0.0269281	0.0199472		hsa-mir-496	-0.238383	0.0452895	0.0208535
hsa-mir-335	0.33662	0.00410029	0.0157657		hsa-mir-539	-0.236424	0.0471416	0.0478983
hsa-mir-339	0.262451	0.0270277	0.0354283		hsa-mir-598	-0.368722	0.00155592	0.00492066
hsa-mir-34a	0.455379	6.60071e-05	6.96966e-05		hsa-mir-665	-0.282292	0.0170725	0.0382407
hsa-mir-365b	0.257926	0.0298835	0.0119911		hsa-mir-6879	-0.26418	0.0259993	0.0192929
hsa-mir-375	0.325169	0.00565902	0.029739		hsa-mir-92b	-0.26482	0.025627	0.0380838
hsa-mir-4724	0.269598	0.0229885	0.0120773		hsa-mir-99a	-0.335162	0.00427482	0.00176472
hsa-mir-511	0.344307	0.00328053	0.0109121
hsa-mir-7978	0.37739	0.00117713	0.00226336

## Sheet: KIRP_miRNA
Increasing_miRNA	PCC	M1_p_val	M2_p_val		Decreasing_miRNA	PCC	M1_p_val	M2_p_val
hsa-mir-15a	0.383247	0.0252661	0.027106		hsa-let-7c	-0.372375	0.0301013	0.0277698
hsa-mir-222	0.354528	0.0396599	0.000737798		hsa-mir-122	-0.470643	0.00496824	0.00878423
hsa-mir-31	0.391512	0.0220353	0.000626417		hsa-mir-1269a	-0.663447	1.89736e-05	0.000258216
hsa-mir-3191	0.400153	0.0190307	0.00259275		hsa-mir-1281	-0.475155	0.0045147	3.09426e-05
hsa-mir-34a	0.439345	0.00933122	0.0126611		hsa-mir-128-1	-0.470527	0.0049804	5.39198e-06
hsa-mir-4768	0.354131	0.0398976	0.0364985		hsa-mir-3065	-0.404377	0.0176912	0.0104053
hsa-mir-548o	0.372937	0.029834	0.0378356		hsa-mir-3158-2	-0.409089	0.0162905	0.028401
hsa-mir-6501	0.397513	0.0199102	0.00408503		hsa-mir-338	-0.407409	0.0167789	0.00406599
hsa-mir-6837	0.556638	0.000628822	0.00108289		hsa-mir-3936	-0.43871	0.0094458	0.00356908
					hsa-mir-3944	-0.376325	0.0282638	0.0222591
					hsa-mir-421	-0.532687	0.00118181	0.000996904
					hsa-mir-5092	-0.350759	0.0419631	0.0131423
					hsa-mir-542	-0.356673	0.0383958	0.0478054
					hsa-mir-5588	-0.359634	0.0367042	0.0290264
					hsa-mir-5708	-0.359954	0.0365251	0.0114226
					hsa-mir-6515	-0.426973	0.0117885	0.0231427
					hsa-mir-6815	-0.439635	0.00927937	0.0100465
					hsa-mir-744	-0.40906	0.016299	0.00240456
					hsa-mir-765	-0.503615	0.00239456	0.00667367
					hsa-mir-7846	-0.364393	0.0341126	0.0248913

## Sheet: LIHC_miRNA
Increasing_miRNA	PCC	M1_p_val	M2_p_val		Decreasing_miRNA	PCC	M1_p_val	M2_p_val
hsa-mir-1245a	0.303667	0.0358842	0.025771		hsa-mir-1199	-0.291741	0.0442234	0.0198498
hsa-mir-138-2	0.29218	0.0438905	0.0215126		hsa-mir-126	-0.360364	0.0118685	0.00176439
hsa-mir-2116	0.391353	0.00594945	0.0203016		hsa-mir-190b	-0.349861	0.0147853	0.0360335
hsa-mir-3065	0.331183	0.021486	0.0489676		hsa-mir-3200	-0.321072	0.0260748	0.00142241
hsa-mir-3130-1	0.291254	0.0445949	0.00630652		hsa-mir-320a	-0.333037	0.0207234	0.000401856
hsa-mir-320c-1	0.293575	0.0428471	0.0471953		hsa-mir-320d-2	-0.305332	0.0348306	0.0350782
hsa-mir-3610	0.315727	0.0288147	0.0309744		hsa-mir-337	-0.286698	0.0481961	0.0308131
hsa-mir-7107	0.405441	0.00425209	0.00137156		hsa-mir-345	-0.378909	0.00791218	0.00492728
					hsa-mir-376a-1	-0.307877	0.0332696	0.0400088
					hsa-mir-383	-0.296109	0.0410021	0.0148171
					hsa-mir-424	-0.387196	0.00655181	0.000891172
					hsa-mir-450a-1	-0.449329	0.00135669	1.05017e-05
					hsa-mir-484	-0.335834	0.0196154	0.0100322
					hsa-mir-511	-0.369136	0.00982493	0.0126474
					hsa-mir-514a-1	-0.291726	0.044235	0.0451279
					hsa-mir-542	-0.334112	0.0202915	0.00346007
					hsa-mir-802	-0.404046	0.00439863	0.0164022
					hsa-mir-944	-0.345747	0.0160836	0.038127

## Sheet: LUAD_miRNA
Increasing_miRNA	PCC	M1_p_val	M2_p_val		Decreasing_miRNA	PCC	M1_p_val	M2_p_val
hsa-mir-1178	0.306366	0.0383796	0.0178006		hsa-mir-185	-0.302505	0.041015	0.0258276
hsa-mir-1258	0.292036	0.0489138	0.0334054		hsa-mir-18a	-0.299952	0.0428378	0.0386252
hsa-mir-1262	0.323148	0.0284863	0.034301		hsa-mir-3614	-0.432136	0.0027085	0.0087687
hsa-mir-133b	0.431683	0.00273971	0.00312347		hsa-mir-3652	-0.305086	0.0392374	0.00320066
hsa-mir-1468	0.367758	0.0119229	0.0389145		hsa-mir-378c	-0.30783	0.0374176	0.00134154
hsa-mir-202	0.323751	0.0281748	0.0408178		hsa-mir-4479	-0.314666	0.0331825	0.0294713
hsa-mir-2681	0.370112	0.0113494	0.0450423		hsa-mir-4777	-0.369677	0.0114534	0.0121762
hsa-mir-330	0.298902	0.0436067	0.0208307		hsa-mir-511	-0.321387	0.0294129	0.0370852
hsa-mir-4800	0.37591	0.0100364	0.00380053		hsa-mir-6502	-0.339006	0.0211843	0.0198177
hsa-mir-585	0.379205	0.00935006	0.0156248		hsa-mir-6516	-0.321487	0.0293595	0.035148
hsa-mir-654	0.375361	0.0101549	0.0209874		hsa-mir-7705	-0.354675	0.0155835	0.0297541
hsa-mir-891a	0.349619	0.0172341	0.0133849

## Sheet: LUSC_miRNA
Increasing_miRNA	PCC	M1_p_val	M2_p_val		Decreasing_miRNA	PCC	M1_p_val	M2_p_val
hsa-mir-132	0.401497	0.0062646	0.00537698		hsa-mir-3617	-0.366361	0.0133162	0.00961869
hsa-mir-212	0.342431	0.021304	0.0286182		hsa-mir-374a	-0.326499	0.0285991	0.0224919
hsa-mir-326	0.319545	0.0323789	0.00948293		hsa-mir-3942	-0.322011	0.0309938	0.0204411
hsa-mir-4515	0.348616	0.0189286	0.0115424		hsa-mir-4479	-0.368562	0.0127311	0.0327426
hsa-mir-4728	0.387667	0.00850981	0.00200935		hsa-mir-509-2	-0.420866	0.00399139	0.0149715
hsa-mir-550a-1	0.456953	0.00160239	0.0241711		hsa-mir-551b	-0.445334	0.00217313	0.0131916
hsa-mir-6766	0.357061	0.016049	0.00220201		hsa-mir-561	-0.370697	0.0121845	0.0159163
hsa-mir-7112	0.356908	0.0160977	0.0200135		hsa-mir-5684	-0.367269	0.0130721	0.0254466
					hsa-mir-627	-0.338934	0.0227543	0.0228813
					hsa-mir-6506	-0.307798	0.039696	0.0366458
					hsa-mir-6507	-0.394663	0.00729984	0.00677064
					hsa-mir-6513	-0.4072	0.00550078	0.017429
					hsa-mir-6813	-0.353301	0.0172815	0.0292692

[truncated: 3 more sheets: STAD_miRNA, THCA_miRNA, UCEC_miRNA]
