# Supplementary material for: Genome-Wide Transcriptomic Analysis of Non-Tumorigenic Tissues Reveals Aging-Related Prognostic Markers and Drug Targets in Renal Cell Carcinoma
Source: Cancers (Basel). 2021 Jun 18;13(12):3045. doi: 10.3390/cancers13123045 (PMC8234889; doi:10.3390/cancers13123045)
Supplement: Supplementary file 1 [file cancers-13-03045-s001.zip › Table S4 - functional annotation of aging-related genes.xlsx]

## Sheet: BRCA_decreasing
Category	Term	Count	X.	PValue	Genes	List.Total	Pop.Hits	Pop.Total	Fold.Enrichment	Bonferroni	Benjamini	FDR
GOTERM_CC_ALL	GO:0005634~nucleus	929	55.4296	1.02785e-70	79800, 140890, 29028, 79809, 63925, 6872, 282890, 5378, 90233, 745, 79088, 146956, 2956, 55230, 85460, 8021, 84289, 84083, 84081, 55225, 55226, 1428, 63934, 8731, 23644, 25788, 79813, 6875, 79618, 8019, 545, 79616, 84281, 10725, 641339, 79612, 91151, 55215, 8243, 8242, 84295, 84296, 79823, 317, 6894, 55218, 85446, 2976, 85440, 10734, 10733, 10735, 101060200, 25766, 284695, 100101467, 140883, 2846…	1547	7048	18224	1.55276	1.00421e-67	1.00421e-67	1.61916e-67
GOTERM_BP_ALL	GO:0090304~nucleic acid metabolic process	755	45.0477	1.0378e-68	8880, 79800, 57343, 23511, 57209, 146050, 140890, 23517, 79809, 29028, 63925, 6872, 282890, 5378, 90233, 8321, 745, 79088, 51176, 146956, 2956, 607, 605, 85460, 10715, 8600, 8021, 7486, 84289, 84083, 79810, 84081, 55225, 55226, 1428, 63934, 8731, 23644, 25788, 51366, 79813, 6875, 79618, 8019, 10623, 1811, 545, 58492, 10725, 10620, 641339, 79612, 55215, 8243, 5253, 8242, 84295, 55119, 84296, 7227,…	1460	5158	16792	1.68351	7.23554e-65	7.23554e-65	2.0441e-65
GOTERM_MF_ALL	GO:0003676~nucleic acid binding	626	37.3508	4.00063e-59	8880, 79800, 57343, 80742, 57209, 146050, 140890, 23517, 63925, 6872, 282890, 5378, 90233, 745, 79088, 51176, 146956, 2956, 85460, 7486, 84083, 79810, 84081, 55225, 55226, 63934, 8731, 25788, 51366, 6875, 79618, 10623, 545, 58492, 10725, 10620, 641339, 91151, 55215, 8243, 23637, 8242, 84295, 55119, 7227, 8861, 6894, 55218, 85446, 2976, 148254, 388559, 8856, 23524, 23522, 10885, 101060200, 284695,…	1470	4097	16881	1.75464	5.97694e-56	5.97694e-56	6.64397e-56
GOTERM_BP_ALL	GO:0006139~nucleobase-containing compound metabolic process	785	46.8377	2.75698e-56	79800, 140890, 29028, 79809, 6872, 282890, 63925, 5378, 90233, 745, 79088, 146956, 2956, 85460, 10715, 8021, 84083, 84289, 79810, 84081, 55225, 55226, 1428, 8731, 23644, 63934, 25788, 79813, 6875, 79618, 8019, 545, 1811, 10725, 641339, 79612, 55215, 8243, 8242, 84295, 84296, 317, 6894, 55218, 85446, 2976, 2979, 10735, 101060200, 25766, 284695, 140883, 284697, 100101467, 22909, 90268, 10075, 2969,…	1460	5794	16792	1.55826	1.92217e-52	9.61083e-53	5.43028e-53
GOTERM_BP_ALL	GO:0046483~heterocycle metabolic process	788	47.0167	4.88325e-53	79800, 140890, 29028, 79809, 6872, 282890, 63925, 5378, 90233, 745, 79088, 146956, 2956, 85460, 10715, 8021, 84083, 84289, 79810, 84081, 55225, 55226, 1428, 8731, 23644, 63934, 25788, 79813, 6875, 79618, 8019, 545, 1811, 10725, 641339, 79612, 55215, 8243, 8242, 84295, 84296, 317, 6894, 55218, 85446, 2976, 2979, 10735, 101060200, 25766, 284695, 140883, 284697, 100101467, 22909, 90268, 10075, 2969,…	1460	5919	16792	1.53118	3.4046e-49	1.13487e-49	9.61828e-50
GOTERM_CC_ALL	GO:0044428~nuclear part	590	35.2029	1.19248e-52	8880, 29123, 79800, 23511, 29127, 140890, 23517, 79809, 29028, 63925, 6872, 5378, 10617, 64682, 51176, 146956, 2956, 1723, 607, 7486, 8021, 84289, 84083, 84081, 55226, 23644, 8731, 25788, 51366, 79813, 6875, 79618, 10623, 545, 84281, 10725, 10620, 55215, 5253, 8243, 23534, 8242, 84295, 55119, 84296, 7227, 8861, 140775, 2976, 84196, 85440, 10734, 8856, 10733, 10735, 23524, 23522, 814, 10885, 28469…	1547	3981	18224	1.74588	1.16505e-49	5.82526e-50	1.87849e-49
GOTERM_BP_ALL	GO:0006725~cellular aromatic compound metabolic process	790	47.136	3.34854e-52	79800, 140890, 29028, 79809, 6872, 282890, 63925, 5378, 90233, 745, 79088, 146956, 2956, 85460, 10715, 8021, 84083, 84289, 79810, 84081, 55225, 55226, 1428, 8731, 23644, 63934, 25788, 79813, 6875, 79618, 8019, 545, 1811, 10725, 641339, 79612, 55215, 8243, 8242, 84295, 84296, 317, 6894, 55218, 85446, 2976, 2979, 10735, 101060200, 25766, 284695, 140883, 284697, 100101467, 22909, 90268, 10075, 2969,…	1460	5965	16792	1.52323	2.3346e-48	5.8365e-49	6.59545e-49
GOTERM_CC_ALL	GO:0031981~nuclear lumen	548	32.6969	4.58248e-52	8880, 29123, 79800, 29127, 140890, 29028, 79809, 23517, 63925, 6872, 5378, 10617, 64682, 51176, 146956, 2956, 1723, 607, 7486, 8021, 84289, 84083, 84081, 55226, 23644, 8731, 25788, 51366, 79813, 6875, 79618, 10623, 545, 84281, 10725, 10620, 55215, 5253, 8243, 8242, 84295, 84296, 7227, 8861, 140775, 2976, 84196, 10734, 8856, 10733, 10735, 23524, 23522, 814, 10885, 284695, 25766, 284697, 22909, 100…	1547	3592	18224	1.79721	4.47708e-49	1.49236e-49	7.21871e-49
GOTERM_CC_ALL	GO:0005654~nucleoplasm	482	28.7589	2.75472e-51	8880, 29123, 79800, 29127, 140890, 29028, 23517, 63925, 6872, 10617, 64682, 51176, 146956, 1723, 2956, 607, 7486, 8021, 84289, 84081, 55226, 23644, 8731, 25788, 51366, 79813, 6875, 10623, 545, 84281, 10725, 10620, 55215, 5253, 8243, 8242, 84295, 84296, 7227, 140775, 2976, 84196, 8856, 10735, 23524, 23522, 814, 10885, 284695, 25766, 284697, 22909, 10075, 2969, 6595, 988, 6599, 26039, 5915, 7596, 5…	1547	2996	18224	1.89522	2.69136e-48	6.72841e-49	4.33947e-48
GOTERM_BP_ALL	GO:0016070~RNA metabolic process	654	39.0215	8.16235e-49	8880, 79800, 57343, 23511, 57209, 146050, 140890, 23517, 79809, 29028, 63925, 6872, 282890, 90233, 8321, 745, 79088, 51176, 607, 605, 85460, 8600, 8021, 84289, 79810, 84081, 55225, 55226, 1428, 63934, 8731, 23644, 25788, 79813, 6875, 79618, 8019, 10623, 1811, 58492, 10725, 10620, 641339, 79612, 5253, 8242, 84295, 55119, 7227, 8861, 6894, 85446, 2976, 148254, 388559, 8856, 23524, 23522, 814, 10885…	1460	4648	16792	1.61831	5.69079e-45	1.13816e-45	1.6077e-45
GOTERM_BP_ALL	GO:1901360~organic cyclic compound metabolic process	797	47.5537	1.29157e-48	79800, 140890, 29028, 79809, 6872, 282890, 63925, 5378, 90233, 745, 79088, 146956, 2956, 85460, 10715, 8021, 84083, 84289, 79810, 84081, 55225, 55226, 1428, 63934, 8731, 23644, 25788, 79813, 6875, 79618, 8019, 545, 1811, 10725, 641339, 79612, 55215, 8243, 8242, 84295, 84296, 317, 6894, 55218, 85446, 2976, 2979, 10735, 101060200, 25766, 284695, 140883, 284697, 100101467, 22909, 90268, 10075, 2969,…	1460	6149	16792	1.49075	9.00481e-45	1.5008e-45	2.54393e-45
GOTERM_MF_ALL	GO:0003677~DNA binding	432	25.7757	3.21117e-48	8880, 79800, 57343, 146050, 57209, 63925, 282890, 6872, 5378, 90233, 79088, 745, 51176, 146956, 2956, 85460, 7486, 63934, 25788, 79618, 6875, 10623, 545, 58492, 10725, 10620, 641339, 91151, 55215, 23637, 8242, 84295, 7227, 8861, 85446, 2976, 388559, 148254, 8856, 23522, 101060200, 284695, 51385, 284697, 140883, 100101467, 22909, 10075, 388567, 2969, 2001, 6595, 988, 6599, 146198, 5915, 7596, 1154…	1470	2562	16881	1.93636	4.79748e-45	2.39874e-45	5.33288e-45
GOTERM_BP_ALL	GO:0034641~cellular nitrogen compound metabolic process	821	48.9857	1.13783e-45	79800, 140890, 29028, 79809, 63925, 6872, 282890, 5378, 90233, 745, 79088, 146956, 2956, 85460, 10715, 8021, 84083, 84289, 79810, 84081, 55225, 55226, 1428, 63934, 8731, 23644, 25788, 79813, 6875, 79618, 8019, 545, 1811, 10725, 641339, 79612, 55215, 8243, 8242, 84295, 84296, 317, 6894, 55218, 85446, 2976, 2979, 10735, 101060200, 25766, 284695, 140883, 284697, 100101467, 22909, 90268, 10075, 79631…	1460	6505	16792	1.45159	7.93295e-42	1.13328e-42	2.24112e-42
GOTERM_CC_ALL	GO:0043229~intracellular organelle	1264	75.4177	1.22333e-44	79800, 140890, 79809, 29028, 63925, 6872, 282890, 5378, 90233, 79608, 8739, 6491, 118980, 79088, 745, 146956, 2956, 85465, 55230, 10715, 85460, 8021, 84289, 84083, 79810, 84081, 55225, 55226, 1428, 63934, 8731, 23644, 25788, 25789, 79813, 540, 79618, 6875, 8019, 79616, 25782, 545, 84281, 10725, 641339, 79612, 80724, 91151, 374868, 8243, 55215, 8242, 23637, 84295, 84296, 79823, 317, 221914, 163786…	1547	12099	18224	1.2307	1.19519e-41	2.39038e-42	1.92709e-41
GOTERM_MF_ALL	GO:1901363~heterocyclic compound binding	768	45.8234	7.33853e-44	8880, 79800, 57343, 80742, 57209, 146050, 140890, 23517, 29028, 63925, 6872, 282890, 5378, 90233, 745, 79088, 51176, 146956, 2956, 1723, 85460, 7486, 84083, 79810, 84081, 55225, 55226, 1428, 63934, 8731, 25788, 51366, 540, 6875, 79618, 10623, 545, 58492, 10725, 10620, 641339, 80724, 91151, 374868, 55215, 8243, 8242, 23637, 84295, 55119, 7227, 8861, 317, 6894, 55218, 85446, 2976, 148254, 388559, 8…	1470	5971	16881	1.47705	1.09638e-40	3.65459e-41	1.21873e-40
GOTERM_MF_ALL	GO:0097159~organic cyclic compound binding	772	46.0621	1.05792e-42	79800, 80742, 140890, 29028, 6872, 282890, 63925, 5378, 90233, 745, 79088, 146956, 2956, 85460, 84083, 79810, 84081, 55225, 55226, 1428, 8731, 63934, 25788, 540, 6875, 79618, 545, 10725, 641339, 374868, 91151, 80724, 55215, 8243, 23637, 8242, 84295, 317, 6894, 55218, 85446, 2976, 10733, 101060200, 25766, 284695, 140883, 284697, 100101467, 22909, 10075, 79631, 2969, 64794, 988, 146198, 7596, 12652…	1470	6052	16881	1.46487	1.58053e-39	3.95131e-40	1.75691e-39
GOTERM_CC_ALL	GO:0070013~intracellular organelle lumen	590	35.2029	3.26092e-40	8880, 29123, 79800, 29127, 140890, 23517, 79809, 29028, 63925, 6872, 5378, 10617, 64682, 51176, 146956, 2956, 1723, 607, 7486, 8021, 84289, 84083, 84081, 55226, 1428, 23644, 8731, 25788, 51366, 79813, 6875, 79618, 10623, 545, 84281, 10725, 10620, 80724, 55215, 5253, 8243, 8242, 84295, 84296, 7227, 8861, 140775, 221914, 2976, 84196, 10734, 8856, 10733, 10735, 23524, 23522, 814, 10885, 284695, 2576…	1547	4328	18224	1.6059	3.18592e-37	5.30986e-38	5.13687e-37
GOTERM_BP_ALL	GO:0006807~nitrogen compound metabolic process	838	50	2.62743e-38	79800, 140890, 29028, 79809, 63925, 6872, 282890, 5378, 90233, 745, 79088, 146956, 2956, 85460, 10715, 8021, 84083, 84289, 79810, 84081, 55225, 55226, 1428, 63934, 8731, 23644, 25788, 79813, 6875, 79618, 8019, 545, 1811, 10725, 641339, 79612, 55215, 8243, 8242, 84295, 84296, 317, 221914, 6894, 55218, 85446, 2976, 2979, 10735, 101060200, 25766, 284695, 140883, 284697, 100101467, 22909, 90268, 1007…	1460	6948	16792	1.38718	1.83185e-34	2.28981e-35	5.17512e-35
GOTERM_CC_ALL	GO:0043233~organelle lumen	591	35.2625	3.09759e-38	8880, 29123, 79800, 29127, 140890, 23517, 79809, 29028, 63925, 6872, 5378, 10617, 64682, 51176, 146956, 2956, 1723, 607, 7486, 8021, 84289, 84083, 84081, 55226, 1428, 23644, 8731, 25788, 51366, 79813, 6875, 79618, 10623, 545, 84281, 10725, 10620, 80724, 55215, 5253, 8243, 8242, 84295, 84296, 7227, 8861, 140775, 221914, 2976, 84196, 10734, 8856, 10733, 10735, 23524, 23522, 814, 10885, 284695, 2576…	1547	4400	18224	1.5823	3.02635e-35	4.32335e-36	4.87959e-35
GOTERM_CC_ALL	GO:0031974~membrane-enclosed lumen	594	35.4415	2.06169e-37	8880, 29123, 79800, 29127, 140890, 23517, 79809, 29028, 63925, 6872, 5378, 10617, 64682, 51176, 146956, 2956, 1723, 607, 7486, 8021, 84289, 84083, 84081, 55226, 1428, 23644, 8731, 25788, 51366, 79813, 6875, 79618, 10623, 545, 84281, 10725, 10620, 80724, 55215, 5253, 8243, 8242, 84295, 84296, 7227, 8861, 140775, 221914, 2976, 84196, 10734, 8856, 10733, 10735, 23524, 23522, 814, 10885, 284695, 2576…	1547	4457	18224	1.56999	2.01427e-34	2.51784e-35	3.24775e-34
GOTERM_BP_ALL	GO:0010467~gene expression	682	40.6921	8.00702e-37	8880, 79800, 57343, 23511, 57209, 146050, 140890, 23517, 79809, 29028, 63925, 6872, 282890, 90233, 8321, 745, 79088, 51176, 607, 605, 85460, 8600, 8021, 84289, 79810, 84081, 55225, 55226, 1428, 63934, 8731, 26005, 25788, 79813, 6875, 79618, 8019, 10623, 1811, 58492, 10725, 10620, 641339, 79612, 5253, 8242, 84295, 55119, 7227, 8861, 6894, 85446, 2976, 148254, 388559, 8856, 23524, 23522, 814, 10885…	1460	5306	16792	1.47831	5.58249e-33	6.20277e-34	1.5771e-33
GOTERM_CC_ALL	GO:0043226~organelle	1317	78.58	1.41636e-36	79800, 140890, 79809, 29028, 63925, 6872, 282890, 5378, 90233, 79608, 8739, 6491, 118980, 79088, 745, 146956, 2956, 85465, 55230, 10715, 85460, 8021, 84289, 84083, 79810, 84081, 55225, 55226, 1428, 63934, 8731, 23644, 25788, 25789, 79813, 540, 79618, 6875, 8019, 1811, 79616, 25782, 545, 84281, 10725, 641339, 79612, 80724, 91151, 374868, 8243, 55215, 8242, 23637, 84295, 84296, 23639, 79823, 317, 2…	1547	13154	18224	1.17945	1.38378e-33	1.53754e-34	2.23117e-33
GOTERM_BP_ALL	GO:0051276~chromosome organization	237	14.1408	1.95588e-36	57343, 3720, 29127, 29028, 63925, 6872, 23279, 51176, 56916, 2956, 51773, 171023, 7486, 84083, 84289, 54892, 55226, 4216, 79918, 25788, 51366, 79813, 54790, 9869, 114799, 7175, 79618, 8019, 545, 54799, 6601, 23126, 5253, 8243, 8242, 54880, 84296, 8861, 9887, 23293, 10734, 10735, 23522, 3837, 55870, 10592, 9183, 10075, 23383, 51780, 6595, 6599, 26039, 55904, 284058, 23378, 10388, 115426, 80314, 80…	1460	1184	16792	2.30222	1.36364e-32	1.36364e-33	3.85239e-33
GOTERM_BP_ALL	GO:0044260~cellular macromolecule metabolic process	947	56.5036	1.42446e-33	79800, 140890, 29028, 79809, 63925, 6872, 282890, 5378, 90233, 745, 79088, 146956, 2956, 55230, 85460, 10715, 8021, 84289, 84083, 79810, 84081, 55225, 55226, 1428, 63934, 8731, 23644, 25788, 79813, 6875, 79618, 8019, 1811, 25782, 545, 10725, 641339, 79612, 55215, 8243, 8242, 84295, 84296, 79823, 317, 6894, 55218, 85446, 2976, 85440, 10733, 10735, 101060200, 25766, 284695, 100101467, 140883, 28469…	1460	8387	16792	1.29865	9.93133e-30	9.02849e-31	2.80569e-30
GOTERM_BP_ALL	GO:2000112~regulation of cellular macromolecule biosynthetic process	542	32.3389	2.48208e-33	8880, 79800, 57343, 57209, 146050, 29028, 79809, 63925, 6872, 282890, 90233, 8321, 79088, 745, 51176, 607, 605, 85460, 10715, 8600, 84289, 84083, 55226, 1428, 63934, 25788, 79813, 6875, 79618, 8019, 10623, 1811, 545, 25782, 58492, 10725, 10620, 2218, 641339, 79612, 5253, 8243, 8242, 84295, 7227, 8861, 6894, 85446, 148254, 388559, 8856, 10735, 23522, 814, 101060200, 284695, 51385, 100101467, 28469…	1460	3991	16792	1.56195	1.73051e-29	1.44209e-30	4.88883e-30
GOTERM_BP_ALL	GO:0051171~regulation of nitrogen compound metabolic process	582	34.7255	5.4055e-33	8880, 79800, 57343, 57209, 146050, 140890, 29028, 79809, 63925, 6872, 282890, 90233, 8321, 79088, 745, 51176, 2956, 607, 605, 85460, 10715, 8600, 84289, 84083, 79810, 84081, 55226, 1428, 63934, 25788, 51366, 79813, 6875, 79618, 8019, 10623, 1811, 545, 58492, 10725, 10620, 641339, 79612, 5253, 8243, 8242, 84295, 7227, 317, 8861, 6894, 85446, 148254, 388559, 2979, 8856, 10735, 23522, 814, 101060200…	1460	4404	16792	1.51994	3.76872e-29	2.89901e-30	1.06469e-29
GOTERM_BP_ALL	GO:0034645~cellular macromolecule biosynthetic process	641	38.2458	5.84998e-33	8880, 79800, 57343, 57209, 146050, 79809, 29028, 63925, 6872, 282890, 8128, 90233, 8321, 745, 79088, 51176, 146956, 607, 605, 85460, 10715, 8600, 120071, 7486, 84289, 84083, 55226, 1428, 63934, 8731, 25788, 79813, 6875, 79618, 8019, 10623, 1811, 545, 25782, 58492, 10725, 10620, 641339, 2218, 79612, 5253, 8243, 8242, 84295, 84296, 7227, 8861, 6894, 85446, 2976, 148254, 388559, 8856, 10735, 23522, …	1460	5012	16792	1.47095	4.07861e-29	2.91329e-30	1.15224e-29
GOTERM_BP_ALL	GO:0010468~regulation of gene expression	575	34.3079	1.21739e-32	8880, 79800, 57343, 23511, 57209, 146050, 140890, 29028, 79809, 63925, 6872, 282890, 90233, 8321, 79088, 745, 51176, 607, 605, 85460, 8600, 8021, 84289, 79810, 84081, 1428, 63934, 25788, 79813, 6875, 79618, 8019, 10623, 1811, 58492, 10725, 10620, 641339, 79612, 5253, 8242, 84295, 7227, 8861, 6894, 85446, 148254, 388559, 8856, 23522, 814, 101060200, 284695, 51385, 100101467, 140883, 284697, 320, 3…	1460	4345	16792	1.52205	8.48762e-29	5.65841e-30	2.39782e-29
GOTERM_BP_ALL	GO:0009059~macromolecule biosynthetic process	655	39.0811	1.68705e-32	8880, 79800, 57343, 23511, 57209, 146050, 79809, 29028, 63925, 6872, 282890, 8128, 90233, 8321, 745, 79088, 51176, 146956, 2205, 607, 605, 85460, 10715, 8600, 120071, 8021, 7486, 84289, 84083, 55226, 1428, 63934, 8731, 25788, 79813, 6875, 79618, 8019, 10623, 1811, 545, 25782, 58492, 10725, 10620, 641339, 2218, 79612, 5253, 8243, 8242, 84295, 84296, 7227, 8861, 221914, 6894, 85446, 2976, 148254, 3…	1460	5175	16792	1.45573	1.17621e-28	7.35132e-30	3.3229e-29
GOTERM_BP_ALL	GO:0019219~regulation of nucleobase-containing compound metabolic process	550	32.8162	2.54616e-32	8880, 79800, 57343, 57209, 146050, 140890, 29028, 79809, 63925, 6872, 282890, 90233, 8321, 79088, 745, 51176, 2956, 607, 605, 85460, 10715, 8600, 84289, 84083, 79810, 84081, 55226, 1428, 63934, 25788, 51366, 79813, 6875, 79618, 8019, 10623, 1811, 545, 58492, 10725, 10620, 641339, 79612, 5253, 8243, 8242, 84295, 7227, 317, 8861, 6894, 85446, 148254, 388559, 2979, 8856, 10735, 23522, 814, 101060200…	1460	4104	16792	1.54136	1.77518e-28	1.04422e-29	5.01504e-29
GOTERM_BP_ALL	GO:0034654~nucleobase-containing compound biosynthetic process	575	34.3079	2.74212e-32	8880, 79800, 57343, 23511, 57209, 146050, 29028, 79809, 63925, 6872, 282890, 90233, 8321, 79088, 745, 51176, 1723, 607, 605, 85460, 10715, 8600, 7486, 8021, 84289, 55226, 1428, 63934, 8731, 25788, 79813, 6875, 79618, 8019, 10623, 1811, 545, 58492, 10725, 10620, 641339, 79612, 5253, 8242, 84295, 7227, 8861, 6894, 85446, 2976, 148254, 388559, 2979, 8856, 23522, 814, 101060200, 284695, 51385, 100101…	1460	4357	16792	1.51785	1.9118e-28	1.06211e-29	5.40101e-29
GOTERM_BP_ALL	GO:0010556~regulation of macromolecule biosynthetic process	548	32.6969	1.24126e-31	8880, 79800, 57343, 57209, 146050, 29028, 79809, 63925, 6872, 282890, 90233, 8321, 79088, 745, 51176, 2205, 607, 605, 85460, 10715, 8600, 84289, 84083, 55226, 1428, 63934, 25788, 79813, 6875, 79618, 8019, 10623, 1811, 545, 25782, 58492, 10725, 10620, 2218, 641339, 79612, 5253, 8243, 8242, 84295, 7227, 8861, 6894, 85446, 148254, 388559, 8856, 10735, 23522, 814, 101060200, 284695, 51385, 100101467,…	1460	4107	16792	1.53464	8.6541e-28	4.55479e-29	2.44486e-28
GOTERM_CC_ALL	GO:0043231~intracellular membrane-bounded organelle	1144	68.2578	2.88754e-31	79800, 140890, 79809, 29028, 63925, 6872, 282890, 5378, 90233, 79608, 8739, 118980, 745, 79088, 146956, 2956, 85465, 55230, 10715, 85460, 8021, 84289, 84083, 79810, 84081, 55225, 55226, 1428, 63934, 8731, 23644, 25788, 25789, 79813, 540, 79618, 6875, 8019, 79616, 25782, 545, 84281, 10725, 641339, 79612, 80724, 91151, 374868, 8243, 55215, 8242, 84295, 84296, 79823, 317, 221914, 55218, 6894, 85446,…	1547	11035	18224	1.22126	2.82112e-28	2.82112e-29	4.54869e-28
GOTERM_BP_ALL	GO:0097659~nucleic acid-templated transcription	513	30.6086	2.91671e-31	8880, 79800, 57343, 57209, 146050, 29028, 79809, 63925, 6872, 282890, 90233, 8321, 79088, 745, 51176, 607, 605, 85460, 8600, 84289, 1428, 63934, 8731, 25788, 79813, 6875, 79618, 8019, 10623, 1811, 58492, 10725, 10620, 641339, 79612, 5253, 8242, 84295, 7227, 8861, 6894, 85446, 2976, 148254, 388559, 8856, 23522, 814, 101060200, 284695, 51385, 100101467, 284697, 140883, 90268, 388567, 2969, 2001, 65…	1460	3771	16792	1.56463	2.03353e-27	1.01677e-28	5.7449e-28
GOTERM_CC_ALL	GO:0044424~intracellular part	1351	80.6086	2.9927e-31	79800, 140890, 79809, 29028, 63925, 282890, 6872, 5378, 90233, 79608, 8739, 6491, 118980, 79088, 745, 146956, 2956, 85465, 55230, 10715, 85460, 8021, 84289, 84083, 79810, 84081, 55225, 55226, 1428, 63934, 8731, 23644, 25788, 25789, 79813, 540, 79618, 6875, 8019, 79616, 25782, 545, 84281, 10725, 641339, 79612, 80724, 91151, 374868, 8243, 55215, 8242, 23637, 84295, 84296, 23639, 79823, 317, 221914,…	1547	13860	18224	1.14827	2.92387e-28	2.65806e-29	4.71435e-28
GOTERM_BP_ALL	GO:0006351~transcription, DNA-templated	496	29.5943	3.16069e-31	8880, 79800, 57343, 146050, 57209, 29028, 79809, 63925, 6872, 282890, 90233, 8321, 79088, 745, 51176, 607, 605, 85460, 8600, 84289, 1428, 63934, 8731, 25788, 79813, 6875, 79618, 8019, 10623, 58492, 10725, 10620, 641339, 79612, 5253, 8242, 84295, 7227, 8861, 6894, 85446, 2976, 148254, 388559, 8856, 23522, 814, 101060200, 284695, 284697, 140883, 100101467, 90268, 388567, 2969, 2001, 6595, 988, 6599…	1460	3605	16792	1.58244	2.20363e-27	1.04935e-28	6.22544e-28
GOTERM_BP_ALL	GO:0032774~RNA biosynthetic process	526	31.3842	4.19035e-31	8880, 79800, 57343, 23511, 57209, 146050, 29028, 79809, 63925, 6872, 282890, 90233, 8321, 79088, 745, 51176, 607, 605, 85460, 8600, 8021, 84289, 1428, 63934, 8731, 25788, 79813, 6875, 79618, 8019, 10623, 1811, 58492, 10725, 10620, 641339, 79612, 5253, 8242, 84295, 7227, 8861, 6894, 85446, 2976, 148254, 388559, 8856, 23522, 814, 101060200, 284695, 51385, 100101467, 284697, 140883, 90268, 388567, 2…	1460	3905	16792	1.54922	2.92151e-27	1.32796e-28	8.25351e-28
GOTERM_BP_ALL	GO:0018130~heterocycle biosynthetic process	575	34.3079	9.85157e-31	8880, 79800, 57343, 23511, 57209, 146050, 29028, 79809, 63925, 6872, 282890, 90233, 8321, 79088, 745, 51176, 1723, 607, 605, 85460, 10715, 8600, 7486, 8021, 84289, 55226, 1428, 63934, 8731, 25788, 79813, 6875, 79618, 8019, 10623, 1811, 545, 58492, 10725, 10620, 641339, 79612, 5253, 8242, 84295, 7227, 8861, 6894, 85446, 2976, 148254, 388559, 2979, 8856, 23522, 814, 101060200, 284695, 51385, 100101…	1460	4411	16792	1.49927	6.86852e-27	2.98631e-28	1.94041e-27
GOTERM_CC_ALL	GO:0005622~intracellular	1373	81.9212	1.68521e-30	79800, 140890, 79809, 29028, 63925, 282890, 6872, 5378, 90233, 79608, 8739, 6491, 118980, 79088, 745, 146956, 2956, 85465, 55230, 10715, 85460, 8021, 84289, 84083, 79810, 84081, 55225, 55226, 118987, 1428, 63934, 8731, 23644, 25788, 5364, 25789, 79813, 540, 79618, 6875, 8019, 79616, 25782, 545, 84281, 10725, 641339, 79612, 80724, 91151, 374868, 8243, 55215, 8242, 23637, 84295, 84296, 23639, 79823…	1547	14216	18224	1.13775	1.64645e-27	1.37205e-28	2.65469e-27
GOTERM_BP_ALL	GO:0019438~aromatic compound biosynthetic process	575	34.3079	2.2926e-30	8880, 79800, 57343, 23511, 57209, 146050, 29028, 79809, 63925, 6872, 282890, 90233, 8321, 79088, 745, 51176, 1723, 607, 605, 85460, 10715, 8600, 7486, 8021, 84289, 55226, 1428, 63934, 8731, 25788, 79813, 6875, 79618, 8019, 10623, 1811, 545, 58492, 10725, 10620, 641339, 79612, 5253, 8242, 84295, 7227, 8861, 6894, 85446, 2976, 148254, 388559, 2979, 8856, 23522, 814, 101060200, 284695, 51385, 100101…	1460	4424	16792	1.49487	1.5984e-26	6.66002e-28	4.51563e-27
GOTERM_BP_ALL	GO:0031326~regulation of cellular biosynthetic process	559	33.3532	1.0022e-29	8880, 79800, 57343, 57209, 146050, 29028, 79809, 63925, 6872, 282890, 90233, 8321, 79088, 745, 51176, 2205, 607, 605, 85460, 10715, 8600, 84289, 84083, 55226, 1428, 63934, 25788, 79813, 6875, 79618, 8019, 10623, 1811, 545, 25782, 58492, 10725, 10620, 2218, 641339, 79612, 5253, 8243, 8242, 84295, 7227, 8861, 6894, 85446, 148254, 388559, 2979, 8856, 10735, 23522, 814, 101060200, 284695, 51385, 1001…	1460	4284	16792	1.50076	6.98733e-26	2.79493e-27	1.97398e-26
GOTERM_BP_ALL	GO:0009889~regulation of biosynthetic process	562	33.5322	4.82888e-29	8880, 79800, 57343, 57209, 146050, 29028, 79809, 63925, 6872, 282890, 90233, 8321, 79088, 745, 51176, 2205, 607, 605, 85460, 10715, 8600, 84289, 84083, 55226, 1428, 63934, 25788, 79813, 6875, 79618, 8019, 10623, 1811, 545, 25782, 58492, 10725, 10620, 2218, 641339, 79612, 5253, 8243, 8242, 84295, 7227, 8861, 6894, 85446, 148254, 388559, 2979, 8856, 10735, 23522, 814, 101060200, 284695, 51385, 1001…	1460	4339	16792	1.48969	3.3667e-25	1.29488e-26	9.5112e-26
GOTERM_BP_ALL	GO:0044271~cellular nitrogen compound biosynthetic process	620	36.9928	8.69401e-29	8880, 79800, 57343, 23511, 57209, 146050, 79809, 29028, 63925, 6872, 282890, 8128, 90233, 8321, 745, 79088, 51176, 1723, 607, 605, 85460, 10715, 8600, 7486, 8021, 84289, 55226, 1428, 63934, 8731, 25788, 79813, 6875, 79618, 8019, 10623, 1811, 545, 58492, 10725, 10620, 641339, 79612, 5253, 8242, 84295, 7227, 8861, 6894, 85446, 2976, 148254, 388559, 2979, 8856, 23522, 814, 101060200, 284695, 51385, …	1460	4947	16792	1.44145	6.06146e-25	2.24499e-26	1.71241e-25
GOTERM_BP_ALL	GO:0051252~regulation of RNA metabolic process	502	29.9523	2.73106e-28	8880, 79800, 57343, 57209, 146050, 140890, 29028, 79809, 63925, 6872, 282890, 90233, 8321, 79088, 745, 51176, 607, 605, 85460, 8600, 84289, 79810, 84081, 1428, 63934, 25788, 79813, 6875, 79618, 8019, 10623, 1811, 58492, 10725, 10620, 641339, 79612, 5253, 8242, 84295, 7227, 8861, 6894, 85446, 148254, 388559, 8856, 23522, 814, 101060200, 284695, 51385, 284697, 140883, 100101467, 90268, 388567, 2969…	1460	3762	16792	1.53474	1.90409e-24	6.80033e-26	5.37922e-25
GOTERM_BP_ALL	GO:0043170~macromolecule metabolic process	990	59.0692	3.3716e-28	79800, 140890, 79809, 29028, 63925, 6872, 282890, 5378, 90233, 745, 79088, 146956, 2956, 55230, 85460, 10715, 8021, 84289, 84083, 79810, 84081, 55225, 55226, 1428, 63934, 8731, 23644, 25788, 79813, 6875, 79618, 8019, 1811, 25782, 545, 10725, 641339, 79612, 55215, 8243, 8242, 84295, 84296, 79823, 317, 377047, 221914, 6894, 55218, 85446, 2976, 85440, 10733, 10735, 101060200, 25766, 284695, 10010146…	1460	9130	16792	1.24714	2.35068e-24	8.10579e-26	6.64087e-25
GOTERM_CC_ALL	GO:0005694~chromosome	184	10.9785	4.19588e-28	2146, 4798, 54617, 1108, 92822, 79809, 6872, 55183, 5378, 23279, 54908, 2648, 10919, 4928, 4926, 1387, 146956, 56916, 2956, 23076, 171023, 9656, 7486, 84083, 675, 672, 55226, 56852, 27127, 9918, 79813, 9735, 9869, 27125, 114799, 25836, 7175, 79618, 472, 545, 54821, 23310, 23063, 11144, 6601, 8295, 64324, 9646, 23126, 79595, 3141, 5253, 8243, 84295, 84296, 7227, 9984, 26993, 8861, 7516, 5557, 9904…	1547	937	18224	2.3133	4.09938e-25	3.15337e-26	6.60971e-25
GOTERM_BP_ALL	GO:0006259~DNA metabolic process	194	11.5752	4.48087e-28	4798, 57343, 5378, 51176, 146956, 56916, 2956, 10715, 7486, 84083, 84289, 55226, 4216, 25788, 51366, 79915, 54790, 79813, 9869, 114799, 7175, 79618, 545, 54881, 8243, 55215, 84296, 9984, 317, 55729, 9887, 55218, 23293, 10735, 3837, 65123, 22909, 10075, 988, 55904, 115426, 92667, 2475, 80312, 55339, 4152, 63979, 4361, 4841, 27030, 11232, 57599, 8450, 23028, 143689, 9319, 23054, 55159, 10363, 10192…	1460	995	16792	2.24248	3.12406e-24	1.04135e-25	8.82574e-25
GOTERM_BP_ALL	GO:1901362~organic cyclic compound biosynthetic process	576	34.3675	1.26994e-27	8880, 79800, 57343, 23511, 57209, 146050, 29028, 79809, 63925, 6872, 282890, 90233, 8321, 79088, 745, 51176, 1723, 607, 605, 85460, 10715, 8600, 7486, 8021, 84289, 55226, 1428, 63934, 8731, 25788, 79813, 6875, 79618, 8019, 10623, 1811, 545, 58492, 10725, 10620, 641339, 79612, 5253, 8242, 84295, 7227, 8861, 6894, 85446, 2976, 148254, 388559, 2979, 8856, 23522, 814, 101060200, 284695, 51385, 100101…	1460	4535	16792	1.46081	8.85402e-24	2.85614e-25	2.50134e-24
GOTERM_BP_ALL	GO:0006355~regulation of transcription, DNA-templated	482	28.7589	3.68144e-27	8880, 79800, 57343, 146050, 57209, 29028, 79809, 63925, 282890, 6872, 90233, 8321, 79088, 745, 51176, 607, 605, 85460, 8600, 84289, 1428, 63934, 25788, 79813, 79618, 6875, 8019, 10623, 1811, 58492, 10725, 10620, 641339, 79612, 5253, 8242, 84295, 7227, 8861, 6894, 85446, 148254, 388559, 8856, 23522, 814, 101060200, 284695, 51385, 284697, 140883, 100101467, 90268, 388567, 2969, 2001, 6595, 988, 659…	1460	3603	16792	1.53862	2.5667e-23	8.02094e-25	7.25114e-24
GOTERM_BP_ALL	GO:1903506~regulation of nucleic acid-templated transcription	484	28.8783	4.26294e-27	8880, 79800, 57343, 146050, 57209, 29028, 79809, 63925, 282890, 6872, 90233, 8321, 79088, 745, 51176, 607, 605, 85460, 8600, 84289, 1428, 63934, 25788, 79813, 79618, 6875, 8019, 10623, 1811, 58492, 10725, 10620, 641339, 79612, 5253, 8242, 84295, 7227, 8861, 6894, 85446, 148254, 388559, 8856, 23522, 814, 101060200, 284695, 51385, 284697, 140883, 100101467, 90268, 388567, 2969, 2001, 6595, 988, 659…	1460	3625	16792	1.53563	2.97212e-23	9.00643e-25	8.3965e-24
GOTERM_BP_ALL	GO:2001141~regulation of RNA biosynthetic process	485	28.9379	7.74881e-27	8880, 79800, 57343, 146050, 57209, 29028, 79809, 63925, 282890, 6872, 90233, 8321, 79088, 745, 51176, 607, 605, 85460, 8600, 84289, 1428, 63934, 25788, 79813, 79618, 6875, 8019, 10623, 1811, 58492, 10725, 10620, 641339, 79612, 5253, 8242, 84295, 7227, 8861, 6894, 85446, 148254, 388559, 8856, 23522, 814, 101060200, 284695, 51385, 284697, 140883, 100101467, 90268, 388567, 2969, 2001, 6595, 988, 659…	1460	3644	16792	1.53078	5.40247e-23	1.58896e-24	1.52624e-23
GOTERM_CC_ALL	GO:0043232~intracellular non-membrane-bounded organelle	508	30.3103	9.17083e-25	79800, 29127, 79809, 23517, 6872, 5378, 6491, 146956, 2956, 7486, 84083, 55226, 167691, 23644, 8731, 26005, 79813, 6875, 79618, 545, 5253, 8243, 23637, 84295, 84296, 7227, 8861, 827, 27085, 163786, 10083, 10734, 2979, 10733, 10735, 23522, 814, 10885, 55102, 1302, 85459, 64794, 6595, 988, 26039, 6599, 79848, 5332, 126520, 115426, 27445, 390792, 25896, 2246, 55339, 84172, 55131, 7399, 575, 143162, …	1547	4026	18224	1.48643	8.9599e-22	6.39993e-23	1.44467e-21
GOTERM_CC_ALL	GO:0043228~non-membrane-bounded organelle	508	30.3103	9.17083e-25	79800, 29127, 79809, 23517, 6872, 5378, 6491, 146956, 2956, 7486, 84083, 55226, 167691, 23644, 8731, 26005, 79813, 6875, 79618, 545, 5253, 8243, 23637, 84295, 84296, 7227, 8861, 827, 27085, 163786, 10083, 10734, 2979, 10733, 10735, 23522, 814, 10885, 55102, 1302, 85459, 64794, 6595, 988, 26039, 6599, 79848, 5332, 126520, 115426, 27445, 390792, 25896, 2246, 55339, 84172, 55131, 7399, 575, 143162, …	1547	4026	18224	1.48643	8.9599e-22	6.39993e-23	1.44467e-21
GOTERM_CC_ALL	GO:0044451~nucleoplasm part	151	9.00955	9.78619e-25	2146, 7750, 1198, 22976, 3720, 1108, 10401, 25962, 27332, 63925, 6872, 2648, 339287, 1387, 64210, 79882, 11325, 84289, 84081, 23269, 23451, 56339, 80237, 4297, 22985, 9736, 7403, 4591, 27125, 6875, 10623, 545, 8295, 11143, 9646, 55656, 79595, 54881, 84296, 9984, 26993, 22794, 25988, 2071, 84128, 9360, 57697, 54934, 23198, 9879, 10013, 23091, 642843, 81608, 2176, 55660, 23524, 9994, 23522, 51585, …	1547	741	18224	2.40056	9.56111e-22	6.37407e-23	1.5416e-21
GOTERM_BP_ALL	GO:0060255~regulation of macromolecule metabolic process	684	40.8115	2.81621e-24	8880, 79800, 57343, 23511, 57209, 146050, 140890, 79809, 29028, 63925, 6872, 282890, 90233, 8321, 64682, 745, 79088, 51176, 2956, 607, 2205, 605, 85460, 10715, 8600, 8021, 84289, 84083, 79810, 84081, 55226, 1428, 63934, 26005, 25788, 51366, 79813, 6875, 79618, 8019, 10623, 1811, 545, 25782, 58492, 10725, 10620, 641339, 2218, 79612, 55215, 5253, 8243, 8242, 84295, 7227, 8861, 317, 6894, 85446, 148…	1460	5815	16792	1.35287	1.96346e-20	5.60989e-22	5.54695e-21
GOTERM_BP_ALL	GO:0016569~covalent chromatin modification	125	7.45823	5.40431e-24	2146, 22976, 200424, 390245, 57343, 3720, 1108, 1106, 63925, 6872, 2648, 10919, 339287, 11011, 1387, 51176, 56916, 51773, 171023, 84289, 675, 9252, 672, 79918, 4297, 7403, 9736, 51366, 54790, 79813, 9869, 4591, 25836, 8019, 472, 54799, 5933, 6601, 8295, 11143, 64324, 9646, 79595, 3141, 5253, 8242, 54880, 26993, 114803, 8861, 84128, 22992, 1911, 1788, 54934, 10013, 196528, 9810, 9425, 23522, 51111…	1460	550	16792	2.61395	3.76788e-20	1.04663e-21	1.06446e-20
GOTERM_CC_ALL	GO:0044427~chromosomal part	160	9.54654	1.00981e-23	2146, 4798, 54617, 1108, 92822, 79809, 6872, 55183, 5378, 23279, 54908, 2648, 10919, 4928, 1387, 146956, 56916, 2956, 23076, 171023, 7486, 84083, 675, 55226, 672, 56852, 27127, 9918, 9735, 27125, 114799, 25836, 7175, 79618, 472, 545, 54821, 23310, 23063, 11144, 6601, 8295, 9646, 23126, 79595, 3141, 5253, 8243, 84295, 84296, 7227, 9984, 26993, 8861, 7516, 5557, 27085, 1788, 23293, 27316, 5422, 101…	1547	827	18224	2.27912	9.86582e-21	6.16614e-22	1.59073e-20
GOTERM_BP_ALL	GO:0006281~DNA repair	120	7.1599	6.66212e-23	4798, 22976, 54617, 254394, 55183, 5378, 8924, 64210, 146956, 56916, 2956, 9656, 7486, 84083, 675, 55031, 672, 56852, 25788, 51366, 472, 545, 11144, 8295, 8243, 55215, 84296, 7516, 84126, 25988, 2071, 22992, 57697, 55218, 23198, 5422, 259282, 10111, 2176, 2177, 84515, 5426, 4436, 65123, 22909, 200558, 126549, 10075, 5431, 2187, 9031, 64421, 79184, 988, 5893, 1763, 26122, 92667, 2475, 641, 11198, …	1460	530	16792	2.60408	4.64483e-19	1.25536e-20	1.3122e-19
GOTERM_BP_ALL	GO:0044249~cellular biosynthetic process	706	42.1241	6.83234e-23	8880, 79800, 57343, 23511, 57209, 146050, 79809, 29028, 63925, 6872, 282890, 8128, 90233, 8321, 745, 79088, 51176, 146956, 1723, 85465, 607, 2205, 605, 85460, 10715, 8600, 120071, 8021, 7486, 84289, 84083, 55226, 1428, 63934, 8731, 25788, 79813, 6875, 79618, 8019, 10623, 1811, 545, 25782, 58492, 10725, 10620, 641339, 2218, 79612, 8243, 5253, 8242, 84295, 84296, 7227, 8861, 6894, 85446, 2976, 1482…	1460	6118	16792	1.32723	4.76351e-19	1.25355e-20	1.34573e-19
GOTERM_CC_ALL	GO:0043227~membrane-bounded organelle	1201	71.6587	3.00453e-22	79800, 140890, 79809, 29028, 63925, 6872, 282890, 5378, 90233, 79608, 8739, 118980, 79088, 745, 146956, 2956, 85465, 55230, 10715, 85460, 8021, 84289, 84083, 79810, 84081, 55225, 55226, 1428, 63934, 8731, 23644, 25788, 25789, 79813, 540, 79618, 6875, 8019, 79616, 25782, 545, 84281, 10725, 641339, 79612, 80724, 91151, 374868, 8243, 55215, 8242, 84295, 84296, 79823, 317, 221914, 55218, 6894, 85446,…	1547	12209	18224	1.15882	2.93543e-19	1.72672e-20	4.73299e-19
GOTERM_BP_ALL	GO:1901576~organic substance biosynthetic process	710	42.3628	1.57413e-21	8880, 79800, 57343, 23511, 57209, 146050, 79809, 29028, 63925, 6872, 282890, 8128, 90233, 8321, 745, 79088, 51176, 146956, 1723, 85465, 607, 2205, 605, 85460, 10715, 8600, 120071, 8021, 7486, 84289, 84083, 55226, 1428, 63934, 8731, 25788, 79813, 6875, 79618, 8019, 10623, 1811, 545, 25782, 58492, 10725, 10620, 641339, 2218, 79612, 8243, 5253, 8242, 84295, 84296, 7227, 8861, 221914, 6894, 85446, 29…	1460	6227	16792	1.31138	1.09748e-17	2.81405e-19	3.10048e-18
GOTERM_BP_ALL	GO:0018205~peptidyl-lysine modification	99	5.90692	2.522e-21	2146, 22976, 200424, 57343, 23511, 3720, 10401, 6872, 63925, 8924, 23279, 10919, 2648, 4927, 4928, 339287, 51176, 1387, 9656, 8021, 7486, 84289, 675, 9252, 672, 29843, 100101267, 79918, 4297, 7403, 79813, 54790, 9869, 7175, 11143, 26354, 8295, 64324, 9646, 79595, 8243, 54880, 79823, 8861, 84128, 1911, 9883, 54934, 10013, 10735, 9631, 9425, 23522, 51111, 55870, 9757, 79969, 54552, 55689, 57634, 58…	1460	407	16792	2.79763	1.75834e-17	4.39585e-19	4.96745e-18
GOTERM_BP_ALL	GO:0022402~cell cycle process	221	13.1862	2.97733e-21	23511, 29127, 6872, 23279, 10617, 6491, 64682, 51176, 146956, 56916, 2956, 8021, 54892, 55755, 100101267, 25788, 26005, 79915, 114799, 7175, 545, 23126, 8243, 55215, 55726, 9984, 27085, 163786, 55722, 9883, 10083, 23019, 25904, 10734, 55660, 10733, 23113, 10735, 152185, 3837, 5243, 10592, 3832, 65123, 9183, 23383, 988, 4853, 79848, 55904, 23378, 7249, 126520, 10388, 115426, 2475, 25896, 253012, 5…	1460	1357	16792	1.8731	2.07579e-17	5.06291e-19	5.86429e-18
GOTERM_BP_ALL	GO:0009058~biosynthetic process	716	42.7208	5.53989e-21	8880, 79800, 57343, 23511, 57209, 146050, 79809, 29028, 63925, 6872, 282890, 8128, 90233, 8321, 745, 79088, 51176, 146956, 1723, 85465, 607, 2205, 605, 85460, 10715, 8600, 120071, 8021, 7486, 84289, 84083, 55226, 1428, 63934, 8731, 25788, 79813, 6875, 79618, 8019, 10623, 1811, 545, 25782, 58492, 10725, 10620, 641339, 2218, 79612, 8243, 5253, 8242, 84295, 84296, 7227, 8861, 221914, 6894, 85446, 29…	1460	6320	16792	1.303	3.86241e-17	9.19621e-19	1.09116e-17
GOTERM_BP_ALL	GO:0019222~regulation of metabolic process	700	41.7661	1.94695e-20	8880, 79800, 57343, 23511, 57209, 146050, 140890, 79809, 29028, 63925, 6872, 282890, 90233, 8321, 64682, 745, 79088, 51176, 2956, 607, 2205, 605, 85460, 10715, 8600, 8021, 84289, 84083, 79810, 84081, 55226, 1428, 63934, 26005, 25788, 51366, 79813, 6875, 79618, 8019, 10623, 1811, 545, 25782, 58492, 10725, 10620, 641339, 2218, 79612, 55215, 8243, 5253, 8242, 84295, 7227, 8861, 317, 6894, 85446, 148…	1460	6171	16792	1.30464	1.35741e-16	3.15677e-18	3.8348e-17
GOTERM_CC_ALL	GO:0044446~intracellular organelle part	867	51.7303	1.06184e-19	79800, 140890, 29028, 79809, 63925, 6872, 5378, 79608, 6491, 118980, 745, 146956, 2956, 85465, 10715, 8021, 84289, 84083, 84081, 55226, 1428, 23644, 8731, 25788, 25789, 79813, 540, 6875, 79618, 545, 25782, 84281, 10725, 80724, 374868, 55215, 8243, 8242, 23637, 84295, 84296, 221914, 163786, 2976, 85440, 10734, 2979, 10733, 10735, 121227, 25766, 284695, 284697, 22909, 10075, 85459, 5337, 80705, 296…	1547	8233	18224	1.24055	1.03742e-16	5.76342e-18	1.6727e-16
GOTERM_BP_ALL	GO:0007049~cell cycle	252	15.0358	1.20363e-19	55749, 23511, 29127, 6872, 23279, 10617, 6491, 64682, 51176, 146956, 56916, 2956, 8021, 54892, 55755, 100101267, 25788, 26005, 79915, 54790, 114799, 7175, 545, 23126, 8243, 55215, 23637, 55726, 9984, 27085, 163786, 55722, 9883, 54475, 10083, 23019, 25904, 10734, 55660, 10733, 23113, 10735, 9994, 152185, 3837, 5243, 10592, 65123, 3832, 9183, 23383, 988, 4853, 79848, 55904, 7249, 23378, 23552, 1265…	1460	1672	16792	1.73346	8.3917e-16	1.9072e-17	2.37073e-16
GOTERM_CC_ALL	GO:0044422~organelle part	881	52.5656	2.17722e-19	79800, 140890, 29028, 79809, 63925, 6872, 5378, 79608, 6491, 118980, 745, 146956, 2956, 85465, 10715, 8021, 84289, 84083, 84081, 55226, 1428, 8731, 23644, 25788, 25789, 79813, 540, 6875, 79618, 1811, 545, 25782, 84281, 10725, 80724, 374868, 55215, 8243, 8242, 23637, 84295, 84296, 221914, 163786, 10083, 2976, 85440, 10734, 2979, 10733, 10735, 121227, 25766, 284695, 284697, 22909, 10075, 85459, 533…	1547	8415	18224	1.23332	2.12714e-16	1.11955e-17	3.42974e-16
GOTERM_BP_ALL	GO:0006974~cellular response to DNA damage stimulus	149	8.89021	3.00916e-19	4798, 22976, 84930, 54617, 1106, 9923, 254394, 6872, 55183, 8924, 5378, 11011, 64210, 146956, 56916, 2956, 9656, 7486, 84083, 675, 55031, 672, 56852, 80237, 25788, 79915, 51366, 25836, 472, 545, 11144, 8295, 8243, 55215, 84296, 9984, 7516, 84126, 25988, 2071, 22992, 57697, 55218, 23198, 23019, 25904, 259282, 5422, 10111, 2176, 2177, 10018, 84515, 26058, 4176, 2309, 5426, 4436, 65123, 200558, 2290…	1460	807	16792	2.12355	2.09798e-15	4.66219e-17	5.92698e-16
GOTERM_BP_ALL	GO:0006996~organelle organization	465	27.7446	6.65534e-19	57343, 23511, 29127, 29028, 79809, 63925, 6872, 8739, 6491, 64682, 51176, 146956, 1723, 2956, 85465, 7486, 8021, 84083, 84289, 79810, 55226, 118987, 25788, 26005, 5364, 51366, 79813, 79618, 8019, 545, 25782, 5253, 8243, 23637, 8242, 84296, 23639, 79823, 8861, 827, 27085, 163786, 85440, 10734, 10733, 10735, 23522, 55102, 10075, 85459, 79631, 6595, 6599, 26039, 55904, 126520, 115426, 27445, 9202, 9…	1460	3753	16792	1.42503	4.6401e-15	1.00872e-16	1.31087e-15
GOTERM_BP_ALL	GO:0006325~chromatin organization	143	8.53222	7.9938e-19	2146, 22976, 200424, 390245, 57343, 3720, 54617, 1108, 1106, 29028, 63925, 6872, 2648, 10919, 339287, 11011, 1387, 51176, 56916, 51773, 171023, 84289, 675, 55051, 9252, 672, 79918, 4297, 51366, 7403, 9736, 54790, 79813, 9869, 4591, 25836, 7175, 8019, 472, 54799, 5933, 6601, 8295, 11143, 64324, 9646, 79595, 3141, 5253, 8242, 54880, 26993, 114803, 8861, 84128, 22992, 1911, 1788, 54934, 23198, 10013…	1460	768	16792	2.14153	5.57328e-15	1.1858e-16	1.5745e-15
GOTERM_MF_ALL	GO:0004386~helicase activity	54	3.22196	1.38894e-18	6595, 57634, 23132, 54617, 1763, 1108, 1106, 254394, 23517, 641, 1662, 1665, 9931, 56916, 11325, 9044, 23020, 7486, 84083, 90957, 4361, 84181, 56919, 9400, 25788, 1660, 9704, 8458, 5976, 54821, 375748, 1659, 79665, 56652, 84296, 51750, 2071, 10363, 57696, 10521, 57697, 257218, 3070, 9879, 10111, 84515, 4176, 10847, 4171, 57680, 29118, 83990, 55636, 64794	1470	159	16881	3.90012	2.07508e-15	4.15016e-16	2.30666e-15
GOTERM_BP_ALL	GO:0080090~regulation of primary metabolic process	657	39.2005	1.59081e-18	8880, 79800, 57343, 57209, 146050, 140890, 79809, 29028, 63925, 6872, 282890, 90233, 8321, 64682, 745, 79088, 51176, 2956, 2205, 607, 605, 85460, 10715, 8600, 84289, 84083, 79810, 84081, 55226, 1428, 63934, 26005, 25788, 51366, 79813, 6875, 79618, 8019, 10623, 1811, 545, 25782, 58492, 10725, 10620, 641339, 2218, 79612, 55215, 5253, 8243, 8242, 84295, 7227, 8861, 317, 6894, 85446, 148254, 388559, …	1460	5798	16792	1.30328	1.10911e-14	2.31065e-16	3.13334e-15
GOTERM_BP_ALL	GO:0016570~histone modification	98	5.84726	2.65856e-18	2146, 22976, 200424, 57343, 3720, 1108, 6872, 63925, 10919, 2648, 339287, 51176, 1387, 56916, 171023, 84289, 675, 9252, 672, 79918, 4297, 7403, 9736, 51366, 79813, 54790, 9869, 4591, 25836, 472, 11143, 8295, 64324, 9646, 3141, 79595, 5253, 8242, 54880, 26993, 114803, 8861, 84128, 22992, 1911, 54934, 10013, 9810, 9425, 23522, 51111, 55870, 9757, 10075, 51317, 51780, 9031, 79184, 221656, 55689, 576…	1460	440	16792	2.56167	1.85355e-14	3.78276e-16	5.23644e-15
GOTERM_BP_ALL	GO:0031323~regulation of cellular metabolic process	660	39.3795	2.85252e-18	8880, 79800, 57343, 57209, 146050, 140890, 79809, 29028, 63925, 6872, 282890, 90233, 8321, 64682, 745, 79088, 51176, 2956, 2205, 607, 605, 85460, 10715, 8600, 84289, 84083, 79810, 84081, 55226, 1428, 63934, 25788, 51366, 79813, 6875, 79618, 8019, 10623, 1811, 545, 25782, 58492, 10725, 10620, 641339, 2218, 79612, 55215, 5253, 8243, 8242, 84295, 7227, 8861, 317, 6894, 85446, 148254, 388559, 85440, …	1460	5844	16792	1.29892	1.98878e-14	3.97755e-16	5.61846e-15
GOTERM_BP_ALL	GO:0000278~mitotic cell cycle	164	9.7852	2.04262e-17	2146, 84930, 23511, 54617, 29127, 23279, 54908, 10617, 288, 4927, 6491, 4928, 64682, 4926, 79884, 80184, 146956, 55023, 9656, 8021, 675, 84131, 55031, 54892, 55755, 100101267, 9738, 9918, 79915, 1906, 9735, 1908, 25836, 7175, 472, 54821, 23310, 23063, 23126, 10142, 8243, 55215, 55726, 8556, 26993, 7516, 5557, 25988, 2071, 27085, 57695, 55722, 1788, 9883, 54475, 10083, 23198, 23019, 25904, 5422, 1…	1460	968	16792	1.94858	1.42411e-13	2.79238e-15	4.02324e-14
GOTERM_BP_ALL	GO:0044238~primary metabolic process	1035	61.7542	1.56399e-16	79800, 140890, 79809, 29028, 63925, 6872, 282890, 5378, 90233, 745, 79088, 146956, 2956, 85465, 55230, 10715, 85460, 8021, 84289, 84083, 79810, 84081, 55225, 55226, 1428, 63934, 8731, 23644, 25788, 79813, 6875, 79618, 8019, 1811, 25782, 545, 10725, 641339, 79612, 80724, 8243, 55215, 8242, 84295, 84296, 79823, 317, 377047, 221914, 55218, 6894, 85446, 2976, 85440, 2979, 10733, 10735, 101060200, 257…	1460	10243	16792	1.16215	7.74047e-13	1.4877e-14	2.22045e-13
GOTERM_BP_ALL	GO:1903047~mitotic cell cycle process	151	9.00955	7.26206e-16	2146, 84930, 23511, 54617, 29127, 23279, 54908, 10617, 288, 4927, 6491, 4928, 64682, 4926, 79884, 80184, 146956, 55023, 9656, 8021, 84131, 55031, 54892, 55755, 100101267, 9738, 9918, 1906, 9735, 1908, 25836, 7175, 472, 54821, 23310, 23063, 23126, 10142, 8243, 55215, 55726, 8556, 26993, 5557, 25988, 27085, 57695, 55722, 9883, 10083, 23198, 23019, 25904, 5422, 10806, 84515, 10733, 10735, 9631, 8472…	1460	890	16792	1.95136	5.41833e-12	1.02252e-13	1.53211e-12
GOTERM_BP_ALL	GO:0044237~cellular metabolic process	1025	61.1575	2.67999e-15	79800, 140890, 79809, 29028, 63925, 6872, 282890, 5378, 90233, 745, 79088, 146956, 2956, 85465, 55230, 85460, 10715, 8021, 84289, 84083, 79810, 84081, 55225, 55226, 1428, 63934, 8731, 23644, 25788, 79813, 6875, 79618, 8019, 1811, 25782, 545, 10725, 641339, 79612, 80724, 55215, 8243, 8242, 84295, 84296, 79823, 317, 221914, 6894, 55218, 85446, 2976, 85440, 2979, 10733, 10735, 101060200, 25766, 2846…	1460	10202	16792	1.15555	1.85771e-11	3.44058e-13	5.25135e-12
GOTERM_BP_ALL	GO:0071704~organic substance metabolic process	1064	63.4845	7.63608e-15	79800, 140890, 79809, 29028, 63925, 6872, 282890, 5378, 90233, 745, 79088, 146956, 2956, 85465, 55230, 10715, 85460, 8021, 84289, 84083, 79810, 84081, 55225, 55226, 1428, 63934, 8731, 23644, 25788, 79813, 6875, 79618, 8019, 1811, 25782, 545, 10725, 641339, 79612, 80724, 8243, 55215, 8242, 84295, 84296, 79823, 317, 377047, 221914, 55218, 6894, 85446, 2976, 85440, 2979, 10733, 10735, 101060200, 257…	1460	10707	16792	1.14294	5.34093e-11	9.71112e-13	1.50879e-11
GOTERM_MF_ALL	GO:0003723~RNA binding	234	13.9618	1.5549e-14	8880, 55749, 4799, 51575, 1198, 80742, 23131, 1479, 140890, 55744, 23517, 11325, 65244, 79810, 84081, 55225, 56919, 55226, 8731, 56339, 51366, 9875, 51091, 23264, 7175, 81691, 6875, 150590, 8243, 54882, 84295, 55119, 9984, 22794, 9887, 55720, 6894, 23293, 7625, 23013, 23019, 221078, 9879, 55660, 23524, 10885, 3837, 51585, 25766, 284695, 9898, 10075, 25917, 10594, 57602, 64794, 988, 55133, 23378, …	1470	1656	16881	1.62269	2.32214e-11	3.87024e-12	2.58127e-11
GOTERM_MF_ALL	GO:0005488~binding	1344	80.1909	4.70084e-14	84071, 79800, 80742, 140890, 29028, 63925, 6872, 282890, 5378, 90233, 79608, 8739, 6491, 79088, 745, 146956, 2956, 85465, 85460, 8021, 84289, 84083, 79810, 84081, 55225, 55226, 118987, 1428, 63934, 8731, 23644, 25788, 5364, 79813, 540, 79618, 6875, 8019, 1811, 25782, 545, 84281, 10725, 641339, 79612, 80724, 91151, 374868, 8243, 55215, 8242, 23637, 84295, 84296, 23639, 317, 221914, 163786, 284680,…	1470	14381	16881	1.07323	7.01619e-11	1.00231e-11	7.79932e-11
GOTERM_BP_ALL	GO:0006310~DNA recombination	64	3.81862	5.10333e-14	4798, 22976, 54617, 1763, 5893, 254394, 641, 6830, 51176, 5984, 5985, 146956, 29893, 2956, 7486, 84083, 63979, 675, 4361, 4841, 27030, 672, 5981, 22944, 9400, 25788, 79915, 1235, 57599, 472, 23028, 11144, 5591, 9319, 84296, 51750, 23054, 9984, 7516, 5557, 101928601, 79728, 55218, 57697, 84268, 5422, 10111, 84515, 84464, 5426, 7155, 4436, 7156, 7468, 27434, 200558, 22909, 9730, 3980, 3329, 253714,…	1460	262	16792	2.80949	3.56062e-10	6.35825e-12	1.00586e-10
GOTERM_BP_ALL	GO:0006260~DNA replication	68	4.05728	6.30104e-14	54617, 1763, 254394, 92667, 641, 11198, 4928, 5984, 146956, 5985, 7486, 84083, 84289, 675, 4361, 672, 11232, 5981, 22944, 9400, 5976, 545, 472, 55035, 23063, 11143, 8243, 54881, 8888, 56652, 25942, 84296, 11073, 23054, 51750, 9984, 6240, 84126, 5557, 57697, 9126, 84268, 5422, 259282, 10111, 84515, 10735, 23244, 23594, 10038, 84464, 10036, 4176, 7150, 5426, 7155, 7156, 4171, 3980, 146059, 51455, 2…	1460	290	16792	2.69687	4.39659e-10	7.71327e-12	1.24212e-10
GOTERM_BP_ALL	GO:0006302~double-strand break repair	55	3.28162	7.73697e-14	79184, 22976, 1763, 54617, 5893, 254394, 55183, 8924, 641, 146956, 56916, 9656, 7486, 63979, 4361, 675, 672, 9400, 25788, 51366, 57599, 472, 23028, 11144, 5591, 9319, 84296, 51750, 7516, 10363, 22992, 79728, 55218, 254225, 5422, 10111, 84515, 9937, 84464, 55775, 4436, 7468, 27434, 200558, 22909, 3980, 7158, 9665, 253714, 8914, 3978, 9031, 83990, 84250, 64421	1460	206	16792	3.07075	5.39511e-10	9.30189e-12	1.52411e-10
GOTERM_CC_ALL	GO:0032991~macromolecular complex	539	32.1599	1.45535e-13	84070, 23511, 29127, 140890, 79809, 23517, 63925, 6872, 5378, 64682, 8321, 51176, 146956, 2956, 7486, 8021, 84289, 84081, 55226, 23644, 8731, 5364, 6875, 79618, 10623, 25782, 79612, 5253, 8243, 23637, 84295, 55119, 84296, 7227, 317, 8861, 27085, 2976, 85440, 10734, 10735, 23524, 23522, 10885, 284695, 25766, 1301, 1302, 1305, 90268, 27291, 55139, 6595, 842, 988, 26039, 6599, 55904, 7249, 55275, 11…	1547	4868	18224	1.30434	1.42203e-10	7.11009e-12	2.29283e-10
GOTERM_CC_ALL	GO:0000785~chromatin	90	5.36993	4.38348e-13	2146, 6595, 4798, 6599, 57634, 1108, 54617, 23378, 79809, 115426, 6872, 2648, 10919, 23379, 6830, 55818, 7994, 1387, 146956, 4152, 56916, 2956, 23076, 56254, 171023, 9611, 1857, 3619, 55795, 8626, 27125, 114799, 25836, 5976, 23028, 23310, 6601, 23063, 8295, 9682, 9646, 23126, 79595, 3141, 25942, 26993, 7227, 8861, 661, 27085, 1788, 257218, 1499, 3070, 27316, 5514, 11176, 9126, 5422, 8345, 8289, 1…	1547	472	18224	2.24623	4.28235e-10	2.03921e-11	6.9047e-10
GOTERM_CC_ALL	GO:0000228~nuclear chromosome	100	5.96659	7.02796e-13	2146, 4798, 1108, 54617, 79809, 6872, 5378, 10919, 2648, 1387, 146956, 56916, 2956, 171023, 7486, 84083, 675, 55226, 672, 27127, 9918, 79618, 545, 472, 23310, 6601, 11144, 23063, 8295, 23126, 79595, 8243, 84296, 9984, 7227, 8861, 5557, 1788, 27316, 5422, 10111, 10734, 23594, 4176, 51111, 5426, 10592, 4436, 6667, 4171, 256126, 8658, 5431, 9031, 64421, 6595, 988, 6599, 26039, 57634, 1763, 115426, 1…	1547	555	18224	2.12256	6.86607e-10	3.12095e-11	1.10707e-09
GOTERM_MF_ALL	GO:0003682~chromatin binding	95	5.66826	7.79135e-13	2146, 6595, 9968, 6599, 57343, 3720, 57634, 1108, 112885, 54454, 29028, 2648, 10919, 11198, 23613, 51322, 6830, 55818, 339287, 57585, 51176, 1387, 4152, 2956, 56254, 7486, 1488, 84289, 4841, 5927, 27030, 8626, 4297, 9918, 7403, 9869, 4591, 25836, 27324, 7175, 80173, 8019, 25885, 5976, 5933, 23028, 23310, 6601, 64324, 8243, 54881, 25942, 23054, 7227, 2033, 8861, 25988, 661, 8820, 1788, 1499, 57697…	1470	504	16881	2.16458	1.16406e-09	1.45507e-10	1.29396e-09
GOTERM_MF_ALL	GO:0044822~poly(A) RNA binding	177	10.5609	9.05462e-13	8880, 55749, 4799, 1198, 51575, 196441, 80742, 23131, 1479, 140890, 1106, 25962, 155435, 23517, 27332, 2288, 63893, 9931, 79882, 23076, 63897, 11325, 10153, 65244, 79810, 26156, 84081, 55225, 56919, 55226, 4686, 55421, 23451, 56339, 22984, 22985, 9875, 10915, 23318, 23264, 5832, 7175, 389677, 55035, 10813, 58155, 4931, 26354, 10147, 4691, 150590, 8243, 54882, 84295, 55119, 26993, 22794, 9904, 841…	1470	1196	16881	1.69951	1.35281e-09	1.50313e-10	1.50379e-09
GOTERM_BP_ALL	GO:0006396~RNA processing	144	8.59189	1.04375e-12	55749, 196441, 1479, 140890, 25962, 9924, 23517, 27332, 79882, 23076, 129450, 79810, 26156, 84081, 55759, 55225, 55226, 56919, 4686, 55421, 152992, 23451, 56339, 8731, 23450, 22984, 22985, 79691, 23318, 55035, 10813, 58155, 10147, 9646, 55656, 54881, 441250, 55119, 9984, 26993, 22794, 2071, 84128, 10521, 55720, 9360, 6894, 23195, 27316, 23013, 221078, 9879, 642843, 81608, 55006, 55660, 9810, 2352…	1460	910	16792	1.82	7.27682e-09	1.23336e-10	2.05577e-09
GOTERM_CC_ALL	GO:0044454~nuclear chromosome part	95	5.66826	1.1049e-12	2146, 6595, 4798, 988, 6599, 26039, 57634, 1108, 1763, 54617, 79809, 115426, 10388, 6872, 5378, 2648, 10919, 641, 1387, 146956, 4152, 56916, 2956, 171023, 7486, 84083, 9611, 1857, 3619, 675, 4361, 27030, 55226, 672, 8626, 27127, 9918, 79618, 5976, 545, 472, 23028, 23310, 6601, 23063, 8295, 5591, 23126, 79595, 25942, 84296, 9984, 7227, 8861, 5557, 661, 101928601, 1788, 1499, 27316, 5514, 9126, 542…	1547	519	18224	2.1563	1.07948e-09	4.6934e-11	1.74052e-09
GOTERM_CC_ALL	GO:0005730~nucleolus	138	8.23389	1.51009e-12	4799, 51575, 79800, 1106, 23517, 26260, 6872, 9858, 80208, 79882, 146956, 23076, 7486, 26156, 55759, 55226, 56919, 3710, 8731, 23450, 80237, 22984, 22985, 9875, 10915, 23318, 440515, 6875, 81691, 55035, 10813, 26354, 4931, 11143, 4691, 5253, 54881, 84295, 9904, 25988, 84128, 22992, 10521, 55720, 23293, 54475, 23195, 5422, 2177, 10733, 10735, 814, 10885, 4763, 10592, 8661, 80204, 64425, 25917, 555…	1547	882	18224	1.84316	1.47539e-09	6.14747e-11	2.37887e-09
GOTERM_CC_ALL	GO:0016604~nuclear body	73	4.35561	3.86882e-12	7750, 11052, 9967, 1198, 988, 56252, 26039, 57634, 55904, 10401, 25962, 27332, 2475, 641, 25929, 23379, 51322, 7994, 1387, 79882, 4152, 56478, 9794, 11325, 84081, 4361, 4841, 5411, 23451, 56339, 22985, 25888, 56899, 9584, 545, 9646, 6651, 57451, 50628, 11073, 26993, 9984, 55159, 22794, 51755, 25988, 9360, 8621, 170261, 51340, 23198, 9879, 84268, 9129, 23091, 55660, 7874, 11273, 23524, 9994, 7015,…	1547	359	18224	2.39542	3.77981e-09	1.51193e-10	6.09446e-09
GOTERM_BP_ALL	GO:0000280~nuclear division	103	6.14558	4.28778e-12	84930, 29127, 54617, 54908, 10919, 4927, 64682, 4926, 79884, 146956, 55023, 2956, 675, 54892, 25788, 27127, 9918, 1906, 9735, 1908, 25836, 7175, 472, 54821, 23310, 11144, 23063, 23126, 8243, 55726, 8556, 26993, 7516, 27085, 57695, 57697, 10111, 2177, 10018, 10734, 23113, 10735, 84722, 3837, 152185, 10592, 4436, 3832, 126549, 9183, 256126, 8658, 993, 23383, 54801, 79184, 126520, 85378, 10388, 5677…	1460	583	16792	2.03197	2.98945e-08	4.98241e-10	8.44544e-09
GOTERM_BP_ALL	GO:0008152~metabolic process	1079	64.3795	5.45133e-12	79800, 140890, 79809, 29028, 63925, 6872, 282890, 5378, 90233, 745, 79088, 146956, 2956, 85465, 55230, 10715, 85460, 8021, 84289, 84083, 79810, 84081, 55225, 55226, 1428, 63934, 8731, 23644, 25788, 79813, 6875, 79618, 8019, 1811, 25782, 545, 10725, 641339, 79612, 80724, 8243, 55215, 8242, 84295, 84296, 79823, 317, 377047, 221914, 55218, 6894, 85446, 2976, 85440, 2979, 10733, 10735, 101060200, 257…	1460	11075	16792	1.12054	3.80065e-08	6.23057e-10	1.07372e-08
GOTERM_BP_ALL	GO:0034968~histone lysine methylation	34	2.02864	6.37665e-12	2146, 22976, 54880, 200424, 57343, 3720, 55904, 63925, 1499, 10919, 6830, 55818, 5926, 51111, 672, 55870, 5929, 51742, 7468, 9757, 79918, 4297, 7403, 8085, 54790, 79813, 9869, 23168, 58508, 29072, 23028, 64324, 9682, 9646	1460	100	16792	3.91047	4.44582e-08	7.17068e-10	1.25598e-08
GOTERM_BP_ALL	GO:0018022~peptidyl-lysine methylation	36	2.14797	6.50049e-12	2146, 22976, 54880, 200424, 57343, 3720, 79823, 55904, 63925, 1499, 10919, 6830, 55818, 54093, 5926, 51111, 672, 55870, 5929, 51742, 7468, 9757, 79918, 4297, 7403, 8085, 54790, 79813, 9869, 23168, 58508, 29072, 23028, 64324, 9682, 9646	1460	111	16792	3.73017	4.53213e-08	7.19385e-10	1.28036e-08
GOTERM_BP_ALL	GO:0051298~centrosome duplication	23	1.37232	6.88671e-12	55125, 675, 152185, 672, 55755, 85378, 84446, 56890, 26005, 9738, 116840, 163786, 55722, 114791, 6491, 79959, 55835, 4591, 9851, 27229, 8481, 10733, 9793	1460	47	16792	5.62833	4.80142e-08	7.50221e-10	1.35644e-08
GOTERM_BP_ALL	GO:0071840~cellular component organization or biogenesis	663	39.5585	2.55202e-11	57343, 23511, 29127, 23517, 79809, 29028, 63925, 6872, 79608, 8739, 6491, 8321, 64682, 745, 51176, 146956, 2956, 1723, 85465, 607, 8600, 8021, 7486, 84289, 84083, 79810, 55226, 100506658, 118987, 26005, 25788, 5364, 51366, 79813, 6875, 79618, 8019, 545, 25782, 80823, 374868, 5253, 8243, 23637, 8242, 84296, 23639, 79823, 827, 317, 8861, 27085, 163786, 10083, 85440, 10734, 10733, 10735, 23522, 1088…	1460	6265	16792	1.21714	1.77927e-07	2.73734e-09	5.02659e-08
GOTERM_CC_ALL	GO:0044450~microtubule organizing center part	42	2.50597	4.26247e-11	5108, 64770, 22832, 11190, 124093, 85378, 347240, 8924, 163786, 116840, 55722, 114791, 6491, 79959, 55835, 9851, 80184, 9001, 145508, 10806, 8481, 9793, 51134, 10733, 22897, 55125, 152185, 84461, 672, 55755, 9731, 56890, 26005, 9738, 84902, 54903, 85459, 8658, 27229, 7840, 585, 9786	1547	157	18224	3.1514	4.16443e-08	1.6017e-09	6.7146e-08
GOTERM_MF_ALL	GO:0005524~ATP binding	203	12.1122	5.37771e-11	1198, 23132, 23517, 29028, 6872, 5634, 5378, 56916, 2956, 11325, 7486, 84083, 4214, 56919, 55226, 4216, 2322, 25788, 79915, 540, 89845, 545, 374868, 8243, 5754, 55728, 317, 9879, 23395, 10733, 23113, 814, 5243, 10592, 3832, 127602, 2585, 10606, 64794, 6595, 23552, 126520, 23170, 2475, 8833, 23178, 55605, 23020, 63979, 4651, 27030, 84181, 30849, 51520, 5608, 84446, 9704, 8458, 9585, 154664, 653857…	1470	1495	16881	1.55932	8.0343e-08	8.0343e-09	8.93093e-08
GOTERM_CC_ALL	GO:0015630~microtubule cytoskeleton	156	9.30788	1.08947e-10	84930, 54617, 29127, 1108, 26160, 55183, 8924, 54908, 2288, 2648, 6491, 4926, 79884, 889, 64210, 80184, 55188, 201625, 84942, 7486, 10808, 675, 84131, 90799, 672, 55755, 167691, 400954, 56852, 9738, 26005, 9735, 7175, 80173, 472, 152815, 54821, 23063, 10142, 23637, 8556, 56171, 7516, 827, 22852, 163786, 55722, 84223, 57619, 10013, 3798, 342184, 23093, 144100, 23116, 10806, 145508, 23322, 10018, 1…	1547	1100	18224	1.67065	1.06441e-07	3.94227e-09	1.71623e-07
GOTERM_BP_ALL	GO:0043414~macromolecule methylation	58	3.46062	1.14426e-10	2146, 22976, 221656, 200424, 57343, 3720, 55904, 25962, 63925, 10919, 6830, 55818, 54093, 80312, 56254, 5926, 672, 5929, 152992, 8731, 79918, 56339, 4297, 7403, 79813, 54790, 9869, 23168, 58508, 29072, 23028, 64324, 9682, 9646, 143689, 54880, 387338, 79823, 55729, 29104, 1788, 6894, 1499, 3070, 11176, 221078, 90826, 55006, 80745, 51409, 51111, 55870, 51742, 7468, 9757, 80204, 8085, 25917	1460	266	16792	2.50782	7.97781e-07	1.20876e-08	2.2538e-07
GOTERM_MF_ALL	GO:0016887~ATPase activity	81	4.83294	1.34239e-10	6595, 1767, 1108, 1763, 54617, 54454, 1106, 23517, 29028, 23461, 5378, 641, 1662, 55582, 1665, 5984, 5985, 2956, 55605, 51773, 11325, 201625, 7486, 23020, 63979, 90957, 4651, 4361, 84181, 27030, 56919, 5981, 9400, 56852, 1660, 6833, 25788, 79659, 22985, 9704, 8458, 89845, 540, 154664, 9585, 5976, 11144, 375748, 55614, 374868, 80179, 1659, 79665, 51750, 56171, 55729, 7516, 2071, 10363, 347240, 105…	1470	439	16881	2.11886	2.00553e-07	1.82321e-08	2.22935e-07
GOTERM_MF_ALL	GO:0032559~adenyl ribonucleotide binding	205	12.2315	1.49332e-10	1198, 23132, 23517, 29028, 6872, 5634, 5378, 56916, 2956, 11325, 7486, 84083, 4214, 56919, 55226, 4216, 2322, 25788, 79915, 540, 89845, 545, 374868, 8243, 5754, 55728, 317, 9879, 23395, 10733, 23113, 814, 5243, 10592, 3832, 127602, 2585, 10606, 64794, 6595, 23552, 126520, 23170, 2475, 8833, 23178, 55605, 23020, 63979, 4651, 27030, 84181, 30849, 51520, 5608, 84446, 9704, 8458, 9585, 154664, 653857…	1470	1531	16881	1.53766	2.23102e-07	1.85918e-08	2.48e-07
GOTERM_BP_ALL	GO:0007059~chromosome segregation	67	3.99761	1.61651e-10	54617, 29127, 10388, 23279, 54908, 56776, 10919, 4928, 11011, 64210, 146956, 56916, 9793, 4361, 3619, 55795, 27030, 672, 55755, 9400, 56852, 27127, 9918, 57122, 9735, 9702, 114799, 25836, 7175, 129563, 472, 54821, 23310, 11144, 23063, 23126, 10051, 8243, 9319, 8556, 8697, 26993, 101928601, 1499, 57697, 9126, 2177, 10734, 10735, 23244, 84722, 221150, 84464, 3837, 152185, 7150, 10592, 7155, 3832, 1…	1460	334	16792	2.30716	1.12703e-06	1.68214e-08	3.18396e-07
GOTERM_MF_ALL	GO:0030554~adenyl nucleotide binding	206	12.2912	1.62198e-10	1198, 23132, 23517, 29028, 6872, 5634, 5378, 56916, 2956, 11325, 7486, 84083, 4214, 56919, 55226, 4216, 2322, 25788, 79915, 540, 89845, 545, 374868, 8243, 5754, 55728, 317, 9879, 23395, 10733, 23113, 814, 5243, 10592, 3832, 127602, 2585, 10606, 64794, 6595, 23552, 126520, 23170, 2475, 8833, 23178, 55605, 23020, 63979, 4651, 27030, 84181, 30849, 51520, 5608, 84446, 9704, 8458, 9585, 154664, 653857…	1470	1542	16881	1.53414	2.42323e-07	1.86403e-08	2.69367e-07
GOTERM_BP_ALL	GO:0048285~organelle fission	103	6.14558	2.06397e-10	84930, 29127, 54617, 54908, 10919, 4927, 64682, 4926, 79884, 146956, 55023, 2956, 675, 54892, 25788, 27127, 9918, 1906, 9735, 1908, 25836, 7175, 472, 54821, 23310, 11144, 23063, 23126, 8243, 55726, 8556, 26993, 7516, 27085, 57695, 57697, 10111, 2177, 10018, 10734, 23113, 10735, 84722, 3837, 152185, 10592, 4436, 3832, 126549, 9183, 256126, 8658, 993, 23383, 54801, 79184, 126520, 85378, 10388, 5677…	1460	622	16792	1.90457	1.439e-06	2.11618e-08	4.0653e-07
GOTERM_CC_ALL	GO:0005813~centrosome	86	5.13126	2.52102e-10	84930, 9968, 64770, 57539, 79848, 1108, 57534, 22832, 11190, 85378, 8924, 6491, 79959, 93594, 4926, 253012, 55188, 80184, 9001, 9793, 51134, 7486, 55125, 675, 90799, 84131, 582, 55755, 56890, 56852, 84446, 9738, 1660, 26005, 57122, 84902, 9702, 9820, 28981, 9585, 80173, 27229, 7840, 54821, 585, 9786, 10142, 23637, 5108, 8556, 11073, 22852, 7516, 124093, 347240, 163786, 116840, 55722, 23354, 1499,…	1547	496	18224	2.04254	2.46304e-07	8.79657e-09	3.97133e-07
GOTERM_MF_ALL	GO:0046872~metal ion binding	464	27.685	3.17794e-10	57343, 80742, 146050, 57209, 29127, 63925, 282890, 90233, 10617, 79088, 146956, 2956, 85465, 11095, 85460, 120071, 7486, 84083, 84289, 118987, 63934, 51366, 79813, 540, 58492, 641339, 374868, 5253, 8242, 84295, 7227, 85446, 148254, 388559, 374786, 8856, 2979, 23522, 101060200, 284695, 51385, 1301, 140883, 100101467, 22909, 1302, 388567, 112479, 55139, 341277, 146198, 5915, 7596, 5332, 55904, 2589…	1470	4166	16881	1.27903	4.74784e-07	3.39132e-08	5.27771e-07
GOTERM_CC_ALL	GO:0016607~nuclear speck	47	2.8043	3.57775e-10	9967, 1198, 988, 56252, 9984, 57634, 26993, 55904, 10401, 22794, 51755, 25962, 27332, 9360, 8621, 51340, 170261, 51322, 23198, 9879, 9129, 79882, 23091, 4152, 56478, 9794, 55660, 11273, 11325, 23524, 84081, 4841, 5411, 25766, 9733, 23451, 91746, 56339, 79872, 22985, 9584, 55534, 10594, 57187, 9646, 10783, 6651	1547	201	18224	2.75458	3.49546e-07	1.20533e-08	5.63597e-07
GOTERM_MF_ALL	GO:0043169~cation binding	468	27.9236	3.70756e-10	57343, 80742, 146050, 57209, 29127, 63925, 282890, 90233, 10617, 79088, 146956, 2956, 85465, 11095, 85460, 120071, 7486, 84083, 84289, 118987, 63934, 51366, 79813, 540, 58492, 641339, 374868, 5253, 8242, 84295, 7227, 85446, 148254, 388559, 374786, 8856, 2979, 23522, 101060200, 284695, 51385, 1301, 140883, 100101467, 22909, 1302, 388567, 112479, 55139, 341277, 146198, 5915, 7596, 5332, 55904, 2589…	1470	4213	16881	1.27566	5.5391e-07	3.69273e-08	6.15727e-07
GOTERM_CC_ALL	GO:0005623~cell	1463	87.2912	3.79153e-10	79800, 140890, 79809, 29028, 63925, 282890, 6872, 5378, 90233, 79608, 8739, 6491, 118980, 79088, 745, 146956, 2956, 85465, 55230, 10715, 85460, 8021, 84289, 84083, 79810, 84081, 55225, 55226, 118987, 1428, 63934, 8731, 23644, 25788, 5364, 25789, 79813, 540, 79618, 6875, 8019, 1811, 79616, 25782, 545, 84281, 10725, 641339, 79612, 80724, 91151, 374868, 8243, 55215, 8242, 23637, 84295, 84296, 23639,…	1547	16478	18224	1.04591	3.70432e-07	1.23477e-08	5.97274e-07
GOTERM_BP_ALL	GO:0006261~DNA-dependent DNA replication	39	2.32697	3.80447e-10	8243, 54881, 56652, 84296, 9984, 51750, 11073, 1763, 54617, 5557, 92667, 57697, 641, 84268, 9126, 5984, 5985, 146956, 259282, 5422, 10735, 7486, 23594, 84083, 10038, 4361, 675, 4176, 11232, 5426, 7155, 5981, 4171, 3980, 253714, 5001, 3978, 5976, 84250	1460	145	16792	3.09347	2.65247e-06	3.84417e-08	7.49347e-07
GOTERM_CC_ALL	GO:0044464~cell part	1461	87.1718	3.95033e-10	79800, 140890, 79809, 29028, 63925, 282890, 6872, 5378, 90233, 79608, 8739, 6491, 118980, 79088, 745, 146956, 2956, 85465, 55230, 10715, 85460, 8021, 84289, 84083, 79810, 84081, 55225, 55226, 118987, 1428, 63934, 8731, 23644, 25788, 5364, 25789, 79813, 540, 79618, 6875, 8019, 1811, 79616, 25782, 545, 84281, 10725, 641339, 79612, 80724, 91151, 374868, 8243, 55215, 8242, 23637, 84295, 84296, 23639,…	1547	16449	18224	1.04632	3.85947e-07	1.24499e-08	6.22289e-07
GOTERM_BP_ALL	GO:0016043~cellular component organization	640	38.1862	6.55675e-10	57343, 23511, 29127, 79809, 29028, 63925, 6872, 79608, 8739, 6491, 8321, 64682, 745, 51176, 146956, 2956, 1723, 85465, 607, 8600, 8021, 7486, 84289, 84083, 79810, 55226, 100506658, 118987, 26005, 25788, 5364, 51366, 79813, 6875, 79618, 8019, 545, 25782, 80823, 374868, 5253, 8243, 23637, 8242, 84296, 23639, 79823, 827, 317, 8861, 27085, 163786, 10083, 85440, 10734, 10733, 10735, 23522, 5243, 1301,…	1460	6109	16792	1.20492	4.57136e-06	6.53052e-08	1.29145e-06
GOTERM_BP_ALL	GO:0008213~protein alkylation	42	2.50597	6.77493e-10	2146, 22976, 200424, 54880, 57343, 3720, 79823, 55904, 29104, 63925, 1499, 10919, 6830, 55818, 54093, 80312, 90826, 56254, 5926, 51409, 51111, 672, 55870, 5929, 51742, 7468, 9757, 79918, 4297, 80204, 7403, 54790, 79813, 8085, 9869, 23168, 58508, 29072, 23028, 64324, 9682, 9646	1460	167	16792	2.89256	4.72347e-06	6.65279e-08	1.33442e-06
GOTERM_BP_ALL	GO:0006479~protein methylation	42	2.50597	6.77493e-10	2146, 22976, 200424, 54880, 57343, 3720, 79823, 55904, 29104, 63925, 1499, 10919, 6830, 55818, 54093, 80312, 90826, 56254, 5926, 51409, 51111, 672, 55870, 5929, 51742, 7468, 9757, 79918, 4297, 80204, 7403, 54790, 79813, 8085, 9869, 23168, 58508, 29072, 23028, 64324, 9682, 9646	1460	167	16792	2.89256	4.72347e-06	6.65279e-08	1.33442e-06
GOTERM_BP_ALL	GO:0090305~nucleic acid phosphodiester bond hydrolysis	58	3.46062	6.79389e-10	1479, 1763, 9924, 92667, 9790, 5984, 5985, 146956, 55339, 23404, 9692, 7486, 84083, 4361, 26523, 4686, 5981, 28987, 5073, 81691, 129563, 8450, 27044, 55728, 29102, 2071, 9887, 101928601, 55720, 55218, 57697, 23293, 23019, 5422, 642843, 10111, 27340, 57472, 9937, 80746, 2081, 3837, 51585, 55775, 5426, 1773, 200558, 22909, 126549, 8602, 80055, 5394, 1676, 5395, 1677, 80153, 112479, 64421	1460	278	16792	2.39957	4.73669e-06	6.57875e-08	1.33816e-06
GOTERM_MF_ALL	GO:0070035~purine NTP-dependent helicase activity	32	1.90931	6.80236e-10	79665, 51750, 1108, 1106, 2071, 23517, 10363, 57696, 10521, 641, 1662, 1665, 9879, 10111, 11325, 7486, 23020, 90957, 4361, 4176, 84181, 56919, 9400, 1660, 9704, 8458, 29118, 5976, 375748, 1659, 83990, 64794	1470	105	16881	3.49979	1.01627e-06	6.3517e-08	1.12969e-06
GOTERM_MF_ALL	GO:0008026~ATP-dependent helicase activity	32	1.90931	6.80236e-10	79665, 51750, 1108, 1106, 2071, 23517, 10363, 57696, 10521, 641, 1662, 1665, 9879, 10111, 11325, 7486, 23020, 90957, 4361, 4176, 84181, 56919, 9400, 1660, 9704, 8458, 29118, 5976, 375748, 1659, 83990, 64794	1470	105	16881	3.49979	1.01627e-06	6.3517e-08	1.12969e-06
GOTERM_BP_ALL	GO:0006397~mRNA processing	83	4.95227	7.23825e-10	11052, 9967, 55749, 988, 1479, 140890, 25962, 9924, 23517, 25929, 6830, 1665, 55285, 79882, 154007, 55339, 55131, 54957, 56254, 23020, 79810, 84081, 4841, 55225, 5411, 4686, 22944, 55421, 60680, 23451, 8731, 56339, 55094, 23450, 1660, 22984, 22985, 8458, 25888, 9584, 23028, 58155, 10147, 1659, 6651, 9646, 50628, 55119, 26993, 9984, 22794, 51755, 2071, 11100, 80336, 8621, 51340, 27316, 23013, 9879…	1460	471	16792	2.02678	5.04649e-06	6.91302e-08	1.42568e-06
GOTERM_CC_ALL	GO:0043234~protein complex	448	26.7303	8.68266e-10	84070, 23511, 29127, 79809, 23517, 63925, 6872, 5378, 64682, 8321, 51176, 146956, 2956, 7486, 8021, 84289, 8731, 5364, 6875, 10623, 25782, 79612, 5253, 8243, 23637, 84295, 84296, 7227, 317, 8861, 27085, 2976, 85440, 10734, 23522, 10885, 284695, 1301, 1302, 1305, 90268, 27291, 55139, 6595, 842, 988, 6599, 26039, 55904, 7249, 157855, 55275, 2893, 25896, 55339, 84172, 7399, 51134, 57492, 55127, 5926…	1547	4118	18224	1.28158	8.48296e-07	2.65093e-08	1.36777e-06
GOTERM_BP_ALL	GO:0016071~mRNA metabolic process	107	6.38425	8.6995e-10	55749, 1479, 140890, 25962, 9924, 23517, 55181, 79882, 79810, 84081, 55225, 4686, 55421, 23451, 8731, 56339, 23644, 23450, 22984, 22985, 23318, 472, 10147, 58155, 9646, 55119, 26993, 9984, 51594, 22794, 2071, 9887, 23293, 27316, 23013, 23019, 9879, 25904, 642843, 81608, 55660, 9810, 23524, 10181, 2081, 51585, 284695, 25766, 80153, 5431, 10594, 11052, 9967, 988, 25929, 6830, 55285, 1665, 79048, 55…	1460	672	16792	1.83132	6.06527e-06	8.19634e-08	1.7135e-06
GOTERM_BP_ALL	GO:0051297~centrosome organization	33	1.96897	8.74919e-10	5108, 7516, 11190, 85378, 163786, 116840, 23354, 55722, 1499, 114791, 6491, 79959, 55835, 9851, 253012, 10806, 8481, 9793, 10733, 55125, 675, 152185, 672, 55755, 3832, 84446, 56890, 26005, 9738, 4591, 27229, 585, 54801	1460	112	16792	3.3888	6.09992e-06	8.13325e-08	1.72328e-06
GOTERM_BP_ALL	GO:0016571~histone methylation	36	2.14797	1.06336e-09	2146, 22976, 54880, 200424, 57343, 3720, 55904, 63925, 1499, 10919, 6830, 55818, 80312, 56254, 5926, 51111, 672, 55870, 5929, 51742, 7468, 9757, 79918, 4297, 7403, 8085, 54790, 79813, 9869, 23168, 58508, 29072, 23028, 64324, 9682, 9646	1460	131	16792	3.16068	7.41372e-06	9.75494e-08	2.09445e-06
GOTERM_BP_ALL	GO:0070925~organelle assembly	104	6.20525	1.5115e-09	29127, 1108, 54617, 26160, 9924, 10919, 6491, 79884, 80184, 65250, 672, 55755, 26005, 9738, 1906, 4591, 7175, 80173, 25782, 23126, 23637, 8556, 23639, 56171, 55720, 163786, 55722, 54475, 23195, 84223, 23019, 23093, 23116, 23322, 10733, 94137, 3837, 152185, 54874, 57545, 3832, 55102, 85459, 8658, 80153, 79631, 55014, 54801, 6101, 1767, 220136, 57539, 22832, 11190, 57535, 85378, 57728, 57533, 9790,…	1460	653	16792	1.83176	1.05381e-05	1.3686e-07	2.97713e-06
GOTERM_CC_ALL	GO:1990234~transferase complex	112	6.68258	1.66255e-09	2146, 22976, 3720, 25962, 26260, 5634, 6872, 63925, 2648, 64682, 339287, 1387, 64210, 84289, 55031, 672, 23269, 56339, 56852, 4297, 7403, 9736, 4591, 6875, 10623, 79612, 11143, 8295, 55656, 9646, 79595, 54881, 5557, 2071, 1122, 84128, 1911, 54934, 10277, 5422, 55526, 55006, 23113, 9810, 23522, 55304, 2081, 5426, 65123, 9898, 9757, 80204, 90268, 3329, 64425, 283807, 57680, 60560, 5431, 11128, 7918…	1547	739	18224	1.78536	1.62431e-06	4.92216e-08	2.61899e-06
GOTERM_CC_ALL	GO:0098687~chromosomal region	65	3.87828	1.97814e-09	26039, 1763, 92822, 284058, 55183, 23279, 54908, 641, 4928, 9793, 7486, 675, 4361, 3619, 55226, 27127, 57122, 9918, 9735, 7175, 79618, 5976, 545, 472, 54821, 23310, 23028, 11144, 23063, 5591, 9682, 8243, 5253, 25942, 84295, 9984, 27085, 1788, 3070, 23293, 5514, 9126, 10111, 10734, 10735, 23244, 221150, 9937, 84464, 7015, 4176, 55777, 51111, 4436, 4171, 7158, 50511, 9183, 8658, 5001, 5431, 57187, …	1547	346	18224	2.21305	1.93264e-06	5.68424e-08	3.11613e-06
GOTERM_MF_ALL	GO:0008094~DNA-dependent ATPase activity	27	1.61098	2.21529e-09	6595, 51750, 1108, 1763, 7516, 1106, 2071, 10363, 641, 5984, 5985, 10111, 7486, 4361, 84181, 4176, 7155, 5981, 9400, 56852, 1660, 25788, 8458, 57680, 11144, 2186, 83990	1470	81	16881	3.82789	3.30964e-06	1.94685e-07	3.67901e-06
GOTERM_MF_ALL	GO:0043167~ion binding	479	28.58	2.56288e-09	57343, 80742, 146050, 57209, 29127, 63925, 282890, 8128, 90233, 10617, 79088, 146956, 2956, 85465, 11095, 85460, 120071, 7486, 84083, 84289, 118987, 63934, 51366, 79813, 540, 58492, 641339, 374868, 5253, 8242, 84295, 7227, 85446, 148254, 388559, 374786, 8856, 2979, 23522, 101060200, 284695, 51385, 1301, 140883, 100101467, 22909, 1302, 388567, 112479, 55139, 341277, 146198, 5915, 7596, 5332, 55904…	1470	4386	16881	1.25414	3.82894e-06	2.12719e-07	4.25626e-06
GOTERM_CC_ALL	GO:0005814~centriole	32	1.90931	2.70471e-09	5108, 22832, 11190, 124093, 347240, 8924, 116840, 163786, 6491, 79959, 55835, 80184, 9001, 145508, 10806, 8481, 51134, 10733, 22897, 55125, 152185, 84461, 56890, 9731, 26005, 9738, 84902, 54903, 85459, 7840, 585, 9786	1547	113	18224	3.33599	2.6425e-06	7.55e-08	4.26069e-06
GOTERM_BP_ALL	GO:0033044~regulation of chromosome organization	58	3.46062	2.70619e-09	22976, 54552, 57343, 3720, 54454, 29028, 63925, 115426, 2648, 10919, 6830, 55818, 11011, 80312, 56254, 4361, 5927, 9252, 55795, 672, 55226, 4216, 4297, 51366, 9869, 23168, 25836, 7175, 79618, 545, 472, 23028, 23063, 26354, 64324, 9682, 9646, 5253, 25942, 5599, 54880, 8697, 8550, 51750, 26993, 1499, 23293, 10111, 7874, 9810, 84464, 9733, 1736, 9757, 9183, 8658, 10783, 84250	1460	288	16792	2.31625	1.88674e-05	2.41892e-07	5.33024e-06
GOTERM_BP_ALL	GO:0032259~methylation	64	3.81862	2.94027e-09	2146, 22976, 221656, 200424, 57343, 3720, 55904, 23378, 25962, 63925, 191, 10919, 6830, 55818, 54093, 80312, 56254, 63977, 5926, 672, 5929, 152992, 8731, 56339, 79918, 4297, 158234, 7403, 79813, 54790, 9869, 23168, 58508, 29072, 23028, 64324, 9682, 9646, 143689, 54880, 387338, 79823, 55729, 131965, 29104, 1788, 6894, 1499, 3070, 221078, 11176, 90826, 55006, 79730, 80745, 51409, 51111, 55870, 5174…	1460	334	16792	2.20386	2.04993e-05	2.59488e-07	5.79129e-06
GOTERM_BP_ALL	GO:0007098~centrosome cycle	26	1.55131	4.50705e-09	11190, 85378, 116840, 163786, 55722, 1499, 114791, 6491, 79959, 55835, 9851, 8481, 9793, 10733, 55125, 675, 152185, 672, 55755, 3832, 56890, 84446, 9738, 26005, 4591, 27229	1460	78	16792	3.83379	3.14227e-05	3.9279e-07	8.87731e-06
GOTERM_MF_ALL	GO:0003690~double-stranded DNA binding	120	7.1599	4.66668e-09	2146, 4799, 147686, 79800, 57343, 3720, 4520, 1108, 1106, 27332, 63925, 6872, 5378, 10919, 90233, 11016, 56242, 51176, 1387, 2956, 54811, 147694, 10153, 56919, 4297, 7403, 9915, 440515, 79618, 7552, 10725, 6601, 11144, 10620, 619279, 64324, 152518, 7227, 10172, 8861, 7516, 25988, 3899, 4800, 26149, 10111, 8856, 5966, 23594, 4436, 284697, 6667, 4171, 3329, 9183, 51317, 84524, 51780, 2001, 9967, 70…	1470	805	16881	1.71185	6.97199e-06	3.66948e-07	7.7501e-06
GOTERM_BP_ALL	GO:0033554~cellular response to stress	223	13.3055	5.06851e-09	4798, 23511, 6872, 5378, 23279, 146956, 56916, 2956, 2205, 8600, 7486, 8021, 84083, 4216, 100101267, 25788, 79915, 51366, 7175, 545, 2218, 8243, 55215, 84296, 9984, 317, 9883, 55218, 23019, 25904, 4763, 2309, 65123, 22909, 10075, 23239, 55139, 842, 988, 4147, 23378, 126520, 92667, 2475, 25896, 2246, 7994, 55339, 4077, 29954, 63979, 23225, 9611, 4361, 4841, 27030, 84181, 30849, 5929, 11232, 8626, …	1460	1773	16792	1.44659	3.5337e-05	4.36267e-07	9.98318e-06
GOTERM_BP_ALL	GO:0051052~regulation of DNA metabolic process	68	4.05728	5.30485e-09	79184, 22976, 54552, 221656, 57343, 5893, 54617, 1763, 115426, 55183, 10919, 641, 6830, 5984, 80312, 5985, 4152, 56916, 2956, 10715, 84083, 63979, 675, 4361, 55226, 672, 4216, 9400, 51366, 79915, 9869, 114799, 79618, 545, 472, 23028, 23063, 4931, 26354, 8243, 54881, 51750, 8550, 9984, 317, 1788, 1499, 254225, 23293, 9126, 10040, 10111, 7874, 10735, 23244, 26057, 84464, 81931, 4436, 7468, 1736, 20…	1460	370	16792	2.11377	3.69848e-05	4.51042e-07	1.04487e-05
GOTERM_MF_ALL	GO:0042393~histone binding	43	2.56563	5.57504e-09	6595, 5253, 84295, 114803, 112885, 1106, 23378, 54454, 25988, 29028, 6872, 115426, 23613, 11198, 6830, 23198, 11176, 6046, 51176, 2956, 55023, 51773, 56254, 26013, 84289, 9425, 54892, 5929, 9733, 4297, 9918, 4171, 7158, 57649, 57680, 8658, 8805, 51317, 8019, 23310, 9031, 9682, 55705	1470	185	16881	2.66918	8.32907e-06	4.16455e-07	9.25864e-06
GOTERM_BP_ALL	GO:0016925~protein sumoylation	35	2.08831	6.33332e-09	8243, 54552, 23511, 5893, 10401, 10363, 8924, 23279, 1911, 9883, 1499, 641, 4927, 4928, 9126, 9972, 9656, 9631, 10735, 7486, 8021, 23225, 3619, 672, 7150, 7155, 29843, 100101267, 7508, 57122, 23165, 7158, 7175, 80012, 26354	1460	133	16792	3.02668	4.41549e-05	5.31998e-07	1.24744e-05
GOTERM_BP_ALL	GO:0098813~nuclear chromosome segregation	57	3.40095	6.3659e-09	54617, 29127, 10388, 23279, 54908, 56776, 10919, 4928, 146956, 9793, 4361, 3619, 55795, 27030, 27127, 9918, 57122, 9735, 9702, 114799, 25836, 7175, 129563, 472, 54821, 23310, 23063, 11144, 23126, 10051, 8243, 9319, 8556, 8697, 26993, 101928601, 57697, 1499, 9126, 2177, 10734, 10735, 23244, 84722, 84464, 3837, 152185, 10592, 7155, 126549, 9183, 256126, 8658, 23383, 23047, 10783, 84250	1460	287	16792	2.28424	4.43821e-05	5.2837e-07	1.25386e-05
GOTERM_BP_ALL	GO:0000226~microtubule cytoskeleton organization	75	4.47494	6.77143e-09	1767, 1108, 54617, 29127, 11190, 26160, 85378, 2288, 54908, 56776, 54768, 6491, 79959, 4926, 79884, 253012, 9793, 55125, 63979, 9611, 675, 672, 55755, 4744, 56890, 84446, 26005, 9738, 9702, 9820, 4591, 7175, 27229, 585, 6651, 10142, 5108, 23639, 8556, 56171, 827, 7516, 347240, 163786, 116840, 55722, 23354, 1499, 114791, 55835, 84223, 81551, 9851, 10013, 23093, 23116, 85440, 10806, 8481, 23113, 10…	1460	428	16792	2.01543	4.72093e-05	5.55417e-07	1.33373e-05
GOTERM_BP_ALL	GO:0018193~peptidyl-amino acid modification	161	9.60621	6.78546e-09	2146, 7750, 22876, 1198, 22976, 84930, 200424, 23511, 57343, 3720, 10401, 63925, 6872, 7297, 8924, 23279, 6422, 2288, 2648, 10919, 4927, 4928, 339287, 11011, 1387, 51176, 2205, 9656, 7486, 8021, 84289, 10808, 675, 9252, 672, 53944, 5170, 29843, 2322, 100101267, 79918, 4297, 9542, 5649, 7403, 54790, 79813, 9869, 7175, 472, 545, 79612, 26354, 8295, 11143, 64324, 9646, 79595, 10142, 8243, 54880, 228…	1460	1185	16792	1.56263	4.73071e-05	5.50096e-07	1.3365e-05
GOTERM_CC_ALL	GO:0005815~microtubule organizing center	99	5.90692	9.95024e-09	84930, 1108, 26160, 8924, 54908, 6491, 4926, 55188, 80184, 7486, 675, 90799, 84131, 672, 167691, 55755, 56852, 26005, 9738, 80173, 54821, 10142, 23637, 8556, 22852, 7516, 163786, 55722, 23093, 144100, 23116, 145508, 10806, 23322, 10733, 152185, 85459, 114327, 8658, 84318, 25914, 54801, 64770, 9968, 57539, 79848, 22832, 57534, 11190, 85378, 79959, 93594, 253012, 9001, 7399, 9793, 51134, 55125, 582…	1547	647	18224	1.80254	9.72134e-06	2.70038e-07	1.56745e-05
GOTERM_BP_ALL	GO:0031023~microtubule organizing center organization	33	1.96897	1.10863e-08	5108, 7516, 11190, 85378, 163786, 116840, 23354, 55722, 1499, 114791, 6491, 79959, 55835, 9851, 253012, 10806, 8481, 9793, 10733, 55125, 675, 152185, 672, 55755, 3832, 84446, 56890, 26005, 9738, 4591, 27229, 585, 54801	1460	123	16792	3.08573	7.72904e-05	8.88429e-07	2.1836e-05
GOTERM_BP_ALL	GO:0007017~microtubule-based process	97	5.78759	1.22026e-08	1767, 220136, 57539, 29127, 1108, 54617, 11190, 26160, 85378, 79809, 2288, 54908, 56776, 57728, 54768, 6491, 55582, 79959, 4926, 79884, 253012, 80208, 9001, 55605, 9793, 201625, 55125, 63979, 9611, 675, 672, 55755, 4744, 56890, 84446, 26005, 9738, 79659, 9702, 9820, 4591, 28981, 7175, 9585, 80173, 27229, 585, 55614, 6651, 10142, 5108, 8556, 23639, 56171, 7516, 827, 124093, 347240, 163786, 116840,…	1460	618	16792	1.80523	8.5073e-05	9.6678e-07	2.40349e-05
KEGG_PATHWAY	hsa03460:Fanconi anemia pathway	19	1.13365	1.31421e-08	55215, 84464, 675, 672, 84126, 7156, 22909, 79728, 57697, 641, 5395, 51455, 57599, 545, 146956, 2187, 2176, 2177, 83990	499	53	6879	4.942	3.12782e-06	3.12782e-06	1.69407e-05
GOTERM_MF_ALL	GO:0003678~DNA helicase activity	21	1.25298	2.01905e-08	7486, 56652, 84083, 84296, 4361, 51750, 4176, 1108, 1763, 54617, 1106, 9400, 2071, 10363, 25788, 1660, 4171, 641, 57680, 10111, 83990	1470	56	16881	4.30638	3.01641e-05	1.43641e-06	3.35309e-05
GOTERM_BP_ALL	GO:0051321~meiotic cell cycle	48	2.86396	2.36339e-08	8243, 9319, 84930, 7516, 85378, 164684, 10388, 101928601, 56776, 57697, 10919, 114791, 4926, 9126, 146956, 29893, 2956, 10111, 2177, 10018, 10734, 10735, 4361, 84464, 675, 27030, 10592, 7155, 4436, 7156, 24149, 27127, 25788, 126549, 9918, 50511, 9183, 256126, 9665, 27229, 55329, 54361, 472, 23310, 11144, 23063, 10051, 143689	1460	230	16792	2.40029	0.000164762	1.85141e-06	4.65504e-05
GOTERM_BP_ALL	GO:0051568~histone H3-K4 methylation	19	1.13365	2.83994e-08	22976, 54880, 200424, 5926, 55870, 672, 55904, 5929, 9757, 63925, 4297, 7403, 54790, 1499, 8085, 23168, 58508, 23028, 9646	1460	47	16792	4.64949	0.000197981	2.2e-06	5.59368e-05
GOTERM_BP_ALL	GO:0000723~telomere maintenance	34	2.02864	2.84091e-08	54552, 8550, 51750, 1763, 5557, 9887, 1499, 23293, 5984, 5985, 5422, 10111, 7874, 7486, 4361, 9937, 84464, 675, 7015, 55226, 5426, 4216, 5981, 1736, 8658, 79618, 3978, 545, 472, 5976, 26354, 23049, 5591, 64421	1460	134	16792	2.91826	0.000198049	2.17657e-06	5.5956e-05
GOTERM_BP_ALL	GO:0043933~macromolecular complex subunit organization	287	17.1241	4.19425e-08	57343, 3720, 55744, 29028, 63925, 6872, 79608, 8739, 8321, 51176, 41, 56916, 607, 51773, 171023, 8600, 84289, 3710, 100506658, 79918, 51366, 79813, 54790, 9869, 7175, 6875, 8019, 545, 54799, 6601, 23126, 5253, 8242, 54880, 23639, 5618, 55729, 8861, 317, 55720, 54475, 10083, 23019, 23116, 23522, 4763, 3837, 55870, 114088, 10592, 1301, 320, 1302, 9183, 10075, 10594, 79631, 51780, 6595, 6599, 26039,…	1460	2461	16792	1.34128	0.000292381	3.17851e-06	8.2612e-05
GOTERM_BP_ALL	GO:0044782~cilium organization	47	2.8043	4.34014e-08	55761, 5108, 1767, 8556, 23639, 220136, 57539, 56171, 22832, 11190, 26160, 79809, 347240, 57728, 54768, 55582, 55835, 84223, 27148, 80184, 23093, 9001, 23116, 23322, 51134, 65250, 22897, 94137, 582, 54874, 57545, 9738, 27152, 26005, 79659, 84902, 54903, 85459, 28981, 80173, 25914, 55329, 79925, 7840, 585, 9786, 6101	1460	227	16792	2.38134	0.000302549	3.2537e-06	8.54855e-05
GOTERM_MF_ALL	GO:0008270~zinc ion binding	156	9.30788	4.40134e-08	7750, 4799, 200424, 1108, 10401, 92822, 27332, 8924, 9866, 10919, 23469, 56242, 1387, 11095, 51773, 54894, 84289, 84083, 84133, 22880, 4214, 672, 56852, 4297, 51366, 54790, 79813, 79698, 9869, 79691, 23318, 4591, 81615, 54799, 7551, 11143, 64324, 7738, 5253, 57553, 8242, 152518, 84295, 80263, 7227, 22992, 1911, 85446, 7626, 254887, 6942, 7421, 10013, 9632, 257160, 8856, 23113, 9810, 10181, 23522,…	1470	1169	16881	1.53247	6.57538e-05	2.9889e-06	7.30943e-05
GOTERM_BP_ALL	GO:0042384~cilium assembly	44	2.6253	4.8769e-08	5108, 1767, 8556, 23639, 220136, 57539, 56171, 22832, 11190, 26160, 347240, 57728, 54768, 55582, 55835, 84223, 27148, 80184, 23093, 9001, 23116, 23322, 51134, 65250, 22897, 94137, 582, 54874, 57545, 9738, 27152, 26005, 79659, 84902, 54903, 85459, 28981, 80173, 55329, 79925, 7840, 585, 9786, 6101	1460	206	16792	2.4566	0.00033996	3.6172e-06	9.60579e-05
GOTERM_MF_ALL	GO:0004518~nuclease activity	47	2.8043	5.23131e-08	27044, 55728, 1763, 7516, 29102, 84126, 9924, 9887, 92667, 57697, 55218, 23293, 23019, 146956, 23404, 5422, 642843, 10111, 9692, 7486, 84083, 57472, 4361, 9937, 84464, 80746, 2081, 55775, 26523, 5426, 1773, 200558, 22909, 28987, 126549, 5073, 80055, 5394, 5395, 1677, 80153, 7175, 129563, 81691, 11144, 112479, 64421	1470	228	16881	2.36725	7.81527e-05	3.39807e-06	8.6878e-05
GOTERM_MF_ALL	GO:0017111~nucleoside-triphosphatase activity	113	6.74224	6.19572e-08	23132, 1108, 54617, 1106, 254394, 29028, 23517, 23461, 5378, 9931, 56916, 2956, 51773, 11325, 9044, 84340, 201625, 7486, 84083, 56919, 56852, 25788, 22985, 540, 89845, 54821, 11144, 374868, 26354, 80179, 84296, 56171, 55729, 7516, 2071, 10521, 55720, 57696, 57697, 23195, 9879, 3798, 10111, 84515, 5243, 4176, 4436, 3832, 146754, 127602, 4171, 3329, 57680, 79631, 2186, 64794, 6595, 1767, 54552, 576…	1470	779	16881	1.6658	9.25598e-05	3.85683e-06	0.000102894
GOTERM_BP_ALL	GO:1902275~regulation of chromatin organization	37	2.20764	8.26465e-08	5253, 25942, 22976, 54880, 5599, 57343, 3720, 26993, 54454, 29028, 115426, 63925, 1499, 10919, 2648, 6830, 55818, 11011, 80312, 56254, 9810, 5927, 9252, 672, 9733, 9757, 4297, 51366, 9869, 23168, 25836, 7175, 472, 23028, 64324, 9682, 9646	1460	160	16792	2.65969	0.000576046	6.06537e-06	0.000162785
GOTERM_BP_ALL	GO:1903046~meiotic cell cycle process	41	2.4463	9.58168e-08	8243, 9319, 84930, 7516, 85378, 10388, 101928601, 56776, 57697, 10919, 114791, 9126, 146956, 2956, 10111, 2177, 10018, 10734, 4361, 675, 84464, 27030, 10592, 7155, 4436, 7156, 27127, 25788, 126549, 9918, 50511, 9183, 256126, 9665, 27229, 54361, 472, 23310, 23063, 11144, 10051	1460	189	16792	2.49501	0.000667812	6.95867e-06	0.000188725
GOTERM_BP_ALL	GO:0098534~centriole assembly	14	0.835322	9.58733e-08	672, 55755, 124093, 56890, 26005, 9738, 116840, 163786, 55722, 55835, 4591, 9851, 8481, 10733	1460	27	16792	5.96367	0.000668205	6.89099e-06	0.000188837
GOTERM_BP_ALL	GO:0040029~regulation of gene expression, epigenetic	51	3.04296	9.66826e-08	2146, 5253, 7022, 25942, 221656, 57343, 3720, 2033, 54454, 23378, 29102, 57510, 29028, 115426, 63925, 1788, 2648, 1499, 3070, 6830, 11176, 80314, 23019, 9698, 80312, 10013, 84172, 4152, 8289, 57492, 57472, 9611, 7015, 5926, 55051, 672, 26523, 51742, 23451, 56339, 9757, 23369, 8085, 9869, 5394, 23318, 64425, 25885, 5976, 9031, 131405	1460	263	16792	2.2303	0.000673844	6.87826e-06	0.000190431
GOTERM_BP_ALL	GO:0051301~cell division	89	5.31026	1.01168e-07	79184, 84930, 79848, 54617, 29127, 23552, 126520, 10388, 54908, 56776, 641, 288, 10617, 64682, 4926, 2246, 79884, 253012, 51176, 9793, 3619, 675, 7039, 30849, 54892, 8626, 9400, 9738, 9918, 9735, 9820, 7175, 9585, 129563, 54821, 23310, 585, 23063, 89782, 6651, 23126, 10051, 2119, 8243, 55726, 8556, 8697, 116840, 57695, 23354, 3070, 8621, 55835, 9126, 6787, 5289, 85440, 55660, 23097, 22897, 10735,…	1460	575	16792	1.78021	0.000705097	7.12468e-06	0.000199266
GOTERM_BP_ALL	GO:0008380~RNA splicing	68	4.05728	1.22313e-07	9967, 55749, 988, 1479, 140890, 25962, 27332, 23517, 25929, 6830, 1665, 55285, 154007, 55131, 54957, 23020, 84081, 4841, 55225, 5411, 4686, 23451, 56339, 55094, 23450, 1660, 22985, 8458, 9584, 23028, 1659, 10147, 58155, 6651, 50628, 55119, 26993, 9984, 22794, 51755, 130916, 9360, 11100, 8621, 51340, 27316, 23013, 9879, 9129, 9716, 81608, 55660, 23524, 10181, 8899, 2081, 80746, 51585, 22828, 28469…	1460	400	16792	1.95523	0.000852406	8.52766e-06	0.000240914
GOTERM_MF_ALL	GO:0003700~transcription factor activity, sequence-specific DNA binding	160	9.54654	1.64019e-07	8880, 7750, 4799, 147686, 79800, 57343, 3720, 146050, 7753, 4520, 6621, 163050, 282890, 6872, 342357, 90233, 11016, 9753, 60436, 745, 158431, 1387, 51176, 85460, 10153, 147694, 9044, 65243, 91975, 3203, 22887, 7743, 23269, 4297, 9915, 27125, 80034, 6875, 7691, 7690, 222696, 1811, 10725, 7552, 10168, 7692, 7551, 10620, 7694, 11143, 7553, 84911, 126231, 152518, 7227, 90317, 10172, 25988, 158405, 76…	1470	1231	16881	1.4926	0.000245015	9.80175e-06	0.000272392
GOTERM_MF_ALL	GO:0001071~nucleic acid binding transcription factor activity	160	9.54654	1.68711e-07	8880, 7750, 4799, 147686, 79800, 57343, 3720, 146050, 7753, 4520, 6621, 163050, 282890, 6872, 342357, 90233, 11016, 9753, 60436, 745, 158431, 1387, 51176, 85460, 10153, 147694, 9044, 65243, 91975, 3203, 22887, 7743, 23269, 4297, 9915, 27125, 80034, 6875, 7691, 7690, 222696, 1811, 10725, 7552, 10168, 7692, 7551, 10620, 7694, 11143, 7553, 84911, 126231, 152518, 7227, 90317, 10172, 25988, 158405, 76…	1470	1232	16881	1.49139	0.000252023	9.69436e-06	0.000280184
GOTERM_BP_ALL	GO:0007099~centriole replication	13	0.775656	1.77984e-07	55835, 4591, 9851, 672, 55755, 56890, 9738, 8481, 26005, 163786, 116840, 10733, 55722	1460	24	16792	6.22991	0.00124013	1.22861e-05	0.000350565
GOTERM_BP_ALL	GO:0031570~DNA integrity checkpoint	36	2.14797	1.86869e-07	55215, 79184, 988, 9984, 11073, 2033, 1763, 55159, 84126, 25988, 126520, 641, 51322, 55835, 25896, 23019, 146956, 25904, 51347, 9656, 57472, 4361, 26058, 672, 7155, 4436, 8626, 84446, 7508, 7158, 545, 472, 83990, 5591, 10783, 84250	1460	158	16792	2.62057	0.00130201	1.2773e-05	0.000368067
GOTERM_BP_ALL	GO:0007126~meiotic nuclear division	39	2.32697	2.13065e-07	8243, 9319, 84930, 7516, 85378, 10388, 101928601, 56776, 57697, 10919, 114791, 9126, 146956, 2956, 10111, 2177, 10018, 10734, 4361, 675, 84464, 27030, 10592, 7155, 4436, 7156, 27127, 25788, 126549, 50511, 9183, 256126, 9665, 27229, 54361, 472, 23063, 11144, 10051	1460	180	16792	2.49196	0.00148439	1.44221e-05	0.000419662
GOTERM_BP_ALL	GO:0007067~mitotic nuclear division	71	4.23628	2.17976e-07	79184, 84930, 54617, 29127, 126520, 85378, 54908, 4927, 64682, 4926, 79884, 253012, 55023, 9793, 3619, 7039, 55795, 54892, 9400, 9918, 1906, 9735, 1908, 9702, 25836, 7175, 9585, 27229, 129563, 472, 54821, 23310, 23063, 89782, 23126, 10051, 8243, 55726, 8556, 8697, 26993, 27085, 57695, 23354, 114791, 3070, 9126, 6787, 10040, 8481, 10735, 22897, 84722, 23244, 221150, 9937, 152185, 3837, 10592, 2314…	1460	431	16792	1.89466	0.00151858	1.46127e-05	0.000429336
GOTERM_BP_ALL	GO:0060271~cilium morphogenesis	48	2.86396	2.26447e-07	5108, 1767, 8556, 23639, 220136, 57539, 221322, 56171, 22832, 11190, 26160, 79809, 347240, 154865, 57728, 54768, 55582, 55835, 84223, 27148, 80184, 23093, 9001, 23116, 8481, 23322, 51134, 65250, 22897, 94137, 582, 54874, 57545, 9738, 27152, 26005, 79659, 84902, 54903, 85459, 28981, 80173, 55329, 79925, 7840, 585, 9786, 6101	1460	247	16792	2.23508	0.00157754	1.5036e-05	0.00044602
GOTERM_BP_ALL	GO:0032392~DNA geometric change	24	1.43198	2.27588e-07	7486, 56652, 84083, 84296, 4361, 51750, 4176, 1108, 1763, 54617, 1106, 7155, 9400, 2071, 7978, 25788, 1660, 7508, 4171, 641, 57680, 8450, 10111, 83990	1460	81	16792	3.40781	0.00158548	1.49691e-05	0.000448267
GOTERM_BP_ALL	GO:0032200~telomere organization	34	2.02864	2.99338e-07	54552, 8550, 51750, 1763, 5557, 9887, 1499, 23293, 5984, 5985, 5422, 10111, 7874, 7486, 4361, 9937, 84464, 675, 7015, 55226, 5426, 4216, 5981, 1736, 8658, 79618, 3978, 545, 472, 5976, 26354, 23049, 5591, 64421	1460	147	16792	2.66018	0.00208481	1.95043e-05	0.000589589
GOTERM_CC_ALL	GO:0000800~lateral element	10	0.596659	3.00648e-07	3619, 675, 9126, 672, 10388, 101928601, 27127, 10734, 50511, 641	1547	14	18224	8.41444	0.00029369	7.93871e-06	0.000473606
GOTERM_BP_ALL	GO:0000077~DNA damage checkpoint	34	2.02864	3.53603e-07	55215, 79184, 988, 9984, 11073, 2033, 55159, 84126, 25988, 126520, 641, 51322, 55835, 25896, 23019, 146956, 25904, 51347, 9656, 57472, 4361, 26058, 672, 4436, 8626, 84446, 7508, 7158, 545, 472, 83990, 5591, 10783, 84250	1460	148	16792	2.64221	0.00246228	2.28268e-05	0.000696471
GOTERM_BP_ALL	GO:0051172~negative regulation of nitrogen compound metabolic process	186	11.0979	4.56451e-07	2146, 55749, 4799, 147686, 57343, 7753, 3720, 1108, 163050, 29028, 6422, 10919, 11016, 60436, 8321, 56242, 1387, 51176, 79882, 2956, 51773, 605, 10715, 171023, 9044, 1488, 84083, 675, 55051, 55031, 9252, 7743, 672, 55226, 1428, 56339, 22985, 51366, 1906, 79813, 9869, 10915, 23318, 4591, 6608, 25836, 7175, 79618, 472, 545, 5933, 23063, 6601, 58155, 64324, 9646, 79595, 10142, 5253, 84911, 8243, 824…	1460	1506	16792	1.42049	0.00317732	2.91957e-05	0.000899045
GOTERM_BP_ALL	GO:0016458~gene silencing	48	2.86396	4.69955e-07	27044, 5253, 25942, 57343, 23511, 29102, 23378, 54454, 57510, 29028, 115426, 23279, 1788, 9883, 4927, 3070, 4928, 6830, 11176, 23019, 9698, 80312, 25904, 4152, 8289, 9972, 9631, 8021, 23225, 57472, 9611, 7015, 55051, 26523, 4686, 100101267, 9757, 56339, 23369, 57122, 23165, 8085, 9869, 23318, 7175, 5431, 131405, 143689	1460	253	16792	2.18208	0.00327116	2.97862e-05	0.000925642
GOTERM_BP_ALL	GO:0051053~negative regulation of DNA metabolic process	29	1.73031	4.88365e-07	8243, 54552, 9984, 51750, 641, 254225, 23293, 9126, 80312, 2956, 10111, 10715, 10735, 23244, 84083, 4361, 675, 81931, 55226, 4436, 9400, 3980, 51366, 146059, 1676, 8658, 545, 472, 23063	1460	116	16792	2.87534	0.00339909	3.06742e-05	0.000961904
GOTERM_BP_ALL	GO:0045934~negative regulation of nucleobase-containing compound metabolic process	172	10.2625	4.94666e-07	2146, 55749, 4799, 147686, 57343, 3720, 7753, 1108, 163050, 29028, 6422, 10919, 11016, 60436, 8321, 56242, 1387, 51176, 79882, 2956, 51773, 605, 10715, 171023, 9044, 1488, 84083, 675, 55051, 55031, 9252, 7743, 55226, 672, 1428, 22985, 51366, 1906, 79813, 9869, 10915, 4591, 6608, 25836, 7175, 79618, 472, 545, 5933, 23063, 6601, 58155, 64324, 9646, 79595, 10142, 5253, 8243, 84911, 8242, 152518, 548…	1460	1371	16792	1.44291	0.00344287	3.07925e-05	0.000974313
GOTERM_BP_ALL	GO:0006405~RNA export from nucleus	30	1.78998	5.21764e-07	23511, 9984, 26993, 26019, 22794, 57510, 9887, 23279, 9883, 23293, 4927, 4928, 6830, 81608, 9972, 9631, 8021, 2733, 23225, 55795, 4686, 100101267, 57122, 23165, 7175, 29118, 5976, 29072, 57187, 23049	1460	123	16792	2.80521	0.00363113	3.21919e-05	0.00102769
GOTERM_BP_ALL	GO:0051236~establishment of RNA localization	38	2.2673	5.32507e-07	8888, 23511, 9984, 26993, 64901, 26019, 22794, 57510, 9887, 23279, 9883, 4927, 23293, 4928, 6830, 81608, 9972, 23039, 9793, 9631, 8021, 2733, 23225, 55795, 4686, 55421, 100101267, 57122, 23165, 8658, 7175, 29118, 545, 472, 5976, 29072, 57187, 23049	1460	179	16792	2.44163	0.00370576	3.25665e-05	0.00104885
GOTERM_BP_ALL	GO:0000732~strand displacement	13	0.775656	5.39062e-07	7486, 4361, 675, 51750, 672, 1763, 7516, 472, 7156, 10111, 83990, 79728, 641	1460	26	16792	5.75068	0.00375129	3.26807e-05	0.00106176
GOTERM_MF_ALL	GO:0070577~lysine-acetylated histone binding	11	0.656325	5.51235e-07	23613, 23198, 8805, 11176, 6046, 8019, 54454, 55023, 9031, 6872, 4297	1470	18	16881	7.0178	0.000823206	3.05012e-05	0.000915449
GOTERM_MF_ALL	GO:0002039~p53 binding	21	1.25298	5.86603e-07	8550, 2033, 55159, 8626, 23567, 6872, 23368, 201181, 7158, 79698, 10919, 79813, 3329, 641, 57680, 8805, 1387, 117584, 23028, 56254, 7874	1470	67	16881	3.59936	0.000876001	3.1299e-05	0.000974185
GOTERM_MF_ALL	GO:0044877~macromolecular complex binding	165	9.84487	6.30884e-07	2146, 10818, 57343, 3720, 1108, 29028, 54908, 2648, 10919, 339287, 889, 1387, 51176, 2956, 55023, 11095, 2205, 57763, 7486, 1488, 84289, 55759, 167691, 2322, 5170, 56852, 4297, 9918, 7403, 9869, 4591, 27324, 25836, 7175, 80173, 79618, 8019, 472, 545, 23310, 5933, 6601, 79612, 4931, 64324, 9646, 54881, 8243, 4185, 51206, 6801, 84295, 7227, 114803, 8861, 25988, 9887, 1788, 57697, 23293, 27316, 1008…	1470	1306	16881	1.45085	0.000942097	3.25009e-05	0.00104772
GOTERM_MF_ALL	GO:0016462~pyrophosphatase activity	114	6.80191	6.32023e-07	23132, 1108, 54617, 1106, 254394, 29028, 23517, 23461, 5378, 9931, 56916, 2956, 51773, 11325, 9044, 84340, 201625, 7486, 84083, 56919, 56852, 25788, 22985, 540, 89845, 54821, 11144, 374868, 26354, 80179, 84296, 56171, 55729, 7516, 2071, 10521, 55720, 57696, 57697, 23195, 9879, 3798, 10111, 84515, 5243, 4176, 4436, 3832, 146754, 127602, 4171, 3329, 57680, 79631, 2186, 64794, 6595, 1767, 54552, 576…	1470	824	16881	1.58876	0.000943798	3.14743e-05	0.00104962
GOTERM_CC_ALL	GO:1902493~acetyltransferase complex	26	1.55131	6.35511e-07	55689, 57634, 8518, 2033, 284058, 26122, 84128, 2648, 54934, 339287, 80314, 7994, 1387, 10902, 84289, 23522, 9898, 9736, 27154, 55578, 60560, 8295, 11143, 79612, 79595, 80018	1547	100	18224	3.06286	0.000620702	1.63392e-05	0.00100111
GOTERM_CC_ALL	GO:0031248~protein acetyltransferase complex	26	1.55131	6.35511e-07	55689, 57634, 8518, 2033, 284058, 26122, 84128, 2648, 54934, 339287, 80314, 7994, 1387, 10902, 84289, 23522, 9898, 9736, 27154, 55578, 60560, 8295, 11143, 79612, 79595, 80018	1547	100	18224	3.06286	0.000620702	1.63392e-05	0.00100111
GOTERM_BP_ALL	GO:0044770~cell cycle phase transition	83	4.95227	6.57657e-07	2146, 22976, 988, 84930, 54617, 11190, 126520, 6872, 641, 79959, 64682, 80184, 9793, 55125, 4361, 84131, 55795, 55031, 55755, 8626, 9738, 7508, 79915, 9735, 9702, 7175, 472, 7840, 8450, 5591, 10142, 55215, 5108, 25942, 8556, 8697, 11073, 26993, 5087, 55159, 2033, 5557, 25988, 2071, 27085, 57695, 55722, 23354, 10083, 55835, 23198, 23019, 11178, 25904, 5422, 51347, 10806, 8481, 10733, 84515, 22897,…	1460	547	16792	1.74518	0.00457469	3.95267e-05	0.00129535
GOTERM_MF_ALL	GO:0044212~transcription regulatory region DNA binding	117	6.98091	6.78761e-07	2146, 55749, 4799, 147686, 79800, 57343, 3720, 4520, 1108, 6621, 1106, 163050, 63925, 6872, 10919, 90233, 11016, 56242, 51176, 1387, 54811, 147694, 10153, 672, 55755, 80237, 4297, 7403, 9915, 440515, 27324, 7552, 10725, 6601, 10620, 619279, 64324, 84911, 152518, 54880, 7227, 10172, 8861, 25988, 27316, 7421, 6942, 4800, 10013, 26149, 8856, 5966, 2309, 284697, 6667, 51317, 84524, 51780, 2001, 6595,…	1470	853	16881	1.57513	0.00101356	3.27114e-05	0.00112723
GOTERM_MF_ALL	GO:0016818~hydrolase activity, acting on acid anhydrides, in phosphorus-containing anhydrides	114	6.80191	7.02593e-07	23132, 1108, 54617, 1106, 254394, 29028, 23517, 23461, 5378, 9931, 56916, 2956, 51773, 11325, 9044, 84340, 201625, 7486, 84083, 56919, 56852, 25788, 22985, 540, 89845, 54821, 11144, 374868, 26354, 80179, 84296, 56171, 55729, 7516, 2071, 10521, 55720, 57696, 57697, 23195, 9879, 3798, 10111, 84515, 5243, 4176, 4436, 3832, 146754, 127602, 4171, 3329, 57680, 79631, 2186, 64794, 6595, 1767, 54552, 576…	1470	826	16881	1.58491	0.00104912	3.28018e-05	0.00116681
GOTERM_BP_ALL	GO:0071166~ribonucleoprotein complex localization	30	1.78998	7.47527e-07	23511, 9984, 26993, 26019, 22794, 9887, 23279, 9883, 23293, 4927, 4928, 6830, 81608, 9972, 55153, 9631, 8021, 2733, 23225, 55795, 4686, 100101267, 57122, 23165, 7175, 29118, 5976, 29072, 57187, 23049	1460	125	16792	2.76033	0.00519821	4.4544e-05	0.00147236
GOTERM_MF_ALL	GO:0016817~hydrolase activity, acting on acid anhydrides	114	6.80191	8.08445e-07	23132, 1108, 54617, 1106, 254394, 29028, 23517, 23461, 5378, 9931, 56916, 2956, 51773, 11325, 9044, 84340, 201625, 7486, 84083, 56919, 56852, 25788, 22985, 540, 89845, 54821, 11144, 374868, 26354, 80179, 84296, 56171, 55729, 7516, 2071, 10521, 55720, 57696, 57697, 23195, 9879, 3798, 10111, 84515, 5243, 4176, 4436, 3832, 146754, 127602, 4171, 3329, 57680, 79631, 2186, 64794, 6595, 1767, 54552, 576…	1470	828	16881	1.58109	0.00120709	3.65999e-05	0.0013426
GOTERM_MF_ALL	GO:0000975~regulatory region DNA binding	117	6.98091	8.35787e-07	2146, 55749, 4799, 147686, 79800, 57343, 3720, 4520, 1108, 6621, 1106, 163050, 63925, 6872, 10919, 90233, 11016, 56242, 51176, 1387, 54811, 147694, 10153, 672, 55755, 80237, 4297, 7403, 9915, 440515, 27324, 7552, 10725, 6601, 10620, 619279, 64324, 84911, 152518, 54880, 7227, 10172, 8861, 25988, 27316, 7421, 6942, 4800, 10013, 26149, 8856, 5966, 2309, 284697, 6667, 51317, 84524, 51780, 2001, 6595,…	1470	856	16881	1.56961	0.00124789	3.67248e-05	0.00138801
GOTERM_MF_ALL	GO:0001067~regulatory region nucleic acid binding	117	6.98091	8.74583e-07	2146, 55749, 4799, 147686, 79800, 57343, 3720, 4520, 1108, 6621, 1106, 163050, 63925, 6872, 10919, 90233, 11016, 56242, 51176, 1387, 54811, 147694, 10153, 672, 55755, 80237, 4297, 7403, 9915, 440515, 27324, 7552, 10725, 6601, 10620, 619279, 64324, 84911, 152518, 54880, 7227, 10172, 8861, 25988, 27316, 7421, 6942, 4800, 10013, 26149, 8856, 5966, 2309, 284697, 6667, 51317, 84524, 51780, 2001, 6595,…	1470	857	16881	1.56778	0.00130577	3.73315e-05	0.00145244
GOTERM_MF_ALL	GO:0032452~histone demethylase activity	13	0.775656	9.08724e-07	5253, 8242, 221656, 5927, 3720, 22992, 7403, 55818, 51780, 23028, 9682, 10765, 221037	1470	27	16881	5.52918	0.00135671	3.77113e-05	0.00150913
GOTERM_BP_ALL	GO:0000075~cell cycle checkpoint	44	2.6253	1.06141e-06	55215, 8243, 79184, 988, 9984, 11073, 2033, 1763, 55159, 84126, 25988, 126520, 54908, 641, 51322, 55835, 25896, 23019, 146956, 25904, 51347, 9656, 57472, 4361, 26058, 55795, 672, 7155, 55755, 4436, 65123, 8626, 84446, 7508, 7158, 9735, 9183, 7175, 545, 472, 83990, 5591, 10783, 84250	1460	229	16792	2.20987	0.00737286	6.27114e-05	0.00209059
GOTERM_BP_ALL	GO:0032508~DNA duplex unwinding	22	1.31265	1.2397e-06	7486, 56652, 84296, 4361, 51750, 4176, 1108, 1763, 54617, 1106, 7155, 9400, 2071, 25788, 1660, 7508, 4171, 641, 57680, 8450, 10111, 83990	1460	76	16792	3.32934	0.00860597	7.26294e-05	0.00244175
GOTERM_BP_ALL	GO:2001252~positive regulation of chromosome organization	33	1.96897	1.27657e-06	25942, 22976, 57343, 3720, 26993, 8550, 51750, 1499, 2648, 80312, 10111, 56254, 9810, 4361, 84464, 9252, 672, 4216, 9733, 1736, 4297, 9869, 23168, 8658, 25836, 7175, 79618, 545, 472, 23028, 26354, 9646, 84250	1460	149	16792	2.54728	0.00886076	7.4166e-05	0.00251436
GOTERM_MF_ALL	GO:0000166~nucleotide binding	271	16.1695	1.45449e-06	1198, 23132, 140890, 29028, 23517, 6872, 5634, 5378, 56916, 1723, 2956, 11325, 1488, 7486, 84083, 55225, 4214, 55226, 56919, 4216, 1428, 2322, 25788, 2326, 79915, 89845, 540, 81691, 545, 80724, 374868, 8243, 5754, 441250, 55728, 317, 55720, 23013, 9879, 23395, 23113, 10733, 814, 5243, 10592, 3832, 127602, 2585, 10606, 79631, 27291, 64794, 6595, 23552, 23170, 126520, 2475, 8833, 23178, 4152, 55131…	1470	2389	16881	1.30267	0.00217065	5.87282e-05	0.00241549
GOTERM_MF_ALL	GO:1901265~nucleoside phosphate binding	271	16.1695	1.56206e-06	1198, 23132, 140890, 29028, 23517, 6872, 5634, 5378, 56916, 1723, 2956, 11325, 1488, 7486, 84083, 55225, 4214, 55226, 56919, 4216, 1428, 2322, 25788, 2326, 79915, 89845, 540, 81691, 545, 80724, 374868, 8243, 5754, 441250, 55728, 317, 55720, 23013, 9879, 23395, 23113, 10733, 814, 5243, 10592, 3832, 127602, 2585, 10606, 79631, 27291, 64794, 6595, 23552, 23170, 126520, 2475, 8833, 23178, 4152, 55131…	1470	2390	16881	1.30212	0.00233099	6.14117e-05	0.00259412
GOTERM_BP_ALL	GO:0010564~regulation of cell cycle process	87	5.19093	1.65767e-06	2146, 22976, 988, 79848, 54617, 29127, 23378, 126520, 115426, 6872, 6422, 641, 6491, 79959, 64682, 79884, 51176, 55023, 675, 4361, 7039, 55795, 55031, 30849, 672, 55755, 8626, 56890, 9738, 7508, 79915, 1906, 9735, 1908, 9820, 4591, 7175, 9585, 472, 54361, 8450, 585, 23063, 5591, 55215, 8243, 25942, 8556, 8697, 11073, 9984, 5087, 2033, 55159, 2071, 27085, 1499, 8621, 55835, 23198, 23019, 9126, 259…	1460	595	16792	1.68171	0.0114908	9.55102e-05	0.00326498
GOTERM_BP_ALL	GO:0045893~positive regulation of transcription, DNA-templated	167	9.9642	1.67475e-06	22976, 79800, 4040, 200424, 57343, 4520, 54617, 163050, 29028, 6872, 6422, 2648, 8321, 745, 1387, 51176, 64210, 80184, 56916, 55023, 607, 51773, 171023, 10153, 8600, 1488, 84289, 10808, 675, 9252, 56919, 672, 55755, 29843, 80237, 4297, 9915, 1906, 54790, 6608, 27324, 25836, 80173, 79618, 6875, 80034, 10725, 7552, 5933, 10620, 6601, 79612, 26354, 64324, 4691, 9646, 5253, 84911, 7227, 9984, 26993, …	1460	1349	16792	1.42382	0.0116085	9.57035e-05	0.00329862
GOTERM_BP_ALL	GO:1903508~positive regulation of nucleic acid-templated transcription	167	9.9642	1.67475e-06	22976, 79800, 4040, 200424, 57343, 4520, 54617, 163050, 29028, 6872, 6422, 2648, 8321, 745, 1387, 51176, 64210, 80184, 56916, 55023, 607, 51773, 171023, 10153, 8600, 1488, 84289, 10808, 675, 9252, 56919, 672, 55755, 29843, 80237, 4297, 9915, 1906, 54790, 6608, 27324, 25836, 80173, 79618, 6875, 80034, 10725, 7552, 5933, 10620, 6601, 79612, 26354, 64324, 4691, 9646, 5253, 84911, 7227, 9984, 26993, …	1460	1349	16792	1.42382	0.0116085	9.57035e-05	0.00329862
GOTERM_BP_ALL	GO:0045935~positive regulation of nucleobase-containing compound metabolic process	198	11.8138	1.85429e-06	79800, 57343, 4520, 29028, 6872, 8321, 745, 51176, 56916, 2956, 607, 51773, 171023, 8600, 1488, 84289, 5744, 56919, 4216, 55755, 79915, 54790, 9869, 6608, 79618, 6875, 545, 10725, 6601, 10620, 79612, 5253, 9984, 7227, 8861, 55729, 23019, 23394, 8856, 2979, 23522, 814, 4763, 55870, 2309, 284697, 55534, 2001, 6595, 6599, 26039, 146198, 5915, 55904, 23379, 2475, 4072, 26298, 80314, 2246, 80312, 7994…	1460	1658	16792	1.3735	0.0128449	0.000105101	0.00365224
GOTERM_BP_ALL	GO:0034660~ncRNA metabolic process	84	5.01193	1.87249e-06	7702, 6621, 23378, 23517, 23379, 2475, 9790, 25896, 23404, 84172, 23076, 129450, 9692, 26156, 55127, 55759, 55226, 11232, 26523, 4686, 152992, 51520, 56339, 80237, 28987, 22984, 51091, 23318, 79691, 129563, 55035, 10813, 4691, 55656, 2058, 143689, 64172, 54881, 283459, 27042, 50628, 441250, 55726, 387338, 8518, 29102, 84128, 130916, 55720, 6894, 55253, 92105, 23195, 55623, 2976, 221078, 23395, 55…	1460	570	16792	1.69494	0.0129702	0.000105277	0.00368809
GOTERM_MF_ALL	GO:0004527~exonuclease activity	23	1.37232	1.92517e-06	7486, 57472, 4361, 9937, 55775, 5426, 84126, 9924, 22909, 200558, 92667, 5073, 55218, 5394, 23019, 7175, 129563, 81691, 5422, 23404, 10111, 112479, 64421	1470	84	16881	3.14434	0.00287208	7.37462e-05	0.00319714
GOTERM_BP_ALL	GO:0006403~RNA localization	41	2.4463	1.94589e-06	8888, 23511, 9984, 26993, 64901, 26019, 22794, 57510, 9887, 23279, 9883, 4927, 23293, 4928, 6830, 23404, 81608, 9972, 23039, 9793, 9631, 8021, 2733, 23225, 55795, 4686, 55421, 1736, 100101267, 57122, 23165, 5394, 8658, 7175, 29118, 545, 472, 5976, 29072, 57187, 23049	1460	211	16792	2.23486	0.0134752	0.000108528	0.00383266
GOTERM_MF_ALL	GO:0043565~sequence-specific DNA binding	139	8.29356	2.10761e-06	2146, 4799, 147686, 79800, 57343, 3720, 4520, 1108, 6621, 1106, 63925, 6872, 90233, 10919, 11016, 9753, 56242, 1387, 51176, 54811, 147694, 10153, 3203, 22887, 56919, 4297, 7403, 9915, 440515, 80034, 79618, 222696, 10725, 7552, 10620, 6601, 619279, 64324, 4691, 152518, 7227, 10172, 8861, 25988, 9887, 1788, 23293, 7626, 85446, 7421, 4800, 26149, 10111, 8856, 5966, 23594, 2309, 4436, 100101467, 2846…	1470	1080	16881	1.47799	0.00314383	7.87164e-05	0.00350012
GOTERM_BP_ALL	GO:0071427~mRNA-containing ribonucleoprotein complex export from nucleus	26	1.55131	2.13915e-06	8021, 23225, 2733, 23511, 9984, 55795, 26019, 22794, 4686, 100101267, 9887, 23279, 57122, 23165, 9883, 4927, 23293, 4928, 7175, 29118, 5976, 57187, 81608, 9972, 23049, 9631	1460	104	16792	2.87534	0.0148035	0.000118359	0.00421329
GOTERM_BP_ALL	GO:0006406~mRNA export from nucleus	26	1.55131	2.13915e-06	8021, 23225, 2733, 23511, 9984, 55795, 26019, 22794, 4686, 100101267, 9887, 23279, 57122, 23165, 9883, 4927, 23293, 4928, 7175, 29118, 5976, 57187, 81608, 9972, 23049, 9631	1460	104	16792	2.87534	0.0148035	0.000118359	0.00421329
GOTERM_BP_ALL	GO:0051028~mRNA transport	32	1.90931	2.40069e-06	8888, 23511, 9984, 64901, 26019, 22794, 9887, 23279, 9883, 23293, 4927, 4928, 6830, 81608, 9972, 23039, 9631, 8021, 2733, 23225, 55795, 4686, 55421, 100101267, 57122, 23165, 8658, 7175, 29118, 5976, 57187, 23049	1460	146	16792	2.52085	0.0165983	0.000131784	0.00472841
GOTERM_BP_ALL	GO:0018023~peptidyl-lysine trimethylation	14	0.835322	2.48494e-06	200424, 57343, 5926, 51111, 51742, 9757, 63925, 4297, 54790, 23168, 54093, 29072, 9682, 9646	1460	34	16792	4.73586	0.0171758	0.000135343	0.00489435
GOTERM_CC_ALL	GO:0000793~condensed chromosome	40	2.38663	2.4944e-06	8243, 5253, 84295, 26039, 11073, 92822, 284058, 10388, 5378, 101928601, 54908, 641, 9126, 10111, 2177, 10734, 9793, 26013, 221150, 675, 3619, 27030, 51111, 672, 10592, 27127, 9918, 57122, 57504, 7158, 9735, 50511, 9183, 256126, 54821, 23310, 23063, 11144, 9031, 10051	1547	210	18224	2.24385	0.00243407	6.24861e-05	0.00392932
GOTERM_BP_ALL	GO:0000086~G2/M transition of mitotic cell cycle	37	2.20764	2.57342e-06	55215, 5108, 25942, 84930, 5087, 11073, 11190, 23354, 55722, 641, 79959, 10083, 55835, 80184, 51347, 10806, 8481, 9793, 10733, 22897, 55125, 22822, 4361, 84131, 55031, 5243, 11064, 55755, 9738, 57504, 9702, 993, 472, 7840, 84250, 54801, 10142	1460	183	16792	2.32541	0.0177819	0.000139075	0.00506862
GOTERM_BP_ALL	GO:1902680~positive regulation of RNA biosynthetic process	168	10.0239	2.65657e-06	22976, 79800, 4040, 200424, 57343, 4520, 54617, 163050, 29028, 6872, 6422, 2648, 8321, 745, 1387, 51176, 64210, 80184, 56916, 55023, 607, 51773, 171023, 10153, 8600, 1488, 84289, 10808, 675, 9252, 56919, 672, 55755, 29843, 80237, 4297, 9915, 1906, 54790, 6608, 27324, 25836, 80173, 79618, 6875, 80034, 10725, 7552, 5933, 10620, 6601, 79612, 26354, 64324, 4691, 9646, 5253, 84911, 7227, 9984, 26993, …	1460	1369	16792	1.41142	0.0183511	0.000142464	0.00523237
GOTERM_BP_ALL	GO:0050657~nucleic acid transport	36	2.14797	2.72897e-06	8888, 23511, 9984, 26993, 64901, 26019, 22794, 57510, 9887, 23279, 9883, 4927, 23293, 4928, 6830, 81608, 9972, 23039, 9793, 9631, 8021, 2733, 23225, 55795, 4686, 55421, 100101267, 57122, 23165, 8658, 7175, 29118, 5976, 29072, 57187, 23049	1460	176	16792	2.35255	0.0188466	0.000145229	0.00537498
GOTERM_BP_ALL	GO:0050658~RNA transport	36	2.14797	2.72897e-06	8888, 23511, 9984, 26993, 64901, 26019, 22794, 57510, 9887, 23279, 9883, 4927, 23293, 4928, 6830, 81608, 9972, 23039, 9793, 9631, 8021, 2733, 23225, 55795, 4686, 55421, 100101267, 57122, 23165, 8658, 7175, 29118, 5976, 29072, 57187, 23049	1460	176	16792	2.35255	0.0188466	0.000145229	0.00537498
GOTERM_CC_ALL	GO:0005929~cilium	76	4.53461	2.87644e-06	5891, 1767, 220136, 57539, 221322, 23552, 22832, 11190, 26160, 79809, 54714, 154865, 57728, 54768, 55582, 157657, 80184, 7399, 51134, 65250, 201625, 30849, 582, 2121, 22941, 167691, 26005, 9738, 84902, 79659, 6608, 1235, 118491, 28981, 80173, 55329, 1811, 7840, 585, 9786, 5108, 23639, 56171, 84455, 10083, 57096, 55835, 84223, 7275, 6787, 10564, 3798, 5289, 23093, 23116, 5137, 8481, 23322, 2979, 5…	1547	517	18224	1.73172	0.00280634	7.02548e-05	0.00453112
GOTERM_MF_ALL	GO:0042623~ATPase activity, coupled	55	3.28162	3.02675e-06	6595, 1108, 1763, 1106, 23517, 23461, 641, 1662, 1665, 5984, 5985, 11325, 23020, 7486, 63979, 90957, 4651, 4361, 84181, 56919, 5981, 9400, 56852, 6833, 1660, 25788, 9704, 89845, 540, 8458, 154664, 5976, 375748, 11144, 374868, 1659, 79665, 51750, 7516, 2071, 10363, 57696, 10521, 5189, 90423, 9879, 10111, 4176, 5243, 7155, 57680, 29118, 2186, 83990, 64794	1470	326	16881	1.93743	0.00451176	0.000110286	0.0050265
GOTERM_BP_ALL	GO:0060249~anatomical structure homeostasis	58	3.46062	3.16133e-06	29123, 54552, 1763, 5984, 5985, 728378, 7399, 8600, 7486, 120071, 675, 4361, 55226, 582, 4216, 5981, 4588, 4297, 6608, 445582, 79618, 5976, 545, 472, 585, 26354, 5591, 8550, 51750, 8861, 5557, 653269, 9887, 1499, 23293, 10083, 4585, 7275, 5422, 84059, 6584, 10111, 7874, 5284, 94137, 9937, 84464, 7015, 26058, 5426, 1736, 1302, 54903, 8658, 3978, 23049, 64421, 6101	1460	352	16792	1.89511	0.0217997	0.000166962	0.00622653
GOTERM_MF_ALL	GO:0001882~nucleoside binding	217	12.9475	3.20661e-06	1198, 23132, 29028, 23517, 6872, 5634, 5378, 56916, 2956, 11325, 7486, 84083, 4214, 56919, 55226, 4216, 2322, 25788, 79915, 89845, 540, 545, 374868, 8243, 5754, 55728, 317, 55720, 9879, 23395, 10733, 23113, 814, 5243, 10592, 3832, 127602, 2585, 10606, 79631, 64794, 6595, 23552, 126520, 23170, 2475, 8833, 23178, 84172, 55605, 23020, 63979, 4651, 27030, 84181, 30849, 51520, 84446, 5608, 9704, 8458,…	1470	1860	16881	1.33976	0.00477923	0.000114058	0.00532519
GOTERM_BP_ALL	GO:0031060~regulation of histone methylation	19	1.13365	3.25291e-06	22976, 54880, 57343, 3720, 672, 9757, 63925, 4297, 10919, 1499, 23168, 6830, 55818, 80312, 23028, 56254, 9682, 64324, 9646	1460	62	16792	3.52461	0.0224241	0.000170507	0.00640689
GOTERM_BP_ALL	GO:0031056~regulation of histone modification	30	1.78998	3.36627e-06	25942, 22976, 54880, 5599, 57343, 3720, 26993, 63925, 10919, 1499, 2648, 6830, 55818, 80312, 56254, 9810, 5927, 9252, 672, 9733, 9757, 4297, 51366, 23168, 25836, 472, 23028, 64324, 9682, 9646	1460	134	16792	2.57493	0.0231964	0.000175132	0.00663016
GOTERM_BP_ALL	GO:0051254~positive regulation of RNA metabolic process	172	10.2625	3.59041e-06	22976, 79800, 4040, 200424, 57343, 4520, 54617, 163050, 29028, 6872, 6422, 2648, 8321, 745, 1387, 51176, 64210, 80184, 56916, 55023, 607, 51773, 171023, 10153, 8600, 1488, 84289, 10808, 675, 9252, 672, 56919, 4686, 55755, 29843, 80237, 4297, 9915, 1906, 54790, 6608, 27324, 25836, 80173, 79618, 6875, 80034, 10725, 7552, 5933, 10620, 6601, 79612, 26354, 64324, 4691, 9646, 5253, 84911, 7227, 26993, …	1460	1415	16792	1.39805	0.0247217	0.000185408	0.00707161
GOTERM_CC_ALL	GO:0000123~histone acetyltransferase complex	23	1.37232	3.60238e-06	84289, 23522, 55689, 57634, 8518, 2033, 284058, 9898, 26122, 84128, 27154, 9736, 55578, 2648, 54934, 339287, 80314, 1387, 7994, 8295, 11143, 10902, 79595	1547	89	18224	3.04433	0.00351334	8.58385e-05	0.00567462
GOTERM_MF_ALL	GO:0032549~ribonucleoside binding	216	12.8878	3.65009e-06	1198, 23132, 23517, 29028, 6872, 5634, 5378, 56916, 2956, 11325, 7486, 84083, 4214, 56919, 55226, 4216, 2322, 25788, 79915, 89845, 540, 545, 374868, 8243, 5754, 55728, 317, 55720, 9879, 23395, 10733, 23113, 814, 5243, 10592, 3832, 127602, 2585, 10606, 79631, 64794, 6595, 23552, 126520, 23170, 2475, 8833, 23178, 84172, 55605, 23020, 63979, 4651, 27030, 84181, 30849, 51520, 84446, 5608, 9704, 8458,…	1470	1853	16881	1.33863	0.0054384	0.000126811	0.00606164
GOTERM_BP_ALL	GO:0000819~sister chromatid segregation	42	2.50597	3.66759e-06	8243, 8556, 8697, 26993, 29127, 54617, 54908, 23279, 1499, 4928, 9126, 9793, 10735, 23244, 84722, 4361, 3619, 3837, 55795, 10592, 7155, 27127, 9918, 57122, 9735, 9183, 9702, 8658, 114799, 25836, 7175, 129563, 472, 23383, 54821, 23310, 23063, 23047, 10783, 23126, 84250, 10051	1460	224	16792	2.15651	0.0252464	0.000188001	0.00722362
GOTERM_BP_ALL	GO:0000726~non-recombinational repair	21	1.25298	4.03602e-06	79184, 22976, 4361, 9937, 84464, 5893, 672, 7468, 27434, 10363, 55183, 22992, 8924, 3980, 7158, 472, 5422, 10111, 5591, 64421, 9656	1460	75	16792	3.22038	0.027747	0.000205374	0.00794924
GOTERM_MF_ALL	GO:0016279~protein-lysine N-methyltransferase activity	18	1.07399	4.12983e-06	2146, 51111, 55870, 79823, 55904, 5929, 7468, 9757, 79918, 4297, 10919, 79813, 8085, 9869, 58508, 54093, 29072, 64324	1470	57	16881	3.62642	0.00615098	0.000140217	0.00685831
GOTERM_BP_ALL	GO:0006366~transcription from RNA polymerase II promoter	212	12.6492	4.27761e-06	8880, 4798, 4799, 79800, 1479, 57343, 4520, 3720, 7753, 6621, 29028, 6872, 8321, 51176, 607, 171023, 8600, 1488, 7743, 1428, 8731, 54790, 79813, 6608, 7175, 6875, 10725, 6601, 10620, 55656, 55726, 54880, 9984, 7227, 22794, 8861, 55729, 23013, 23019, 8856, 23522, 51585, 55870, 2309, 65123, 51684, 140883, 55534, 23286, 7712, 2969, 2001, 6595, 6599, 4853, 494470, 146198, 5915, 7596, 23379, 4756, 407…	1460	1820	16792	1.33972	0.0293833	0.00021609	0.00842506
GOTERM_BP_ALL	GO:0018393~internal peptidyl-lysine acetylation	32	1.90931	4.35226e-06	25942, 22976, 55689, 57634, 2033, 8861, 284058, 84128, 26122, 6872, 2648, 54934, 339287, 80314, 1387, 7994, 51176, 10902, 9329, 9425, 84289, 23522, 675, 9252, 672, 10847, 4297, 27154, 8295, 11143, 79595, 79969	1460	150	16792	2.45363	0.0298883	0.000218279	0.00857208
GOTERM_BP_ALL	GO:0070076~histone lysine demethylation	12	0.71599	4.64431e-06	5253, 8242, 221656, 55818, 5927, 23028, 51780, 22992, 9682, 10765, 7403, 221037	1460	26	16792	5.30832	0.0318616	0.000231261	0.00914727
GOTERM_MF_ALL	GO:0032553~ribonucleotide binding	220	13.1265	4.8074e-06	1198, 23132, 23517, 29028, 6872, 5634, 5378, 56916, 1723, 2956, 11325, 7486, 84083, 4214, 56919, 55226, 4216, 2322, 25788, 79915, 89845, 540, 545, 374868, 8243, 5754, 441250, 55728, 317, 55720, 9879, 23395, 10733, 23113, 814, 5243, 10592, 3832, 127602, 2585, 10606, 79631, 64794, 6595, 23552, 126520, 23170, 2475, 8833, 23178, 55605, 23020, 63979, 4651, 27030, 84181, 30849, 51520, 84446, 5608, 9704…	1470	1900	16881	1.32969	0.00715654	0.000159593	0.00798349
GOTERM_BP_ALL	GO:1900034~regulation of cellular response to heat	21	1.25298	5.0347e-06	8021, 23225, 10808, 23511, 2033, 100101267, 3326, 23279, 57122, 2288, 23165, 9883, 2475, 4927, 4928, 7175, 1387, 472, 545, 9972, 9631	1460	76	16792	3.17801	0.0344931	0.00024892	0.00991613
GOTERM_MF_ALL	GO:0035639~purine ribonucleoside triphosphate binding	214	12.7685	5.12969e-06	1198, 23132, 23517, 29028, 6872, 5634, 5378, 56916, 2956, 11325, 7486, 84083, 4214, 56919, 55226, 4216, 2322, 25788, 79915, 540, 89845, 545, 374868, 8243, 5754, 55728, 317, 55720, 9879, 23395, 10733, 23113, 814, 5243, 10592, 3832, 127602, 2585, 10606, 79631, 64794, 6595, 23552, 126520, 23170, 2475, 8833, 23178, 55605, 23020, 63979, 4651, 27030, 84181, 30849, 51520, 84446, 5608, 9704, 8458, 9585, …	1470	1841	16881	1.33488	0.00763448	0.00016659	0.00851869
GOTERM_BP_ALL	GO:0006357~regulation of transcription from RNA polymerase II promoter	213	12.7088	5.26239e-06	7750, 4799, 79800, 57343, 4520, 3720, 146050, 7753, 6621, 79809, 29028, 6872, 342357, 8321, 51176, 607, 57763, 85460, 171023, 8600, 1488, 7743, 1428, 63934, 54790, 79813, 6608, 7175, 6875, 8019, 10725, 6601, 10620, 54880, 7227, 8861, 55729, 6894, 23013, 23019, 8856, 54870, 23522, 55870, 2309, 23389, 51684, 140883, 284697, 55534, 23286, 7712, 2969, 2001, 6595, 988, 6599, 494470, 146198, 5915, 4756…	1460	1835	16792	1.33504	0.0360246	0.000258343	0.0103646
GOTERM_BP_ALL	GO:0001843~neural tube closure	23	1.37232	5.28056e-06	5754, 1857, 1856, 9968, 4040, 57545, 317, 7249, 26160, 51684, 6422, 7403, 54903, 2648, 6491, 8321, 57619, 9585, 29072, 8289, 585, 131405, 23242	1460	89	16792	2.97226	0.0361467	0.000257422	0.0104003
GOTERM_MF_ALL	GO:0016278~lysine N-methyltransferase activity	18	1.07399	5.37228e-06	2146, 51111, 55870, 79823, 55904, 5929, 7468, 9757, 79918, 4297, 10919, 79813, 8085, 9869, 58508, 54093, 29072, 64324	1470	58	16881	3.5639	0.00799408	0.000170756	0.00892154
GOTERM_CC_ALL	GO:1902494~catalytic complex	135	8.05489	5.43145e-06	2146, 4798, 22976, 3720, 1108, 54617, 25962, 26260, 63925, 5634, 6872, 2648, 64682, 339287, 1387, 64210, 201625, 84289, 55031, 672, 23269, 56339, 56852, 4297, 7403, 9736, 4591, 7175, 6875, 10623, 79612, 8295, 11143, 9646, 55656, 79595, 54881, 6801, 56171, 5557, 2071, 1122, 84128, 1911, 54934, 10277, 10013, 5422, 55526, 55006, 10018, 23113, 9810, 23522, 55304, 2081, 5426, 146754, 65123, 9898, 9757…	1547	1088	18224	1.4617	0.00529249	0.000126338	0.00855575
GOTERM_BP_ALL	GO:0071103~DNA conformation change	49	2.92363	5.73236e-06	56652, 84296, 26993, 51750, 54617, 1763, 1108, 1106, 2071, 641, 257218, 3070, 23198, 6046, 7994, 8345, 10111, 51773, 8341, 7486, 84083, 23522, 4361, 10036, 4176, 54892, 55870, 7150, 10592, 7155, 7156, 9400, 9733, 7978, 25788, 1660, 7508, 9918, 4171, 22985, 50511, 146059, 57680, 1677, 7175, 8450, 23310, 83990, 10051	1460	284	16792	1.98439	0.039178	0.000277504	0.0112901
GOTERM_BP_ALL	GO:0000724~double-strand break repair via homologous recombination	22	1.31265	5.79346e-06	84296, 4361, 84464, 675, 5893, 54617, 672, 7516, 254394, 9400, 22909, 25788, 3980, 79728, 55218, 641, 253714, 57599, 472, 10111, 11144, 84515	1460	83	16792	3.04856	0.0395872	0.000278527	0.0114105
GOTERM_BP_ALL	GO:0044839~cell cycle G2/M phase transition	38	2.2673	5.83006e-06	55215, 5108, 25942, 84930, 26993, 5087, 11073, 11190, 23354, 55722, 641, 79959, 10083, 55835, 80184, 51347, 10806, 8481, 9793, 10733, 22897, 55125, 22822, 4361, 84131, 55031, 5243, 11064, 55755, 9738, 57504, 9702, 993, 472, 7840, 84250, 54801, 10142	1460	197	16792	2.21854	0.0398323	0.000278367	0.0114825
GOTERM_BP_ALL	GO:0051173~positive regulation of nitrogen compound metabolic process	206	12.2912	5.92661e-06	79800, 57343, 4520, 29028, 6872, 8321, 745, 51176, 56916, 2956, 607, 51773, 171023, 8600, 1488, 84289, 5744, 56919, 4216, 55755, 56339, 79915, 54790, 9869, 6608, 79618, 6875, 545, 10725, 6601, 10620, 79612, 5253, 9984, 7227, 8861, 55729, 23019, 23394, 8856, 2979, 23522, 814, 4763, 55870, 2309, 284697, 55534, 2001, 6595, 6599, 26039, 146198, 5915, 55904, 23379, 2475, 4072, 26298, 23178, 80314, 224…	1460	1767	16792	1.34085	0.0404784	0.000281052	0.0116727
GOTERM_BP_ALL	GO:0016573~histone acetylation	31	1.84964	6.03254e-06	25942, 22976, 55689, 57634, 2033, 8861, 284058, 26122, 84128, 6872, 2648, 54934, 339287, 80314, 1387, 7994, 51176, 10902, 9329, 9425, 84289, 23522, 675, 9252, 672, 10847, 4297, 27154, 8295, 11143, 79595	1460	145	16792	2.45891	0.0411868	0.000284142	0.0118813
GOTERM_BP_ALL	GO:0010557~positive regulation of macromolecule biosynthetic process	189	11.2768	6.12682e-06	22976, 79800, 4040, 200424, 57343, 4520, 54617, 163050, 29028, 6872, 6422, 2648, 8321, 745, 64210, 51176, 1387, 80184, 56916, 55023, 2205, 607, 51773, 171023, 10153, 8600, 1488, 84289, 10808, 675, 9252, 672, 56919, 4216, 55755, 29843, 80237, 56339, 4297, 9915, 1906, 54790, 6608, 51430, 27324, 25836, 80173, 79618, 6875, 80034, 472, 25782, 545, 10725, 7552, 5933, 10620, 6601, 79612, 4931, 26354, 64…	1460	1597	16792	1.36115	0.0418168	0.000286646	0.012067
GOTERM_BP_ALL	GO:0060606~tube closure	23	1.37232	6.42234e-06	5754, 1857, 1856, 9968, 4040, 57545, 317, 7249, 26160, 51684, 6422, 7403, 54903, 2648, 6491, 8321, 57619, 9585, 29072, 8289, 585, 131405, 23242	1460	90	16792	2.93924	0.043789	0.000298467	0.012649
GOTERM_MF_ALL	GO:0034212~peptide N-acetyltransferase activity	20	1.19332	6.76162e-06	9329, 9425, 23522, 675, 2033, 10847, 284058, 26122, 6872, 2648, 54934, 60560, 80314, 1387, 7994, 11143, 79612, 79595, 80018, 79969	1470	71	16881	3.23484	0.010051	0.000210434	0.0112286
GOTERM_BP_ALL	GO:0000725~recombinational repair	22	1.31265	7.09939e-06	84296, 4361, 84464, 675, 5893, 54617, 672, 7516, 254394, 9400, 22909, 25788, 3980, 79728, 55218, 641, 253714, 57599, 472, 10111, 11144, 84515	1460	84	16792	3.01226	0.0482921	0.000327742	0.0139824
GOTERM_MF_ALL	GO:0032550~purine ribonucleoside binding	214	12.7685	7.36207e-06	1198, 23132, 23517, 29028, 6872, 5634, 5378, 56916, 2956, 11325, 7486, 84083, 4214, 56919, 55226, 4216, 2322, 25788, 79915, 540, 89845, 545, 374868, 8243, 5754, 55728, 317, 55720, 9879, 23395, 10733, 23113, 814, 5243, 10592, 3832, 127602, 2585, 10606, 79631, 64794, 6595, 23552, 126520, 23170, 2475, 8833, 23178, 55605, 23020, 63979, 4651, 27030, 84181, 30849, 51520, 84446, 5608, 9704, 8458, 9585, …	1470	1850	16881	1.32838	0.0109387	0.000224444	0.0122257
GOTERM_BP_ALL	GO:0071426~ribonucleoprotein complex export from nucleus	27	1.61098	7.54657e-06	23511, 9984, 26019, 22794, 9887, 23279, 9883, 23293, 4927, 4928, 81608, 9972, 55153, 9631, 8021, 2733, 23225, 55795, 4686, 100101267, 57122, 23165, 7175, 29118, 5976, 57187, 23049	1460	118	16792	2.63167	0.0512547	0.000346091	0.014863
GOTERM_MF_ALL	GO:0032555~purine ribonucleotide binding	217	12.9475	7.66458e-06	1198, 23132, 23517, 29028, 6872, 5634, 5378, 56916, 2956, 11325, 7486, 84083, 4214, 56919, 55226, 4216, 2322, 25788, 79915, 89845, 540, 545, 374868, 8243, 5754, 55728, 317, 55720, 9879, 23395, 10733, 23113, 814, 5243, 10592, 3832, 127602, 2585, 10606, 79631, 64794, 6595, 23552, 126520, 23170, 2475, 8833, 23178, 55605, 23020, 63979, 4651, 27030, 84181, 30849, 51520, 84446, 5608, 9704, 8458, 9585, …	1470	1884	16881	1.32269	0.0113856	0.000228992	0.012728
GOTERM_BP_ALL	GO:0006409~tRNA export from nucleus	13	0.775656	7.69514e-06	8021, 23225, 23511, 100101267, 23279, 57122, 23165, 9883, 4927, 4928, 7175, 9972, 9631	1460	32	16792	4.67243	0.0522369	0.000350597	0.0151556
GOTERM_BP_ALL	GO:0071431~tRNA-containing ribonucleoprotein complex export from nucleus	13	0.775656	7.69514e-06	8021, 23225, 23511, 100101267, 23279, 57122, 23165, 9883, 4927, 4928, 7175, 9972, 9631	1460	32	16792	4.67243	0.0522369	0.000350597	0.0151556
GOTERM_MF_ALL	GO:0001883~purine nucleoside binding	214	12.7685	7.71375e-06	1198, 23132, 23517, 29028, 6872, 5634, 5378, 56916, 2956, 11325, 7486, 84083, 4214, 56919, 55226, 4216, 2322, 25788, 79915, 540, 89845, 545, 374868, 8243, 5754, 55728, 317, 55720, 9879, 23395, 10733, 23113, 814, 5243, 10592, 3832, 127602, 2585, 10606, 79631, 64794, 6595, 23552, 126520, 23170, 2475, 8833, 23178, 55605, 23020, 63979, 4651, 27030, 84181, 30849, 51520, 84446, 5608, 9704, 8458, 9585, …	1470	1853	16881	1.32623	0.0114582	0.000225943	0.0128097
GOTERM_CC_ALL	GO:0000795~synaptonemal complex	14	0.835322	8.04969e-06	3619, 675, 27030, 672, 10388, 101928601, 5378, 27127, 50511, 641, 256126, 9126, 23063, 10734	1547	38	18224	4.34008	0.00783374	0.00018288	0.0126798
GOTERM_MF_ALL	GO:0017076~purine nucleotide binding	218	13.0072	8.26099e-06	1198, 23132, 23517, 29028, 6872, 5634, 5378, 56916, 2956, 11325, 7486, 84083, 4214, 56919, 55226, 4216, 2322, 25788, 79915, 89845, 540, 545, 374868, 8243, 5754, 55728, 317, 55720, 9879, 23395, 10733, 23113, 814, 5243, 10592, 3832, 127602, 2585, 10606, 79631, 64794, 6595, 23552, 126520, 23170, 2475, 8833, 23178, 55605, 23020, 63979, 4651, 27030, 84181, 30849, 51520, 84446, 5608, 9704, 8458, 9585, …	1470	1897	16881	1.31968	0.0122661	0.000237317	0.0137184
GOTERM_CC_ALL	GO:0000775~chromosome, centromeric region	36	2.14797	8.56056e-06	8243, 5253, 84295, 25942, 26039, 92822, 284058, 27085, 54908, 23279, 1788, 3070, 4928, 9126, 10734, 9793, 10735, 23244, 221150, 3619, 51111, 27127, 9918, 57122, 7158, 9735, 50511, 9183, 8658, 7175, 54821, 23310, 23047, 23063, 9031, 9682	1547	189	18224	2.24385	0.00832883	0.000190066	0.0134845
GOTERM_BP_ALL	GO:0051168~nuclear export	36	2.14797	8.73963e-06	23511, 9984, 26993, 64901, 26019, 22794, 57510, 9887, 23279, 9883, 4927, 23293, 4928, 6830, 81608, 23039, 9972, 55153, 9631, 9147, 8021, 2733, 23225, 55795, 4686, 100101267, 126549, 57122, 23165, 7175, 29118, 5976, 29072, 55341, 57187, 23049	1460	185	16792	2.2381	0.0591137	0.00039559	0.0172126
GOTERM_MF_ALL	GO:0000988~transcription factor activity, protein binding	86	5.13126	9.81936e-06	6595, 9967, 55749, 988, 64900, 9968, 6599, 4853, 4520, 55904, 6621, 112885, 6872, 2648, 23613, 54856, 6830, 7994, 64210, 1387, 29893, 2103, 9794, 56254, 57763, 171023, 1488, 57492, 9611, 5927, 672, 1428, 8626, 63934, 10915, 23168, 6875, 1811, 54361, 23028, 6601, 9439, 8295, 64324, 10765, 79595, 27044, 5253, 9319, 11278, 25942, 54880, 23054, 114803, 2033, 8861, 55729, 25988, 84128, 10521, 1499, 17…	1470	612	16881	1.61372	0.0145631	0.000276758	0.0163061
GOTERM_BP_ALL	GO:0044772~mitotic cell cycle phase transition	75	4.47494	1.00218e-05	2146, 84930, 54617, 11190, 126520, 641, 79959, 64682, 80184, 9793, 55125, 4361, 84131, 55795, 55031, 55755, 8626, 9738, 9735, 9702, 7175, 472, 7840, 8450, 5591, 10142, 55215, 5108, 25942, 8556, 8697, 11073, 5087, 55159, 2033, 5557, 25988, 27085, 57695, 55722, 23354, 10083, 55835, 23198, 23019, 11178, 25904, 5422, 51347, 10806, 8481, 10733, 84515, 22897, 23594, 22822, 26057, 57472, 7015, 26058, 41…	1460	514	16792	1.67822	0.0674874	0.000450689	0.0197377
GOTERM_BP_ALL	GO:0006475~internal protein amino acid acetylation	32	1.90931	1.00967e-05	25942, 22976, 55689, 57634, 2033, 8861, 284058, 84128, 26122, 6872, 2648, 54934, 339287, 80314, 1387, 7994, 51176, 10902, 9329, 9425, 84289, 23522, 675, 9252, 672, 10847, 4297, 27154, 8295, 11143, 79595, 79969	1460	156	16792	2.35926	0.0679737	0.000451143	0.019885
GOTERM_CC_ALL	GO:0000794~condensed nuclear chromosome	22	1.31265	1.07593e-05	8243, 3619, 675, 26039, 51111, 27030, 11073, 672, 10388, 27127, 5378, 101928601, 9918, 50511, 641, 256126, 9126, 23310, 10111, 11144, 23063, 10734	1547	88	18224	2.94505	0.0104569	0.000233571	0.0169477
GOTERM_CC_ALL	GO:0034399~nuclear periphery	27	1.61098	1.09373e-05	22976, 9984, 26993, 9360, 1788, 641, 11016, 4928, 4926, 9126, 5422, 56916, 4152, 9972, 55660, 3837, 4137, 4841, 22828, 22944, 284695, 57122, 23165, 790, 7175, 3141, 9782	1547	123	18224	2.5859	0.0106289	0.000232273	0.017228
GOTERM_BP_ALL	GO:0016577~histone demethylation	12	0.71599	1.09646e-05	5253, 8242, 221656, 55818, 5927, 23028, 51780, 22992, 9682, 10765, 7403, 221037	1460	28	16792	4.92916	0.0735969	0.000486797	0.0215943
GOTERM_MF_ALL	GO:1990837~sequence-specific double-stranded DNA binding	98	5.84726	1.11406e-05	2146, 9967, 7022, 7700, 4799, 147686, 9968, 79800, 57343, 6599, 4520, 3720, 5915, 1108, 112885, 1106, 60529, 63925, 6872, 90233, 2475, 10919, 11016, 23613, 26298, 56242, 55818, 1387, 51176, 2103, 54811, 127343, 654254, 10153, 147694, 7589, 63977, 4841, 27030, 56919, 57623, 26523, 91392, 256051, 4297, 9915, 7403, 440515, 10725, 7552, 10620, 6601, 2115, 619279, 64324, 2118, 2119, 7579, 152518, 2594…	1470	725	16881	1.55228	0.0165064	0.000308177	0.0184999
GOTERM_BP_ALL	GO:0035148~tube formation	30	1.78998	1.11574e-05	5754, 9968, 4040, 317, 57534, 7249, 26160, 6422, 1499, 2648, 6491, 8321, 57619, 8289, 10806, 10018, 1857, 1856, 57545, 51684, 7403, 54903, 10913, 5979, 9585, 54361, 29072, 585, 131405, 23242	1460	142	16792	2.42987	0.0748409	0.000492218	0.0219738
GOTERM_BP_ALL	GO:0046599~regulation of centriole replication	9	0.536993	1.17553e-05	6491, 79959, 55835, 4591, 152185, 672, 55755, 56890, 10733	1460	15	16792	6.90082	0.0786899	0.00051533	0.0231513
GOTERM_BP_ALL	GO:0009411~response to UV	28	1.67064	1.19417e-05	842, 5599, 54617, 2033, 57654, 2071, 6872, 10277, 84268, 1387, 2956, 10715, 7486, 84083, 675, 55031, 4216, 4436, 8626, 84446, 56852, 7508, 51455, 993, 545, 8450, 23028, 5275	1460	128	16792	2.51592	0.0798862	0.000520227	0.0235183
KEGG_PATHWAY	hsa00310:Lysine degradation	15	0.894988	1.23167e-05	51111, 55870, 79823, 55904, 7468, 9757, 501, 4297, 10919, 79813, 8085, 9869, 58508, 29072, 64324	499	52	6879	3.97661	0.0029271	0.00146462	0.0158755
GOTERM_BP_ALL	GO:0051726~regulation of cell cycle	124	7.39857	1.36676e-05	2146, 22976, 84930, 4040, 29127, 54617, 6872, 6422, 6491, 64682, 79884, 51176, 146956, 55023, 220042, 9656, 8021, 675, 55031, 672, 55755, 9738, 79915, 1906, 9735, 1908, 4591, 7175, 472, 5933, 23063, 8243, 55215, 55726, 8556, 9984, 2071, 27085, 54475, 23198, 23019, 25904, 286826, 55660, 10018, 23113, 23097, 10733, 10735, 9810, 84722, 26057, 26058, 152185, 2081, 4436, 3832, 65123, 9183, 8658, 993, …	1460	976	16792	1.46124	0.0908921	0.000591698	0.026917
GOTERM_BP_ALL	GO:0006473~protein acetylation	36	2.14797	1.41842e-05	25942, 22976, 55689, 57634, 2033, 8861, 284058, 84128, 26122, 6872, 2648, 54934, 339287, 80314, 1387, 7994, 51176, 10902, 9329, 9425, 84289, 23522, 675, 9252, 672, 10847, 4297, 27154, 60560, 114799, 8295, 11143, 79612, 79595, 80018, 79969	1460	189	16792	2.19074	0.0941601	0.000610262	0.0279341
GOTERM_BP_ALL	GO:0007127~meiosis I	25	1.49165	1.43538e-05	9319, 7516, 10388, 101928601, 56776, 10919, 57697, 146956, 2956, 10111, 2177, 10734, 10018, 675, 84464, 4361, 27030, 4436, 7155, 25788, 126549, 50511, 256126, 472, 11144	1460	108	16792	2.66235	0.095231	0.000613772	0.0282682
GOTERM_CC_ALL	GO:0005643~nuclear pore	21	1.25298	1.485e-05	8021, 8888, 23225, 2733, 23511, 3837, 64901, 55795, 30849, 100101267, 57122, 23279, 23165, 9883, 4927, 4928, 8658, 7175, 23039, 9972, 9631	1547	83	18224	2.98054	0.0144038	0.000308646	0.0233905
GOTERM_BP_ALL	GO:0051031~tRNA transport	13	0.775656	1.58606e-05	8021, 23225, 23511, 100101267, 23279, 57122, 23165, 9883, 4927, 4928, 7175, 9972, 9631	1460	34	16792	4.39758	0.104686	0.000674046	0.0312351
GOTERM_BP_ALL	GO:0014020~primary neural tube formation	23	1.37232	1.62378e-05	5754, 1857, 1856, 9968, 4040, 57545, 317, 7249, 26160, 51684, 6422, 7403, 54903, 2648, 6491, 8321, 57619, 9585, 29072, 8289, 585, 131405, 23242	1460	95	16792	2.78454	0.107038	0.000685892	0.031978
GOTERM_CC_ALL	GO:0005681~spliceosomal complex	34	2.02864	1.68527e-05	988, 55119, 140890, 23517, 27316, 51340, 51322, 55285, 1665, 9129, 154007, 9716, 55131, 54957, 55660, 23524, 23020, 10181, 8899, 55051, 5411, 22828, 284695, 25766, 23451, 55094, 23450, 8458, 340390, 5976, 10594, 58155, 1659, 6651	1547	179	18224	2.23758	0.0163304	0.000342967	0.0265445
GOTERM_BP_ALL	GO:0006303~double-strand break repair via nonhomologous end joining	19	1.13365	1.68528e-05	79184, 22976, 4361, 9937, 672, 7468, 27434, 10363, 55183, 22992, 8924, 3980, 7158, 472, 5422, 10111, 5591, 64421, 9656	1460	69	16792	3.16704	0.110859	0.000707574	0.0331889
GOTERM_BP_ALL	GO:2001251~negative regulation of chromosome organization	25	1.49165	1.6912e-05	5253, 25942, 54552, 54880, 3720, 5927, 51750, 55795, 55226, 672, 54454, 29028, 51366, 9183, 23293, 6830, 8658, 55818, 7175, 80312, 472, 23028, 10111, 23063, 9682	1460	109	16792	2.63793	0.111225	0.000705807	0.0333054
GOTERM_MF_ALL	GO:0018024~histone-lysine N-methyltransferase activity	15	0.894988	1.6945e-05	2146, 51111, 55870, 55904, 5929, 7468, 9757, 4297, 10919, 79813, 8085, 9869, 58508, 29072, 64324	1470	45	16881	3.82789	0.0249983	0.000460187	0.0281374
GOTERM_BP_ALL	GO:2000113~negative regulation of cellular macromolecule biosynthetic process	159	9.48687	1.7266e-05	2146, 4799, 147686, 57343, 3720, 7753, 1108, 163050, 29028, 6422, 10919, 11016, 60436, 8321, 56242, 1387, 51176, 51773, 605, 10715, 171023, 9044, 1488, 84083, 675, 55051, 55031, 9252, 7743, 55226, 672, 1428, 56339, 1906, 79813, 9869, 10915, 23318, 4591, 6608, 25836, 7175, 79618, 545, 5933, 23063, 6601, 64324, 9646, 79595, 5253, 8243, 84911, 8242, 152518, 54880, 7227, 10172, 8861, 55729, 25988, 17…	1460	1324	16792	1.38121	0.113416	0.000716289	0.0340025
GOTERM_MF_ALL	GO:0036094~small molecule binding	281	16.7661	1.79524e-05	1198, 23132, 140890, 29028, 23517, 5634, 6872, 5378, 56916, 1723, 2956, 11325, 1488, 7486, 84083, 55225, 4214, 55226, 3710, 56919, 4216, 1428, 2322, 25788, 2326, 79915, 89845, 540, 81691, 545, 80724, 374868, 8243, 5754, 441250, 55728, 317, 9885, 55720, 23013, 9879, 23395, 55526, 23113, 10733, 814, 5243, 10592, 3832, 127602, 2585, 10606, 79631, 27291, 64794, 6595, 23552, 23170, 126520, 2475, 8833,…	1470	2571	16881	1.25512	0.0264646	0.000478833	0.0298098
GOTERM_BP_ALL	GO:0043009~chordate embryonic development	81	4.83294	1.79631e-05	29123, 9968, 4040, 221322, 57534, 7249, 26160, 60529, 63925, 6422, 2648, 57728, 6491, 8321, 51176, 80312, 2103, 3203, 1857, 675, 1856, 672, 54892, 11232, 57623, 57669, 26005, 9915, 7403, 1906, 23168, 28982, 6608, 25836, 9585, 26115, 472, 29072, 23028, 54799, 585, 57498, 5591, 9646, 5754, 25942, 84296, 5087, 2033, 317, 7516, 25988, 79728, 1499, 54475, 57619, 8289, 10018, 23322, 4325, 10733, 55626,…	1460	577	16792	1.61458	0.117715	0.00074079	0.0353751
GOTERM_BP_ALL	GO:0021915~neural tube development	32	1.90931	1.94945e-05	5754, 9968, 4040, 221322, 317, 57534, 7249, 26160, 6422, 57728, 2648, 6491, 8321, 57619, 8289, 23322, 55626, 1857, 1856, 4763, 57545, 51684, 26005, 27152, 7403, 54903, 6608, 9585, 29072, 585, 131405, 23242	1460	161	16792	2.28599	0.127085	0.000799194	0.0383904
GOTERM_MF_ALL	GO:0000989~transcription factor activity, transcription factor binding	84	5.01193	2.09461e-05	6595, 9967, 55749, 988, 64900, 9968, 6599, 4853, 4520, 55904, 6621, 112885, 6872, 2648, 23613, 54856, 7994, 64210, 1387, 29893, 2103, 9794, 56254, 57763, 171023, 1488, 57492, 9611, 5927, 672, 1428, 8626, 63934, 10915, 23168, 6875, 1811, 54361, 23028, 6601, 8295, 9439, 64324, 10765, 79595, 27044, 5253, 9319, 11278, 25942, 54880, 23054, 114803, 2033, 8861, 55729, 25988, 84128, 10521, 1499, 170261, …	1470	606	16881	1.5918	0.0308092	0.000548863	0.0347801
GOTERM_BP_ALL	GO:0006312~mitotic recombination	15	0.894988	2.20305e-05	7486, 675, 1763, 5426, 7516, 5557, 5981, 7155, 25788, 3978, 5984, 5985, 5422, 10111, 11144	1460	46	16792	3.75045	0.142383	0.000897832	0.0433834
GOTERM_BP_ALL	GO:0033043~regulation of organelle organization	141	8.41289	2.2248e-05	22976, 57343, 3720, 9924, 29028, 63925, 6422, 2288, 2648, 10919, 8739, 6491, 79884, 11011, 1723, 55023, 85465, 9252, 55226, 672, 4216, 55755, 9738, 4297, 5364, 51366, 1906, 9735, 9869, 1908, 4591, 25836, 7175, 79618, 472, 25782, 545, 23063, 26354, 64324, 9646, 55558, 5253, 23637, 8556, 54880, 26993, 8550, 827, 84128, 285464, 27085, 9882, 23293, 81551, 23019, 10013, 342184, 10111, 23116, 10018, 10…	1460	1152	16792	1.40772	0.143683	0.000901425	0.0438117
GOTERM_MF_ALL	GO:0003712~transcription cofactor activity	78	4.65394	2.24108e-05	6595, 9967, 55749, 64900, 9968, 6599, 4520, 55904, 112885, 6872, 2648, 23613, 54856, 7994, 64210, 1387, 29893, 2103, 9794, 56254, 57763, 171023, 1488, 57492, 9611, 5927, 672, 1428, 63934, 10915, 6875, 1811, 54361, 23028, 6601, 8295, 9439, 64324, 10765, 79595, 27044, 5253, 9319, 11278, 25942, 54880, 23054, 114803, 2033, 8861, 55729, 25988, 84128, 10521, 1499, 170261, 6942, 23426, 8289, 8856, 9994,…	1470	552	16881	1.62269	0.0329277	0.00057711	0.0372117
GOTERM_BP_ALL	GO:0071897~DNA biosynthetic process	37	2.20764	2.29652e-05	54552, 8550, 1763, 7516, 9887, 79728, 641, 1499, 23293, 5984, 5985, 5422, 286826, 10111, 10715, 7486, 4361, 675, 7015, 672, 55226, 11232, 5426, 4216, 5981, 7156, 27434, 1736, 3980, 8658, 51455, 79618, 3978, 545, 472, 4931, 83990	1460	201	16792	2.11717	0.147954	0.000925093	0.0452237
GOTERM_BP_ALL	GO:0001841~neural tube formation	24	1.43198	2.33478e-05	5754, 1857, 1856, 9968, 4040, 57545, 317, 57534, 7249, 26160, 51684, 6422, 7403, 54903, 2648, 6491, 8321, 57619, 9585, 29072, 8289, 585, 131405, 23242	1460	104	16792	2.65416	0.150224	0.000935097	0.045977
GOTERM_BP_ALL	GO:0008214~protein dealkylation	12	0.71599	2.36977e-05	5253, 8242, 221656, 55818, 5927, 23028, 51780, 22992, 9682, 10765, 7403, 221037	1460	30	16792	4.60055	0.152295	0.000943682	0.0466658
GOTERM_BP_ALL	GO:0006482~protein demethylation	12	0.71599	2.36977e-05	5253, 8242, 221656, 55818, 5927, 23028, 51780, 22992, 9682, 10765, 7403, 221037	1460	30	16792	4.60055	0.152295	0.000943682	0.0466658
GOTERM_BP_ALL	GO:0018394~peptidyl-lysine acetylation	32	1.90931	2.5102e-05	25942, 22976, 55689, 57634, 2033, 8861, 284058, 84128, 26122, 6872, 2648, 54934, 339287, 80314, 1387, 7994, 51176, 10902, 9329, 9425, 84289, 23522, 675, 9252, 672, 10847, 4297, 27154, 8295, 11143, 79595, 79969	1460	163	16792	2.25794	0.160554	0.0009939	0.0494305
GOTERM_BP_ALL	GO:1901796~regulation of signal transduction by p53 class mediator	32	1.90931	2.5102e-05	8550, 11073, 2033, 1763, 1108, 84126, 6872, 641, 10919, 11198, 5984, 7994, 5985, 10111, 26013, 7486, 84289, 4361, 672, 133746, 7156, 8626, 80237, 23368, 79813, 8805, 6875, 117584, 545, 472, 23028, 83990	1460	163	16792	2.25794	0.160554	0.0009939	0.0494305
GOTERM_BP_ALL	GO:0001838~embryonic epithelial tube formation	27	1.61098	2.58217e-05	5754, 9968, 4040, 317, 7249, 57534, 26160, 6422, 1499, 2648, 6491, 8321, 57619, 8289, 1857, 1856, 57545, 51684, 7403, 54903, 5979, 9585, 54361, 29072, 585, 23242, 131405	1460	126	16792	2.46458	0.164756	0.00101661	0.0508474
GOTERM_MF_ALL	GO:0008276~protein methyltransferase activity	21	1.25298	2.58665e-05	2146, 51111, 51409, 55870, 79823, 55904, 5929, 7468, 29104, 9757, 79918, 4297, 80204, 10919, 8085, 79813, 9869, 54093, 58508, 29072, 64324	1470	84	16881	2.87092	0.0379078	0.000654786	0.0429486
GOTERM_BP_ALL	GO:0009792~embryo development ending in birth or egg hatching	81	4.83294	2.69946e-05	29123, 9968, 4040, 221322, 57534, 7249, 26160, 60529, 63925, 6422, 2648, 57728, 6491, 8321, 51176, 80312, 2103, 3203, 1857, 675, 1856, 672, 54892, 11232, 57623, 57669, 26005, 9915, 7403, 1906, 23168, 28982, 6608, 25836, 9585, 26115, 472, 29072, 23028, 54799, 585, 57498, 5591, 9646, 5754, 25942, 84296, 5087, 2033, 317, 7516, 25988, 79728, 1499, 54475, 57619, 8289, 10018, 23322, 4325, 10733, 55626,…	1460	583	16792	1.59796	0.171559	0.0010568	0.0531566
GOTERM_BP_ALL	GO:0098781~ncRNA transcription	23	1.37232	2.72721e-05	9329, 55726, 7702, 23248, 6621, 4686, 65123, 79871, 80237, 6667, 23379, 2475, 92105, 64425, 2976, 25896, 9330, 904, 84172, 5431, 84524, 4691, 55656	1460	98	16792	2.6993	0.17316	0.00106169	0.0537028
GOTERM_BP_ALL	GO:0072175~epithelial tube formation	27	1.61098	2.9828e-05	5754, 9968, 4040, 317, 7249, 57534, 26160, 6422, 1499, 2648, 6491, 8321, 57619, 8289, 1857, 1856, 57545, 51684, 7403, 54903, 5979, 9585, 54361, 29072, 585, 23242, 131405	1460	127	16792	2.44517	0.187763	0.00115469	0.0587343
GOTERM_CC_ALL	GO:0005856~cytoskeleton	225	13.4248	3.02345e-05	1198, 29127, 79809, 6491, 65059, 57763, 7486, 90799, 55755, 167691, 26005, 7175, 152815, 23637, 827, 9887, 163786, 55722, 7625, 10083, 57619, 23116, 2979, 10733, 10735, 152185, 54874, 114088, 3832, 127602, 9183, 85459, 25914, 6101, 55785, 6595, 79848, 27445, 54768, 390792, 253012, 7399, 55605, 55607, 143162, 51134, 55125, 9611, 3619, 4651, 5411, 30849, 582, 2121, 4744, 84446, 5608, 56890, 84952, …	1547	2054	18224	1.29043	0.0291075	0.000602666	0.0476173
GOTERM_BP_ALL	GO:0000729~DNA double-strand break processing	10	0.596659	3.08443e-05	4361, 84464, 672, 5893, 1763, 472, 56916, 10111, 641, 55218	1460	21	16792	5.47684	0.193499	0.00118741	0.0607349
GOTERM_BP_ALL	GO:0000070~mitotic sister chromatid segregation	29	1.73031	3.08843e-05	8243, 8556, 8697, 26993, 29127, 54617, 54908, 9126, 23244, 84722, 3837, 55795, 10592, 9918, 9183, 9702, 8658, 25836, 7175, 129563, 472, 23383, 23310, 23047, 23063, 23126, 10783, 84250, 10051	1460	142	16792	2.34887	0.193723	0.00118242	0.0608136
GOTERM_MF_ALL	GO:0032451~demethylase activity	13	0.775656	3.12138e-05	5253, 8242, 221656, 5927, 3720, 22992, 7403, 55818, 51780, 23028, 9682, 10765, 221037	1470	36	16881	4.14688	0.0455635	0.000776935	0.0518252
GOTERM_BP_ALL	GO:0010628~positive regulation of gene expression	194	11.5752	3.18744e-05	8880, 79800, 57343, 4520, 29028, 6872, 8321, 745, 51176, 56916, 607, 51773, 171023, 8600, 1488, 84289, 56919, 55755, 56339, 54790, 6608, 79618, 6875, 10725, 6601, 10620, 79612, 5253, 9984, 7227, 8861, 55729, 8856, 23522, 814, 55870, 2309, 9898, 284697, 55534, 2001, 6595, 6599, 26039, 146198, 5915, 55904, 23379, 2475, 4072, 26298, 23178, 80314, 2246, 80312, 7994, 84172, 2103, 23036, 57492, 7589, 9…	1460	1692	16792	1.31871	0.19927	0.00121364	0.0627627
GOTERM_CC_ALL	GO:0044430~cytoskeletal part	176	10.5012	3.57819e-05	84930, 54617, 29127, 1108, 26160, 55183, 8924, 54908, 2288, 2648, 6491, 4926, 79884, 11011, 889, 64210, 80184, 55188, 201625, 84942, 7486, 10808, 675, 84131, 90799, 672, 55755, 167691, 400954, 56852, 9738, 26005, 9735, 7175, 80173, 472, 54821, 80179, 10142, 23637, 8556, 56171, 7516, 827, 22852, 163786, 55722, 84223, 57619, 10013, 3798, 342184, 144100, 23093, 23116, 10806, 145508, 2979, 23322, 100…	1547	1547	18224	1.34022	0.0343555	0.000698946	0.0563518
GOTERM_MF_ALL	GO:0016741~transferase activity, transferring one-carbon groups	40	2.38663	3.63194e-05	2146, 387338, 79823, 55904, 23378, 131965, 29104, 22992, 1788, 6894, 10919, 54093, 221078, 90826, 55006, 63977, 79730, 80745, 51409, 51111, 55870, 5929, 2618, 152992, 7468, 8731, 9757, 56339, 79918, 158234, 4297, 80204, 79813, 8085, 9869, 790, 25917, 58508, 29072, 64324	1470	229	16881	2.00588	0.0528163	0.000889149	0.0602997
GOTERM_BP_ALL	GO:0030397~membrane disassembly	15	0.894988	3.75473e-05	8021, 23225, 23511, 26993, 100101267, 57122, 23279, 23165, 9883, 4927, 4928, 7175, 9972, 10783, 9631	1460	48	16792	3.59418	0.230323	0.00142173	0.0739291
GOTERM_BP_ALL	GO:0051081~nuclear envelope disassembly	15	0.894988	3.75473e-05	8021, 23225, 23511, 26993, 100101267, 57122, 23279, 23165, 9883, 4927, 4928, 7175, 9972, 10783, 9631	1460	48	16792	3.59418	0.230323	0.00142173	0.0739291
GOTERM_BP_ALL	GO:0010629~negative regulation of gene expression	173	10.3222	3.78351e-05	2146, 4799, 147686, 23511, 57343, 3720, 7753, 1108, 163050, 29028, 6872, 23279, 6422, 10919, 11016, 4927, 60436, 4928, 8321, 56242, 1387, 51176, 79882, 51773, 605, 171023, 9044, 8021, 1488, 55051, 55031, 9252, 7743, 672, 4686, 1428, 100101267, 56339, 22985, 1906, 79813, 9869, 10915, 23318, 4591, 6608, 25836, 7175, 79618, 5933, 6601, 58155, 64324, 9646, 79595, 5253, 84911, 8242, 152518, 54880, 722…	1460	1485	16792	1.33989	0.231866	0.00142488	0.0744955
GOTERM_BP_ALL	GO:0031047~gene silencing by RNA	31	1.84964	3.93864e-05	27044, 23511, 29102, 57510, 23279, 9883, 4927, 4928, 23019, 9698, 25904, 9972, 9631, 8021, 23225, 57472, 9611, 7015, 55051, 26523, 4686, 100101267, 56339, 23369, 57122, 23165, 23318, 7175, 5431, 131405, 143689	1460	159	16792	2.24241	0.24013	0.0014753	0.0775489
GOTERM_MF_ALL	GO:0046914~transition metal ion binding	167	9.9642	3.94636e-05	7750, 4799, 200424, 1108, 10401, 92822, 27332, 8924, 9866, 10919, 23469, 56242, 1387, 11095, 51773, 129450, 120071, 7486, 54894, 84289, 84083, 84133, 22880, 4214, 672, 56852, 4297, 79152, 51366, 54790, 79813, 79698, 9869, 540, 79691, 23318, 1591, 4591, 1592, 81615, 54799, 7551, 11143, 64324, 7738, 5253, 57553, 8242, 152518, 84295, 80263, 7227, 22992, 1911, 85446, 7626, 254887, 6942, 7421, 10013, …	1470	1423	16881	1.3477	0.0572553	0.000950513	0.0655183
GOTERM_CC_ALL	GO:0030880~RNA polymerase complex	27	1.61098	4.00993e-05	5557, 661, 2071, 6872, 2648, 92105, 25896, 64210, 5422, 84172, 55718, 7015, 23248, 84181, 65123, 9400, 79871, 23168, 64425, 6875, 25885, 10623, 5431, 11128, 8295, 9646, 55656	1547	132	18224	2.40959	0.0384203	0.000767898	0.0631492
GOTERM_BP_ALL	GO:0050794~regulation of cellular process	982	58.5919	4.01275e-05	79800, 140890, 79809, 29028, 63925, 6872, 282890, 90233, 8739, 6491, 745, 79088, 146956, 2956, 85465, 85460, 10715, 8021, 84289, 84083, 79810, 84081, 55226, 1428, 118987, 63934, 25788, 5364, 79813, 6875, 79618, 8019, 1811, 25782, 545, 10725, 641339, 79612, 55215, 8243, 8242, 23637, 84295, 79823, 166647, 317, 221914, 6894, 85446, 10083, 85440, 2979, 10733, 10735, 101060200, 284695, 100101467, 1408…	1460	10489	16792	1.07678	0.244046	0.001495	0.0790074
GOTERM_BP_ALL	GO:0010212~response to ionizing radiation	29	1.73031	4.02215e-05	79184, 22976, 11073, 55159, 54617, 7516, 6240, 6422, 1788, 641, 25896, 11011, 2177, 7486, 63979, 675, 672, 4436, 65123, 8626, 84446, 7158, 25836, 545, 472, 23028, 11144, 5591, 64421	1460	144	16792	2.31625	0.244541	0.00149054	0.0791925
GOTERM_BP_ALL	GO:0010833~telomere maintenance via telomere lengthening	17	1.01432	4.55887e-05	4361, 7015, 54552, 51750, 8550, 55226, 4216, 5981, 1736, 9887, 1499, 23293, 8658, 79618, 472, 545, 10111	1460	61	16792	3.2053	0.272289	0.00168034	0.0897554
GOTERM_BP_ALL	GO:0070192~chromosome organization involved in meiotic cell cycle	17	1.01432	4.55887e-05	9319, 4361, 27030, 10592, 10388, 101928601, 9918, 126549, 10919, 256126, 472, 23310, 10111, 11144, 2177, 10734, 10051	1460	61	16792	3.2053	0.272289	0.00168034	0.0897554
GOTERM_CC_ALL	GO:0000922~spindle pole	27	1.61098	4.58851e-05	79184, 8556, 11073, 79848, 85378, 54908, 1499, 114791, 4926, 9126, 145508, 9793, 84722, 84942, 90799, 55755, 3832, 9731, 84902, 9735, 9183, 8658, 27229, 9585, 7840, 57448, 10783	1547	133	18224	2.39147	0.0438407	0.000861759	0.0722577
GOTERM_BP_ALL	GO:0022616~DNA strand elongation	12	0.71599	4.75652e-05	10038, 84296, 4361, 7015, 3978, 5984, 1763, 5426, 5422, 5557, 10111, 3980	1460	32	16792	4.31301	0.282249	0.00174391	0.0936451
GOTERM_BP_ALL	GO:0000398~mRNA splicing, via spliceosome	48	2.86396	4.85003e-05	9967, 55749, 988, 50628, 1479, 22794, 140890, 23517, 11100, 25929, 8621, 27316, 51340, 23013, 55285, 1665, 9879, 9129, 9716, 154007, 81608, 54957, 55660, 23524, 23020, 10181, 8899, 84081, 4841, 55225, 51585, 5411, 4686, 25766, 9733, 91746, 23451, 56339, 55094, 23450, 1660, 22985, 340390, 10594, 5431, 23028, 1659, 58155	1460	299	16792	1.84637	0.286914	0.00176887	0.0954854
GOTERM_BP_ALL	GO:0000377~RNA splicing, via transesterification reactions with bulged adenosine as nucleophile	48	2.86396	4.85003e-05	9967, 55749, 988, 50628, 1479, 22794, 140890, 23517, 11100, 25929, 8621, 27316, 51340, 23013, 55285, 1665, 9879, 9129, 9716, 154007, 81608, 54957, 55660, 23524, 23020, 10181, 8899, 84081, 4841, 55225, 51585, 5411, 4686, 25766, 9733, 91746, 23451, 56339, 55094, 23450, 1660, 22985, 340390, 10594, 5431, 23028, 1659, 58155	1460	299	16792	1.84637	0.286914	0.00176887	0.0954854
GOTERM_CC_ALL	GO:0044441~ciliary part	53	3.16229	4.91924e-05	5891, 1767, 57539, 22832, 26160, 79809, 57728, 54768, 157657, 80184, 7399, 51134, 65250, 30849, 582, 22941, 2121, 26005, 79659, 84902, 6608, 1235, 28981, 80173, 55329, 1811, 7840, 585, 9786, 5108, 56171, 57096, 55835, 10564, 3798, 5289, 23116, 8481, 23322, 2979, 22897, 55626, 94137, 4137, 57545, 146754, 51684, 27152, 54903, 114327, 25914, 79925, 6101	1547	350	18224	1.78386	0.0469255	0.000906423	0.077464
GOTERM_BP_ALL	GO:1905269~positive regulation of chromatin organization	21	1.25298	5.17387e-05	22976, 25942, 57343, 3720, 26993, 9252, 672, 9733, 4297, 2648, 1499, 9869, 23168, 25836, 7175, 80312, 472, 23028, 56254, 9646, 9810	1460	88	16792	2.74465	0.302834	0.00187705	0.101858
GOTERM_MF_ALL	GO:0003724~RNA helicase activity	18	1.07399	5.29409e-05	79665, 23020, 90957, 56919, 23517, 57696, 25788, 10521, 1660, 9704, 1662, 1665, 9879, 29118, 5976, 1659, 64794, 11325	1470	68	16881	3.0398	0.0760485	0.0012547	0.0878842
GOTERM_MF_ALL	GO:0004003~ATP-dependent DNA helicase activity	13	0.775656	5.73106e-05	7486, 4361, 51750, 4176, 1108, 1106, 9400, 2071, 10363, 10111, 1660, 83990, 641	1470	38	16881	3.92863	0.0820612	0.00133699	0.095135
GOTERM_MF_ALL	GO:0061733~peptide-lysine-N-acetyltransferase activity	17	1.01432	5.76178e-05	9329, 9425, 23522, 675, 2033, 10847, 284058, 26122, 6872, 2648, 54934, 80314, 1387, 7994, 11143, 79595, 79969	1470	62	16881	3.14875	0.0824823	0.00132348	0.0956446
GOTERM_BP_ALL	GO:0007077~mitotic nuclear envelope disassembly	14	0.835322	6.09834e-05	8021, 23225, 23511, 100101267, 23279, 57122, 23165, 9883, 4927, 4928, 7175, 9972, 10783, 9631	1460	44	16792	3.65953	0.346354	0.00220063	0.120048
GOTERM_MF_ALL	GO:0008080~N-acetyltransferase activity	22	1.31265	6.31798e-05	9329, 9425, 23522, 675, 2033, 55226, 10847, 284058, 26122, 6872, 2648, 54934, 60560, 114799, 80314, 1387, 7994, 11143, 79612, 79595, 80018, 79969	1470	96	16881	2.63168	0.0900754	0.00142918	0.104873
GOTERM_BP_ALL	GO:0000375~RNA splicing, via transesterification reactions	48	2.86396	6.71836e-05	9967, 55749, 988, 50628, 1479, 22794, 140890, 23517, 11100, 25929, 8621, 27316, 51340, 23013, 55285, 1665, 9879, 9129, 9716, 154007, 81608, 54957, 55660, 23524, 23020, 10181, 8899, 84081, 4841, 55225, 51585, 5411, 4686, 25766, 9733, 91746, 23451, 56339, 55094, 23450, 1660, 22985, 340390, 10594, 5431, 23028, 1659, 58155	1460	303	16792	1.822	0.374009	0.00241162	0.132245
GOTERM_MF_ALL	GO:0008168~methyltransferase activity	38	2.2673	6.77195e-05	2146, 387338, 79823, 55904, 23378, 131965, 29104, 22992, 1788, 6894, 10919, 54093, 221078, 90826, 55006, 63977, 79730, 80745, 51409, 51111, 55870, 5929, 152992, 7468, 8731, 9757, 79918, 56339, 158234, 4297, 80204, 8085, 79813, 9869, 25917, 58508, 29072, 64324	1470	219	16881	1.9926	0.0962264	0.00150896	0.112405
GOTERM_BP_ALL	GO:0022613~ribonucleoprotein complex biogenesis	68	4.05728	6.93045e-05	54552, 23378, 9924, 23517, 25929, 9790, 4927, 54093, 23404, 23076, 54957, 23020, 26156, 55127, 55759, 64434, 55226, 26523, 23451, 28987, 23369, 22984, 129563, 545, 472, 55035, 10813, 26354, 4931, 58155, 54881, 27042, 50628, 387338, 29102, 84128, 130916, 55720, 54475, 23195, 51340, 27316, 55623, 23019, 9129, 26149, 55006, 55153, 11273, 10181, 27340, 57472, 10885, 8663, 9733, 91746, 1736, 8661, 860…	1460	480	16792	1.62936	0.383198	0.00247492	0.136417
GOTERM_BP_ALL	GO:0000018~regulation of DNA recombination	17	1.01432	6.97474e-05	63979, 84083, 22976, 4361, 51750, 9984, 4436, 9400, 7468, 200558, 79915, 641, 6830, 56916, 23028, 2956, 10111	1460	63	16792	3.10354	0.3851	0.00247803	0.137288
GOTERM_CC_ALL	GO:0034708~methyltransferase complex	21	1.25298	7.24589e-05	2146, 54881, 22976, 23054, 3720, 55904, 5929, 23269, 284058, 25962, 6872, 56339, 9757, 63925, 4297, 7403, 8085, 57680, 4591, 58508, 55006	1547	92	18224	2.68896	0.0683471	0.00131016	0.114082
GOTERM_BP_ALL	GO:0009314~response to radiation	61	3.63962	7.38144e-05	79184, 842, 22976, 54617, 6872, 6422, 641, 2475, 25896, 11011, 1387, 2956, 10715, 7486, 84083, 63979, 285331, 675, 55031, 672, 4216, 8626, 56852, 84446, 8831, 7508, 4297, 25836, 545, 472, 80036, 8450, 1141, 23028, 11144, 5275, 5591, 8243, 5599, 11073, 55159, 2033, 57654, 7516, 6240, 2071, 1788, 112724, 10277, 84268, 2177, 2979, 4763, 4436, 65123, 7158, 51455, 9187, 993, 64421, 6101	1460	418	16792	1.67843	0.402292	0.00260904	0.145288
GOTERM_MF_ALL	GO:0008170~N-methyltransferase activity	21	1.25298	7.41385e-05	2146, 51111, 51409, 55870, 79823, 55904, 5929, 7468, 8731, 9757, 79918, 4297, 80204, 10919, 8085, 79813, 9869, 58508, 54093, 29072, 64324	1470	90	16881	2.67952	0.104853	0.0016276	0.123053
GOTERM_BP_ALL	GO:0016331~morphogenesis of embryonic epithelium	29	1.73031	7.56706e-05	5754, 9968, 4040, 317, 57534, 7249, 26160, 6422, 1499, 2648, 6491, 8321, 57619, 8289, 1857, 1856, 57545, 51684, 8626, 57669, 7403, 54903, 5979, 9585, 54361, 29072, 585, 23242, 131405	1460	149	16792	2.23852	0.409978	0.00266107	0.148939
GOTERM_CC_ALL	GO:0005819~spindle	47	2.8043	7.73346e-05	79184, 8556, 55689, 11073, 29127, 79848, 827, 22832, 85378, 55183, 54908, 23354, 56776, 2648, 1499, 114791, 4926, 79884, 253012, 9126, 64210, 145508, 9793, 84942, 84722, 221150, 9611, 3619, 90799, 152185, 55755, 3832, 9731, 84902, 9735, 9183, 114327, 8658, 7175, 9585, 27229, 472, 7840, 57448, 10783, 54801, 79969	1547	303	18224	1.82729	0.0727748	0.00137285	0.121755
GOTERM_CC_ALL	GO:1990391~DNA repair complex	14	0.835322	7.95783e-05	7486, 84464, 27030, 5426, 4436, 5378, 7508, 5395, 51317, 472, 23028, 2956, 5591, 64421	1547	46	18224	3.58528	0.0748053	0.00138745	0.125285
GOTERM_BP_ALL	GO:0044085~cellular component biogenesis	308	18.3771	8.0244e-05	10207, 29127, 55744, 23517, 6872, 79608, 8739, 6491, 8321, 51176, 41, 56916, 607, 51773, 57763, 8600, 65250, 55759, 55226, 3710, 100506658, 55755, 26005, 7175, 6875, 80823, 545, 25782, 23126, 221178, 54881, 23637, 23639, 5618, 55729, 8861, 317, 55720, 163786, 55722, 54475, 10083, 23019, 23116, 23394, 10734, 10733, 23522, 152185, 10885, 3837, 54874, 114088, 3832, 55102, 320, 9183, 85459, 5337, 105…	1460	2914	16792	1.21566	0.428496	0.00280753	0.157934
GOTERM_CC_ALL	GO:0035097~histone methyltransferase complex	18	1.07399	8.3829e-05	2146, 54881, 22976, 23054, 3720, 55904, 5929, 23269, 284058, 6872, 9757, 63925, 4297, 7403, 8085, 57680, 4591, 58508	1547	72	18224	2.94505	0.0786399	0.00143589	0.131973
GOTERM_CC_ALL	GO:0055029~nuclear DNA-directed RNA polymerase complex	26	1.55131	8.42624e-05	5557, 2071, 661, 6872, 2648, 92105, 25896, 64210, 5422, 84172, 55718, 23248, 84181, 65123, 9400, 79871, 23168, 64425, 6875, 25885, 10623, 5431, 11128, 8295, 9646, 55656	1547	130	18224	2.35604	0.07903	0.00141844	0.132655
GOTERM_CC_ALL	GO:0000428~DNA-directed RNA polymerase complex	26	1.55131	8.42624e-05	5557, 2071, 661, 6872, 2648, 92105, 25896, 64210, 5422, 84172, 55718, 23248, 84181, 65123, 9400, 79871, 23168, 64425, 6875, 25885, 10623, 5431, 11128, 8295, 9646, 55656	1547	130	18224	2.35604	0.07903	0.00141844	0.132655
GOTERM_BP_ALL	GO:0008156~negative regulation of DNA replication	12	0.71599	8.96514e-05	8243, 23244, 84083, 146059, 675, 4361, 9126, 545, 23063, 3980, 641, 10735	1460	34	16792	4.05931	0.46478	0.00312051	0.176434
KEGG_PATHWAY	hsa03013:RNA transport	28	1.67064	9.62729e-05	50628, 23511, 9984, 26019, 22794, 57510, 23279, 9883, 25929, 4927, 80336, 4928, 9972, 9631, 8021, 23225, 3837, 5411, 4686, 8663, 8661, 100101267, 57122, 22985, 23165, 7175, 5976, 57187	499	172	6879	2.24416	0.0226535	0.00760892	0.124028
GOTERM_BP_ALL	GO:0045132~meiotic chromosome segregation	20	1.19332	0.000100241	9319, 4361, 84464, 27030, 10592, 7155, 10388, 101928601, 126549, 56776, 57697, 10919, 256126, 472, 146956, 11144, 23063, 2177, 10734, 10051	1460	85	16792	2.7062	0.502877	0.00347116	0.197255
GOTERM_BP_ALL	GO:1905268~negative regulation of chromatin organization	14	0.835322	0.000101436	5253, 25942, 54880, 3720, 5927, 672, 54454, 29028, 51366, 6830, 55818, 80312, 23028, 9682	1460	46	16792	3.50042	0.507	0.00349509	0.199603
GOTERM_BP_ALL	GO:0051569~regulation of histone H3-K4 methylation	11	0.656325	0.000102068	22976, 23168, 54880, 672, 23028, 9757, 63925, 9646, 4297, 1499, 10919	1460	29	16792	4.36259	0.509169	0.00349956	0.200847
GOTERM_CC_ALL	GO:0000781~chromosome, telomeric region	30	1.78998	0.000103503	9984, 1763, 55183, 641, 23293, 5514, 10111, 7486, 4361, 9937, 675, 7015, 84464, 4176, 55226, 4436, 4171, 7158, 8658, 5001, 79618, 545, 472, 5976, 5431, 23028, 11144, 57187, 5591, 64421	1547	163	18224	2.16814	0.0961826	0.00171256	0.162923
GOTERM_CC_ALL	GO:0030529~intracellular ribonucleoprotein complex	98	5.84726	0.00010423	140890, 23517, 55744, 9924, 23076, 26156, 84081, 55759, 55051, 55226, 672, 4686, 23451, 23644, 23450, 22984, 79618, 10813, 4931, 58155, 4691, 54881, 55119, 22794, 9887, 55720, 23195, 54475, 23293, 27316, 23019, 55660, 23524, 10181, 10885, 8663, 284695, 25766, 8661, 1302, 60560, 80153, 10594, 11052, 988, 54552, 9790, 51322, 55285, 1665, 79048, 9698, 154007, 55131, 56478, 54957, 6731, 23020, 55127,…	1547	786	18224	1.46878	0.096824	0.00169586	0.164065
GOTERM_BP_ALL	GO:0002200~somatic diversification of immune receptors	17	1.01432	0.000104482	22976, 9984, 4436, 7468, 27434, 9730, 3980, 79915, 3329, 5395, 1235, 51176, 3978, 472, 2956, 5591, 64421	1460	65	16792	3.00805	0.517362	0.00356465	0.205592
GOTERM_BP_ALL	GO:0048858~cell projection morphogenesis	101	6.02625	0.000105398	26160, 79809, 63925, 288, 80208, 80184, 65059, 65250, 10160, 11141, 9252, 26005, 9738, 5649, 5364, 80173, 80823, 80031, 55558, 8556, 23639, 9369, 56171, 219527, 84223, 1501, 10013, 342184, 3798, 23327, 23093, 23116, 23394, 85440, 23322, 1641, 94137, 54874, 57545, 140883, 57688, 85459, 9037, 23334, 6101, 1767, 4147, 26039, 220136, 494470, 57539, 221322, 22832, 11190, 154865, 57728, 4756, 54768, 55…	1460	797	16792	1.45751	0.520433	0.00357832	0.207392
GOTERM_BP_ALL	GO:0007064~mitotic sister chromatid cohesion	10	0.596659	0.000107931	8243, 23244, 8658, 25836, 9126, 23383, 23063, 23047, 23126, 84250	1460	24	16792	4.79224	0.52883	0.00364642	0.212372
GOTERM_MF_ALL	GO:0016410~N-acyltransferase activity	24	1.43198	0.000108828	9329, 9425, 23522, 675, 2033, 55226, 10847, 284058, 26122, 6872, 253782, 2648, 54934, 60560, 114799, 80314, 1387, 7994, 79612, 11143, 10715, 79595, 80018, 79969	1470	114	16881	2.41762	0.150067	0.00235372	0.180581
GOTERM_CC_ALL	GO:1990904~ribonucleoprotein complex	98	5.84726	0.00010914	140890, 23517, 55744, 9924, 23076, 26156, 84081, 55759, 55051, 55226, 672, 4686, 23451, 23644, 23450, 22984, 79618, 10813, 4931, 58155, 4691, 54881, 55119, 22794, 9887, 55720, 23195, 54475, 23293, 27316, 23019, 55660, 23524, 10181, 10885, 8663, 284695, 25766, 8661, 1302, 60560, 80153, 10594, 11052, 988, 54552, 9790, 51322, 55285, 1665, 79048, 9698, 154007, 55131, 56478, 54957, 6731, 23020, 55127,…	1547	787	18224	1.46691	0.101146	0.00174659	0.171788
GOTERM_BP_ALL	GO:0007004~telomere maintenance via telomerase	15	0.894988	0.000123886	4361, 7015, 54552, 8550, 55226, 4216, 5981, 1736, 9887, 1499, 8658, 79618, 472, 545, 10111	1460	53	16792	3.2551	0.578438	0.0041642	0.24373
GOTERM_BP_ALL	GO:0080182~histone H3-K4 trimethylation	8	0.477327	0.000126856	23168, 200424, 5926, 9757, 63925, 9646, 4297, 54790	1460	15	16792	6.13406	0.587079	0.00424337	0.249566
GOTERM_MF_ALL	GO:0004004~ATP-dependent RNA helicase activity	17	1.01432	0.000129274	79665, 23020, 90957, 56919, 23517, 57696, 10521, 1660, 9704, 1662, 1665, 9879, 29118, 5976, 1659, 64794, 11325	1470	66	16881	2.95792	0.17564	0.00275545	0.214473
GOTERM_BP_ALL	GO:0010927~cellular component assembly involved in morphogenesis	46	2.74463	0.000131452	5108, 64753, 1767, 8556, 23639, 220136, 57539, 56171, 22832, 11190, 26160, 347240, 57728, 54768, 55582, 55835, 84223, 27148, 80184, 23093, 9001, 23116, 23322, 51134, 65250, 22897, 94137, 582, 54874, 57545, 9738, 27152, 26005, 79659, 84902, 54903, 1906, 85459, 28981, 80173, 55329, 79925, 7840, 585, 9786, 6101	1460	294	16792	1.79953	0.600102	0.00437579	0.258597
KEGG_PATHWAY	hsa03008:Ribosome biogenesis in eukaryotes	18	1.07399	0.000133343	55127, 54552, 10885, 55226, 29102, 166378, 1736, 84128, 28987, 9790, 23195, 81691, 55341, 79631, 10813, 55131, 26354, 4931	499	87	6879	2.85219	0.0312394	0.00790304	0.171748
GOTERM_BP_ALL	GO:0010558~negative regulation of macromolecule biosynthetic process	163	9.72554	0.000133883	2146, 55749, 4799, 147686, 57343, 3720, 7753, 1108, 163050, 29028, 6422, 10919, 11016, 60436, 8321, 56242, 1387, 51176, 51773, 605, 10715, 171023, 9044, 1488, 84083, 675, 55051, 55031, 9252, 7743, 55226, 672, 1428, 56339, 1906, 79813, 9869, 10915, 23318, 4591, 6608, 25836, 7175, 79618, 545, 5933, 23063, 6601, 64324, 9646, 79595, 5253, 84911, 8243, 8242, 152518, 54880, 7227, 10172, 8861, 55729, 25…	1460	1418	16792	1.32209	0.606823	0.00443535	0.263373
GOTERM_BP_ALL	GO:1902589~single-organism organelle organization	182	10.8592	0.000135171	54617, 1108, 29127, 26160, 79809, 23279, 54908, 6422, 2288, 288, 6491, 4928, 4926, 79884, 80184, 65250, 84340, 675, 672, 55755, 5170, 27127, 57669, 9738, 26005, 9918, 1906, 9735, 4591, 114799, 25836, 7175, 80173, 472, 54821, 23310, 23063, 23126, 10142, 57553, 5754, 8243, 23639, 8556, 26993, 56171, 7516, 827, 9882, 163786, 55722, 84223, 81551, 10013, 342184, 23093, 23116, 10806, 85440, 10018, 2332…	1460	1612	16792	1.29854	0.610339	0.00445676	0.265904
KEGG_PATHWAY	hsa03440:Homologous recombination	10	0.596659	0.000137108	675, 4361, 5893, 7516, 146956, 7156, 10111, 25788, 50511, 641	499	29	6879	4.75365	0.0321072	0.00650554	0.176594
GOTERM_MF_ALL	GO:0015631~tubulin binding	46	2.74463	0.000138244	23637, 84295, 29127, 54617, 1108, 827, 157922, 85378, 347240, 114791, 55582, 55835, 4926, 81551, 889, 11178, 10013, 80184, 3798, 342184, 23394, 55605, 8481, 10018, 9793, 1641, 84722, 10808, 675, 4137, 672, 55755, 3832, 4744, 56890, 84446, 55779, 9702, 28981, 7175, 9585, 27229, 80173, 585, 55614, 6101	1470	294	16881	1.79677	0.186616	0.00290495	0.229339
GOTERM_MF_ALL	GO:0097367~carbohydrate derivative binding	243	14.4988	0.000138619	1198, 23132, 29028, 23517, 6872, 5634, 5378, 8128, 56916, 1723, 2956, 11095, 11325, 7486, 84083, 4214, 56919, 55226, 4216, 2322, 25788, 79915, 89845, 540, 545, 374868, 8243, 5754, 441250, 55728, 317, 55720, 221914, 9879, 23395, 10733, 23113, 814, 5243, 10592, 3832, 127602, 1305, 2585, 10606, 79631, 64794, 6595, 23552, 23170, 126520, 2475, 8833, 23178, 2246, 84172, 55605, 23020, 63979, 4651, 27030…	1470	2241	16881	1.24522	0.187071	0.00287242	0.22996
GOTERM_BP_ALL	GO:0031327~negative regulation of cellular biosynthetic process	169	10.0835	0.000140508	2146, 55749, 4799, 147686, 57343, 3720, 7753, 1108, 163050, 29028, 6422, 10919, 11016, 60436, 8321, 56242, 1387, 51176, 51773, 605, 10715, 171023, 9044, 1488, 84083, 675, 55051, 55031, 9252, 7743, 55226, 672, 1428, 56339, 1906, 79813, 9869, 10915, 23318, 4591, 6608, 25836, 7175, 79618, 545, 5933, 23063, 6601, 64324, 9646, 79595, 10142, 5253, 84911, 8243, 8242, 152518, 54880, 7227, 10172, 8861, 55…	1460	1480	16792	1.31333	0.624572	0.00461051	0.276388
GOTERM_MF_ALL	GO:0003713~transcription coactivator activity	47	2.8043	0.000142732	6595, 5253, 9967, 55749, 64900, 9968, 6599, 4520, 23054, 114803, 2033, 55904, 25988, 6872, 10521, 2648, 1499, 170261, 23426, 6942, 1387, 7994, 64210, 29893, 2103, 8289, 56254, 8856, 9794, 171023, 1488, 57492, 5927, 672, 10847, 133746, 5469, 10915, 8805, 55534, 6875, 23286, 23028, 6601, 9439, 11319, 79595	1470	303	16881	1.7813	0.192051	0.00291706	0.236775
GOTERM_MF_ALL	GO:0005487~nucleocytoplasmic transporter activity	11	0.656325	0.000143099	8021, 4928, 7175, 64901, 100101267, 57510, 23039, 9972, 57122, 23279, 9883	1470	30	16881	4.21068	0.192494	0.00288509	0.237384
GOTERM_BP_ALL	GO:0015931~nucleobase-containing compound transport	36	2.14797	0.000148187	8888, 23511, 9984, 26993, 64901, 26019, 22794, 57510, 9887, 23279, 9883, 4927, 23293, 4928, 6830, 81608, 9972, 23039, 9793, 9631, 8021, 2733, 23225, 55795, 4686, 55421, 100101267, 57122, 23165, 8658, 7175, 29118, 5976, 29072, 57187, 23049	1460	211	16792	1.96232	0.644146	0.00483912	0.291472
GOTERM_BP_ALL	GO:0009891~positive regulation of biosynthetic process	196	11.6945	0.000150716	79800, 57343, 4520, 29028, 6872, 8321, 745, 51176, 56916, 607, 2205, 51773, 171023, 8600, 1488, 84289, 5744, 56919, 4216, 55755, 56339, 54790, 6608, 79618, 6875, 545, 25782, 10725, 6601, 10620, 79612, 5253, 9984, 7227, 8861, 55729, 23394, 8856, 2979, 23522, 814, 4763, 55870, 2309, 284697, 55534, 2001, 6595, 6599, 26039, 146198, 5915, 55904, 23379, 2475, 4072, 26298, 23178, 80314, 2246, 80312, 799…	1460	1760	16792	1.28083	0.650367	0.00489857	0.29644
GOTERM_BP_ALL	GO:0016444~somatic cell DNA recombination	15	0.894988	0.000154023	22976, 9984, 4436, 7468, 9730, 3980, 79915, 3329, 1235, 51176, 3978, 472, 2956, 5591, 64421	1460	54	16792	3.19482	0.658337	0.00498257	0.302935
GOTERM_BP_ALL	GO:0002562~somatic diversification of immune receptors via germline recombination within a single locus	15	0.894988	0.000154023	22976, 9984, 4436, 7468, 9730, 3980, 79915, 3329, 1235, 51176, 3978, 472, 2956, 5591, 64421	1460	54	16792	3.19482	0.658337	0.00498257	0.302935
GOTERM_BP_ALL	GO:0031328~positive regulation of cellular biosynthetic process	193	11.5155	0.000155719	22976, 79800, 4040, 200424, 57343, 4520, 54617, 163050, 29028, 6872, 6422, 2648, 8321, 745, 64210, 51176, 1387, 80184, 56916, 55023, 2205, 607, 51773, 171023, 10153, 8600, 1488, 84289, 10808, 675, 9252, 5744, 672, 56919, 4216, 55755, 29843, 80237, 56339, 4297, 9915, 1906, 54790, 6608, 27324, 25836, 80173, 79618, 6875, 80034, 472, 25782, 545, 10725, 7552, 5933, 10620, 6601, 79612, 4931, 26354, 643…	1460	1729	16792	1.28384	0.662355	0.00501405	0.306266
GOTERM_MF_ALL	GO:0008186~RNA-dependent ATPase activity	17	1.01432	0.000156288	79665, 23020, 90957, 56919, 23517, 57696, 10521, 1660, 9704, 1662, 1665, 9879, 29118, 5976, 1659, 64794, 11325	1470	67	16881	2.91377	0.208253	0.00310867	0.259237
GOTERM_BP_ALL	GO:0031572~G2 DNA damage checkpoint	12	0.71599	0.00016007	55215, 79184, 4361, 11073, 672, 472, 51347, 126520, 84446, 10783, 84250, 641	1460	36	16792	3.83379	0.672444	0.0051301	0.31481
GOTERM_BP_ALL	GO:0000731~DNA synthesis involved in DNA repair	18	1.07399	0.000160768	7486, 4361, 675, 1763, 672, 5426, 7516, 5981, 7156, 79728, 641, 51455, 5984, 5985, 472, 5422, 10111, 83990	1460	74	16792	2.79763	0.674036	0.00512885	0.316182
GOTERM_BP_ALL	GO:0035825~reciprocal DNA recombination	14	0.835322	0.000163208	9319, 84464, 4361, 27030, 7516, 7155, 4436, 25788, 57697, 472, 146956, 2956, 10111, 11144	1460	48	16792	3.35457	0.679534	0.00518277	0.320972
GOTERM_BP_ALL	GO:0007131~reciprocal meiotic recombination	14	0.835322	0.000163208	9319, 84464, 4361, 27030, 7516, 7155, 4436, 25788, 57697, 472, 146956, 2956, 10111, 11144	1460	48	16792	3.35457	0.679534	0.00518277	0.320972
GOTERM_BP_ALL	GO:0070647~protein modification by small protein conjugation or removal	124	7.39857	0.000166405	22976, 84930, 23511, 10401, 159195, 26260, 6872, 8924, 23279, 2648, 4927, 10617, 4928, 64682, 63893, 55230, 171023, 23072, 9656, 8021, 54894, 7486, 84133, 55031, 672, 29843, 100101267, 56852, 9736, 51366, 4591, 7175, 7174, 26354, 8295, 9646, 8243, 55215, 54880, 114803, 283450, 57695, 1911, 9883, 23198, 10277, 84196, 10013, 139285, 23327, 23113, 10735, 9810, 9631, 114088, 51684, 3326, 80204, 90268…	1460	1032	16792	1.38195	0.686599	0.00526008	0.32725
GOTERM_BP_ALL	GO:0009790~embryo development	116	6.92124	0.000170583	10818, 29123, 200424, 4040, 1294, 29127, 26160, 63925, 6422, 2648, 6491, 60436, 8321, 1387, 51176, 80184, 65250, 3203, 675, 672, 54892, 6293, 26005, 57669, 4297, 1906, 7403, 9915, 79813, 6608, 25836, 472, 54799, 9646, 5754, 84296, 8861, 317, 7516, 9904, 25988, 2071, 3899, 1788, 54475, 57619, 23322, 10018, 10733, 121227, 4763, 92, 5426, 57545, 4436, 51684, 1301, 320, 321, 56977, 80055, 57680, 2186…	1460	954	16792	1.39849	0.695597	0.00536746	0.335452
GOTERM_BP_ALL	GO:0032990~cell part morphogenesis	102	6.08592	0.000172411	26160, 79809, 63925, 288, 80208, 80184, 65059, 65250, 10160, 11141, 9252, 26005, 9738, 5649, 5364, 80173, 80823, 80031, 55558, 8556, 23639, 9369, 56171, 219527, 84223, 1501, 10013, 342184, 3798, 23093, 23327, 23116, 23394, 85440, 23322, 1641, 94137, 54874, 57545, 140883, 57688, 85459, 9037, 23334, 6101, 1767, 4147, 26039, 220136, 494470, 57539, 221322, 22832, 11190, 154865, 57728, 4756, 54768, 55…	1460	817	16792	1.43591	0.699453	0.00540046	0.339042
GOTERM_MF_ALL	GO:0008757~S-adenosylmethionine-dependent methyltransferase activity	28	1.67064	0.000173278	2146, 79823, 55904, 23378, 1788, 10919, 6894, 54093, 221078, 55006, 80745, 51111, 55870, 5929, 7468, 8731, 79918, 56339, 9757, 4297, 80204, 8085, 79813, 9869, 25917, 58508, 29072, 64324	1470	148	16881	2.17259	0.228099	0.00340077	0.287379
GOTERM_BP_ALL	GO:0043543~protein acylation	37	2.20764	0.000174187	25942, 22976, 55689, 57634, 2033, 8861, 284058, 84128, 26122, 6872, 2648, 54934, 254887, 339287, 80314, 1387, 7994, 51176, 10902, 9329, 9425, 84289, 23522, 675, 9252, 672, 10847, 4297, 27154, 60560, 114799, 79612, 8295, 11143, 79595, 80018, 79969	1460	221	16792	1.92557	0.703153	0.00543155	0.342529
GOTERM_MF_ALL	GO:0004402~histone acetyltransferase activity	16	0.954654	0.00017552	9329, 9425, 23522, 675, 2033, 10847, 284058, 26122, 6872, 2648, 54934, 80314, 7994, 1387, 11143, 79595	1470	61	16881	3.01211	0.230681	0.00340004	0.291092
GOTERM_MF_ALL	GO:0000976~transcription regulatory region sequence-specific DNA binding	89	5.31026	0.000181082	2146, 9967, 7022, 7700, 4799, 147686, 9968, 79800, 6599, 57343, 3720, 4520, 1108, 5915, 112885, 1106, 60529, 63925, 6872, 10919, 90233, 11016, 23613, 26298, 55818, 56242, 51176, 1387, 2103, 54811, 127343, 654254, 10153, 147694, 7589, 63977, 4841, 57623, 26523, 256051, 91392, 4297, 9915, 7403, 440515, 7552, 10725, 6601, 10620, 2115, 619279, 64324, 2118, 7579, 2119, 152518, 25942, 11278, 148206, 72…	1470	692	16881	1.47695	0.237049	0.00346272	0.300304
GOTERM_BP_ALL	GO:0050789~regulation of biological process	1012	60.3819	0.000181829	79800, 140890, 79809, 29028, 63925, 6872, 282890, 90233, 8739, 6491, 745, 79088, 146956, 2956, 85465, 10715, 85460, 8021, 84289, 84083, 79810, 84081, 55226, 118987, 1428, 63934, 25788, 5364, 79813, 6875, 79618, 8019, 1811, 25782, 545, 10725, 641339, 79612, 55215, 8243, 8242, 23637, 84295, 79823, 166647, 317, 221914, 6894, 85446, 10083, 85440, 2979, 10733, 10735, 101060200, 284695, 100101467, 1408…	1460	10922	16792	1.06568	0.718557	0.00564395	0.357531
GOTERM_BP_ALL	GO:0032204~regulation of telomere maintenance	17	1.01432	0.00018473	4361, 84464, 54552, 51750, 8550, 55226, 4216, 1736, 1499, 23293, 8658, 79618, 472, 545, 10111, 26354, 7874	1460	68	16792	2.87534	0.724193	0.00570833	0.363225
GOTERM_CC_ALL	GO:0061695~transferase complex, transferring phosphorus-containing groups	40	2.38663	0.000192516	1763, 5557, 51755, 661, 2071, 6872, 5634, 2648, 2475, 92105, 8621, 25896, 64210, 84172, 5289, 5422, 55718, 7015, 2081, 23248, 5927, 84181, 30849, 5426, 9400, 65123, 79871, 3329, 64425, 23168, 6875, 25885, 10623, 904, 3667, 5431, 11128, 8295, 9646, 55656	1547	253	18224	1.86249	0.171473	0.00302937	0.302837
GOTERM_BP_ALL	GO:0010638~positive regulation of organelle organization	79	4.7136	0.000198089	22976, 54551, 57343, 3720, 57535, 9924, 6422, 56776, 2648, 2475, 8739, 10650, 80312, 9001, 55023, 85465, 56254, 89781, 4361, 7039, 9252, 672, 4216, 8626, 9738, 4297, 23368, 1906, 9869, 1908, 23168, 25836, 7175, 79618, 55329, 545, 25782, 54361, 472, 23028, 585, 653857, 26354, 9646, 55558, 25942, 387338, 5599, 51750, 8550, 26993, 84128, 1499, 55835, 23019, 342184, 23116, 10111, 10018, 10733, 147179…	1460	600	16792	1.51435	0.748726	0.00609292	0.389444
GOTERM_BP_ALL	GO:2000104~negative regulation of DNA-dependent DNA replication	8	0.477327	0.000208631	8243, 84083, 675, 4361, 9126, 3980, 641, 10735	1460	16	16792	5.75068	0.766537	0.00638801	0.41013
GOTERM_BP_ALL	GO:0010605~negative regulation of macromolecule metabolic process	249	14.8568	0.000222036	55749, 4799, 147686, 57343, 23511, 3720, 7753, 29028, 6872, 23279, 64682, 8321, 56242, 51176, 2956, 51773, 605, 10715, 171023, 8021, 1488, 84083, 7743, 55226, 1428, 100101267, 56339, 51366, 79813, 9869, 6608, 7175, 79618, 545, 6601, 2218, 5253, 8243, 8242, 54880, 7227, 51594, 9984, 8861, 55729, 9883, 23293, 54475, 23013, 23019, 25904, 23394, 8856, 10735, 9994, 23522, 4763, 55870, 2309, 51684, 140…	1460	2326	16792	1.23123	0.787371	0.00676738	0.436426
GOTERM_BP_ALL	GO:0009890~negative regulation of biosynthetic process	170	10.1432	0.000222561	2146, 55749, 4799, 147686, 57343, 3720, 7753, 1108, 163050, 29028, 6422, 10919, 11016, 60436, 8321, 56242, 1387, 51176, 51773, 605, 10715, 171023, 9044, 1488, 84083, 675, 55051, 55031, 9252, 7743, 55226, 672, 1428, 56339, 1906, 79813, 9869, 10915, 23318, 4591, 6608, 25836, 7175, 79618, 545, 5933, 23063, 6601, 64324, 9646, 79595, 10142, 5253, 84911, 8243, 8242, 152518, 54880, 7227, 10172, 8861, 55…	1460	1504	16792	1.30002	0.788148	0.0067538	0.437456
GOTERM_MF_ALL	GO:0004536~deoxyribonuclease activity	18	1.07399	0.000231026	84083, 4361, 9937, 84464, 1763, 7516, 5426, 1773, 22909, 200558, 92667, 55218, 1677, 7175, 146956, 10111, 11144, 64421	1470	76	16881	2.71982	0.291916	0.00436	0.382982
GOTERM_MF_ALL	GO:0017056~structural constituent of nuclear pore	9	0.536993	0.000233737	8021, 4928, 23511, 100101267, 9972, 57122, 23165, 9631, 9883	1470	21	16881	4.92157	0.294779	0.00435603	0.387467
GOTERM_BP_ALL	GO:0007346~regulation of mitotic cell cycle	67	3.99761	0.000237046	2146, 54617, 126520, 641, 64682, 79884, 146956, 55023, 56254, 9656, 56475, 675, 4361, 7039, 55031, 55795, 8626, 7508, 1906, 79915, 9735, 1908, 9820, 7175, 9585, 472, 8450, 5591, 55215, 8243, 55726, 25942, 8556, 8697, 11073, 5087, 55159, 2033, 2071, 27085, 1499, 54475, 8621, 55835, 23198, 23019, 25904, 51347, 10040, 26013, 23113, 9810, 84722, 57472, 26057, 7015, 26058, 7155, 4436, 65123, 3832, 575…	1460	491	16792	1.56943	0.808503	0.00716068	0.465864
GOTERM_BP_ALL	GO:0009987~cellular process	1385	82.6372	0.000255277	84278, 79800, 140890, 79809, 29028, 63925, 282890, 6872, 5378, 90233, 79608, 8739, 6491, 118980, 79088, 745, 146956, 2956, 85465, 55230, 10715, 85460, 8021, 84289, 84083, 79810, 84081, 55225, 55226, 118987, 1428, 63934, 8731, 23644, 25788, 5364, 79813, 540, 79618, 6875, 8019, 1811, 25782, 545, 10725, 641339, 79612, 80724, 374868, 8243, 55215, 8242, 23637, 84295, 84296, 23639, 79823, 166647, 317, …	1460	15558	16792	1.02387	0.831365	0.00767609	0.501608
GOTERM_BP_ALL	GO:0090501~RNA phosphodiester bond hydrolysis	26	1.55131	0.0002564	1479, 29102, 9924, 9887, 55720, 9790, 23293, 23019, 55339, 23404, 642843, 9692, 57472, 27340, 80746, 2081, 51585, 4686, 26523, 28987, 5073, 8602, 5394, 80153, 129563, 112479	1460	136	16792	2.19879	0.83268	0.00767663	0.503809
GOTERM_BP_ALL	GO:0045005~DNA-dependent DNA replication maintenance of fidelity	11	0.656325	0.000258224	7486, 84083, 675, 253714, 9984, 51750, 5426, 146956, 259282, 641, 57697	1460	32	16792	3.9536	0.834796	0.007698	0.507386
GOTERM_BP_ALL	GO:0030031~cell projection assembly	59	3.52029	0.000259171	55785, 1767, 220136, 57539, 22832, 26160, 11190, 57533, 2475, 57728, 54768, 23613, 55582, 80184, 9001, 55607, 51134, 65250, 57492, 4651, 582, 4744, 9738, 26005, 79659, 84902, 28981, 80173, 55329, 7840, 585, 9786, 221178, 23637, 5108, 57451, 23639, 8556, 56171, 347240, 55835, 84223, 27148, 23093, 23116, 23322, 22897, 94137, 54874, 57545, 23566, 27152, 54903, 85459, 5337, 79925, 80705, 6101, 23242	1460	419	16792	1.61952	0.835883	0.00769322	0.509241
GOTERM_CC_ALL	GO:0000784~nuclear chromosome, telomeric region	25	1.49165	0.000282368	7486, 4361, 9937, 675, 7015, 84464, 9984, 4176, 1763, 55226, 4436, 4171, 5514, 8658, 5001, 79618, 5976, 472, 545, 5431, 23028, 10111, 57187, 5591, 64421	1547	132	18224	2.2311	0.241121	0.00436999	0.443885
KEGG_PATHWAY	hsa00240:Pyrimidine metabolism	19	1.13365	0.000288545	22978, 5426, 6240, 5557, 661, 221264, 790, 64425, 25885, 7371, 10623, 11128, 5422, 84172, 5431, 1723, 151531, 55718, 56474	499	101	6879	2.59333	0.066378	0.011382	0.371308
GOTERM_CC_ALL	GO:0005874~microtubule	56	3.34129	0.00031638	1767, 79848, 54617, 29127, 22832, 85378, 2288, 55582, 4926, 79884, 889, 55605, 9793, 201625, 9611, 10808, 3619, 55755, 400954, 56890, 79659, 9735, 9702, 161436, 9585, 27229, 55614, 65983, 56171, 827, 157922, 347240, 23354, 114791, 55835, 57619, 10564, 10013, 3798, 23093, 23116, 23098, 1641, 94137, 84722, 221150, 4137, 3832, 146754, 8661, 127602, 9183, 10783, 54801, 79969, 6101	1547	404	18224	1.6329	0.265931	0.00481886	0.497228
GOTERM_MF_ALL	GO:0008408~3-5 exonuclease activity	14	0.835322	0.000319975	7486, 57472, 4361, 5426, 9924, 200558, 5073, 55218, 5394, 23019, 129563, 5422, 23404, 10111	1470	51	16881	3.15238	0.380051	0.00588531	0.530067
GOTERM_BP_ALL	GO:0051253~negative regulation of RNA metabolic process	143	8.53222	0.000324477	2146, 55749, 4799, 147686, 57343, 3720, 7753, 1108, 163050, 29028, 6422, 10919, 11016, 60436, 8321, 56242, 1387, 51176, 79882, 51773, 605, 171023, 9044, 1488, 55051, 55031, 9252, 7743, 672, 1428, 22985, 1906, 79813, 10915, 9869, 4591, 6608, 25836, 7175, 79618, 5933, 6601, 58155, 64324, 9646, 79595, 5253, 84911, 8242, 152518, 54880, 7227, 51594, 10172, 8861, 55729, 25988, 1788, 27316, 23013, 23019…	1460	1240	16792	1.32637	0.895923	0.00958197	0.637171
GOTERM_BP_ALL	GO:0000722~telomere maintenance via recombination	11	0.656325	0.000341897	7486, 675, 3978, 5984, 1763, 5426, 5985, 5422, 5981, 5557, 10111	1460	33	16792	3.83379	0.907829	0.0100513	0.671269
GOTERM_CC_ALL	GO:0000790~nuclear chromatin	46	2.74463	0.000400971	2146, 4798, 6595, 25942, 6599, 57634, 7227, 54617, 1108, 8861, 661, 79809, 6872, 115426, 1788, 2648, 1499, 10919, 27316, 1387, 146956, 4152, 8289, 8345, 2956, 10111, 10902, 8341, 171023, 1857, 9611, 84464, 10036, 8626, 6667, 57649, 1676, 1677, 8805, 8914, 23310, 23028, 6601, 8295, 23126, 79595	1547	316	18224	1.71484	0.324179	0.00600997	0.629778
GOTERM_BP_ALL	GO:0031297~replication fork processing	10	0.596659	0.000414488	7486, 84083, 675, 253714, 9984, 51750, 146956, 259282, 641, 57697	1460	28	16792	4.10763	0.944447	0.0121218	0.813241
GOTERM_MF_ALL	GO:0042054~histone methyltransferase activity	15	0.894988	0.000425066	2146, 51111, 55870, 55904, 5929, 7468, 9757, 4297, 10919, 79813, 8085, 9869, 58508, 29072, 64324	1470	59	16881	2.91958	0.470162	0.00771622	0.703584
GOTERM_BP_ALL	GO:0035058~nonmotile primary cilium assembly	11	0.656325	0.000446999	5108, 55835, 582, 57545, 9001, 11190, 585, 23116, 26005, 84902, 54903	1460	34	16792	3.72103	0.955718	0.013012	0.876762
GOTERM_CC_ALL	GO:0005930~axoneme	20	1.19332	0.000451029	94137, 1767, 4137, 57539, 30849, 582, 56171, 22832, 26160, 146754, 79659, 54768, 57096, 114327, 55329, 10564, 5289, 23322, 55626, 6101	1547	97	18224	2.42891	0.356449	0.00665585	0.70814
GOTERM_CC_ALL	GO:0097014~ciliary plasm	20	1.19332	0.000451029	94137, 1767, 4137, 57539, 30849, 582, 56171, 22832, 26160, 146754, 79659, 54768, 57096, 114327, 55329, 10564, 5289, 23322, 55626, 6101	1547	97	18224	2.42891	0.356449	0.00665585	0.70814
GOTERM_CC_ALL	GO:0070603~SWI/SNF superfamily-type complex	17	1.01432	0.000463905	57492, 6595, 4798, 26039, 6599, 57634, 1108, 54617, 57504, 8289, 6601, 2186, 8295, 10042, 51773, 196528, 10902	1547	75	18224	2.67018	0.364498	0.00674343	0.728287
GOTERM_BP_ALL	GO:0031058~positive regulation of histone modification	18	1.07399	0.000503144	22976, 57343, 3720, 9252, 26993, 672, 9733, 4297, 2648, 1499, 23168, 25836, 80312, 472, 23028, 56254, 9646, 9810	1460	81	16792	2.55586	0.970067	0.0145739	0.98637
GOTERM_BP_ALL	GO:0075733~intracellular transport of virus	16	0.954654	0.000515453	8021, 23225, 3837, 23511, 9984, 100101267, 57122, 23279, 23165, 9883, 4927, 4928, 7175, 57187, 9972, 9631	1460	67	16792	2.7466	0.97253	0.0148662	1.01038
GOTERM_MF_ALL	GO:0016407~acetyltransferase activity	22	1.31265	0.000531557	9329, 9425, 23522, 675, 2033, 55226, 10847, 284058, 26122, 6872, 2648, 54934, 60560, 114799, 80314, 1387, 7994, 11143, 79612, 79595, 80018, 79969	1470	111	16881	2.27604	0.548128	0.00952492	0.879121
GOTERM_BP_ALL	GO:0051567~histone H3-K9 methylation	10	0.596659	0.000555077	55818, 5926, 57343, 3720, 672, 51742, 23028, 9682, 10919, 79813	1460	29	16792	3.96599	0.979164	0.0159342	1.08765
GOTERM_BP_ALL	GO:0061053~somite development	18	1.07399	0.000584234	4040, 9968, 2033, 7516, 57534, 57669, 6422, 7403, 79728, 2648, 57728, 54475, 6608, 51176, 54361, 472, 5591, 23242	1460	82	16792	2.52469	0.982999	0.0166957	1.14447
GOTERM_BP_ALL	GO:0070988~demethylation	15	0.894988	0.000601058	5253, 8242, 200424, 221656, 5927, 22992, 7403, 54790, 55818, 80312, 23028, 51780, 9682, 10765, 221037	1460	61	16792	2.82821	0.984882	0.0171024	1.17725
GOTERM_BP_ALL	GO:1902581~multi-organism cellular localization	16	0.954654	0.000609054	8021, 23225, 3837, 23511, 9984, 100101267, 57122, 23279, 23165, 9883, 4927, 4928, 7175, 57187, 9972, 9631	1460	68	16792	2.7062	0.985702	0.0172576	1.19282
GOTERM_BP_ALL	GO:1902583~multi-organism intracellular transport	16	0.954654	0.000609054	8021, 23225, 3837, 23511, 9984, 100101267, 57122, 23279, 23165, 9883, 4927, 4928, 7175, 57187, 9972, 9631	1460	68	16792	2.7062	0.985702	0.0172576	1.19282
GOTERM_BP_ALL	GO:0007062~sister chromatid cohesion	24	1.43198	0.000620267	8243, 23244, 3619, 4361, 27127, 54908, 23279, 57122, 9735, 1499, 9183, 4928, 8658, 114799, 25836, 9126, 23383, 54821, 23047, 23063, 23126, 9793, 84250, 10735	1460	128	16792	2.15651	0.986778	0.0175015	1.21465
GOTERM_BP_ALL	GO:0006399~tRNA metabolic process	31	1.84964	0.000628833	64172, 283459, 441250, 8518, 55253, 6894, 55623, 2976, 221078, 23404, 23395, 55006, 9692, 129450, 9329, 57505, 80746, 80745, 55226, 11232, 152992, 51520, 3376, 51091, 79691, 25917, 9330, 80755, 124454, 2058, 54802	1460	185	16792	1.92726	0.987545	0.0176697	1.23133
GOTERM_BP_ALL	GO:0051225~spindle assembly	19	1.13365	0.000642566	55125, 9611, 8556, 152185, 3837, 29127, 54617, 1108, 3832, 85378, 23354, 114791, 8658, 7175, 27229, 79884, 8481, 10783, 54801	1460	90	16792	2.42807	0.988683	0.0179798	1.25806
GOTERM_BP_ALL	GO:0032206~positive regulation of telomere maintenance	13	0.775656	0.000642948	84464, 4361, 8550, 51750, 4216, 1736, 1499, 8658, 79618, 472, 545, 10111, 26354	1460	48	16792	3.11495	0.988713	0.0179185	1.2588
GOTERM_BP_ALL	GO:0044702~single organism reproductive process	140	8.35322	0.00066177	10818, 84930, 4040, 29127, 644890, 254394, 8924, 6422, 2288, 10919, 4926, 5016, 51176, 146956, 2956, 81629, 23705, 675, 4216, 166378, 80237, 27127, 25788, 9918, 1906, 27125, 25836, 6875, 472, 1811, 23310, 23063, 11144, 8243, 23639, 5618, 7516, 1788, 57697, 84223, 23198, 7421, 23093, 10111, 23394, 2177, 10018, 10734, 84515, 10733, 10735, 9425, 92, 2309, 10592, 4436, 9898, 9757, 3326, 126549, 56977…	1460	1231	16792	1.30804	0.990102	0.018365	1.29542
GOTERM_MF_ALL	GO:0035064~methylated histone binding	14	0.835322	0.000702788	5253, 9425, 84289, 54892, 5929, 23378, 7158, 23613, 57680, 8805, 2956, 23310, 9682, 26013	1470	55	16881	2.92312	0.650179	0.0124261	1.16076
GOTERM_MF_ALL	GO:0035257~nuclear hormone receptor binding	24	1.43198	0.000709167	9967, 1488, 9611, 6801, 9968, 23054, 672, 2033, 5915, 2322, 10521, 2288, 5469, 1499, 55818, 23019, 23426, 7421, 51176, 64210, 23028, 64324, 171023, 221037	1470	129	16881	2.1365	0.6535	0.0123917	1.17124
GOTERM_MF_ALL	GO:0042162~telomeric DNA binding	10	0.596659	0.000740763	23293, 7015, 79618, 26019, 5976, 23028, 10111, 9887, 23049, 4691	1470	30	16881	3.82789	0.669487	0.0127909	1.22312
GOTERM_BP_ALL	GO:0016073~snRNA metabolic process	18	1.07399	0.000780483	55726, 7702, 23248, 4686, 6621, 65123, 79871, 1736, 80237, 6667, 23379, 92105, 25896, 904, 23404, 5431, 84524, 55656	1460	84	16792	2.46458	0.995676	0.0215392	1.52611
GOTERM_MF_ALL	GO:0016874~ligase activity	56	3.34129	0.000790101	4799, 494470, 10401, 57534, 25893, 23170, 115426, 8924, 8833, 56254, 56474, 54894, 84133, 672, 11232, 2618, 51520, 56852, 51366, 4591, 117584, 26046, 220441, 3141, 2058, 283459, 55159, 132949, 283450, 257218, 254225, 23352, 10277, 23093, 23327, 23395, 9810, 10038, 57505, 114088, 28965, 5198, 79872, 3376, 3980, 790, 10075, 8805, 10606, 3978, 57448, 80755, 124454, 90025, 131405, 64718	1470	409	16881	1.57234	0.692991	0.0134816	1.30409
GOTERM_CC_ALL	GO:0005657~replication fork	15	0.894988	0.000791818	84083, 988, 84296, 5426, 7516, 7150, 5557, 5981, 56852, 253714, 5984, 5985, 56916, 5422, 9031	1547	64	18224	2.76099	0.538795	0.0113165	1.24008
GOTERM_MF_ALL	GO:0016796~exonuclease activity, active with either ribo- or deoxyribonucleic acids and producing 5-phosphomonoesters	13	0.775656	0.000796037	57472, 9937, 5426, 9924, 92667, 5073, 55218, 5394, 23019, 7175, 129563, 23404, 64421	1470	49	16881	3.04669	0.695704	0.0134289	1.31382
KEGG_PATHWAY	hsa03030:DNA replication	10	0.596659	0.000816663	4176, 3978, 5984, 1763, 5426, 5985, 5422, 5981, 5557, 4171	499	36	6879	3.82933	0.176709	0.0273956	1.04761
GOTERM_BP_ALL	GO:0044774~mitotic DNA integrity checkpoint	21	1.25298	0.000820447	55215, 57472, 26058, 4361, 11073, 2033, 55159, 7155, 4436, 8626, 7508, 641, 55835, 23019, 146956, 25904, 472, 51347, 5591, 84250, 9656	1460	107	16792	2.25728	0.996729	0.0225409	1.60366
GOTERM_BP_ALL	GO:0042795~snRNA transcription from RNA polymerase II promoter	16	0.954654	0.000840182	55726, 7702, 23248, 4686, 6621, 65123, 79871, 80237, 6667, 23379, 92105, 25896, 904, 5431, 84524, 55656	1460	70	16792	2.62888	0.997149	0.0229865	1.64193
GOTERM_BP_ALL	GO:0046794~transport of virus	16	0.954654	0.000840182	8021, 23225, 3837, 23511, 9984, 100101267, 57122, 23279, 23165, 9883, 4927, 4928, 7175, 57187, 9972, 9631	1460	70	16792	2.62888	0.997149	0.0229865	1.64193
GOTERM_BP_ALL	GO:0009301~snRNA transcription	16	0.954654	0.000840182	55726, 7702, 23248, 4686, 6621, 65123, 79871, 80237, 6667, 23379, 92105, 25896, 904, 5431, 84524, 55656	1460	70	16792	2.62888	0.997149	0.0229865	1.64193
GOTERM_BP_ALL	GO:0031123~RNA 3-end processing	22	1.31265	0.000844756	11052, 1479, 9984, 51585, 22794, 4686, 1736, 80336, 25888, 23318, 25896, 79882, 904, 23404, 642843, 57187, 81608, 112479, 56254, 9646, 79670, 9810	1460	115	16792	2.20026	0.997239	0.02302	1.6508
GOTERM_BP_ALL	GO:0001756~somitogenesis	15	0.894988	0.000847269	4040, 9968, 2033, 7516, 57534, 57669, 6422, 7403, 79728, 2648, 54475, 51176, 472, 5591, 23242	1460	63	16792	2.73842	0.997287	0.0229978	1.65567
GOTERM_BP_ALL	GO:0010452~histone H3-K36 methylation	6	0.357995	0.000854104	22976, 54880, 55870, 29072, 7468, 64324	1460	10	16792	6.90082	0.997413	0.0230914	1.66892
GOTERM_BP_ALL	GO:0034770~histone H4-K20 methylation	6	0.357995	0.000854104	5926, 51111, 672, 51742, 7468, 64324	1460	10	16792	6.90082	0.997413	0.0230914	1.66892
KEGG_PATHWAY	hsa03430:Mismatch repair	8	0.477327	0.000881367	5395, 27030, 3978, 5984, 5985, 5981, 4436, 2956	499	23	6879	4.79498	0.189301	0.0258912	1.13018
GOTERM_BP_ALL	GO:0071826~ribonucleoprotein complex subunit organization	35	2.08831	0.000888053	50628, 387338, 9924, 130916, 55720, 25929, 54475, 23195, 9790, 27316, 51340, 23019, 9129, 54957, 11273, 84340, 23020, 10181, 57472, 26523, 92399, 8663, 9733, 8661, 23451, 91746, 23369, 80153, 4528, 340390, 545, 472, 10594, 79631, 58155	1460	223	16792	1.80515	0.997959	0.0239059	1.73471
GOTERM_BP_ALL	GO:0044773~mitotic DNA damage checkpoint	20	1.19332	0.000891674	55215, 57472, 26058, 4361, 11073, 2033, 55159, 4436, 8626, 7508, 641, 55835, 23019, 146956, 25904, 472, 51347, 5591, 84250, 9656	1460	100	16792	2.30027	0.99801	0.02391	1.74172
GOTERM_BP_ALL	GO:0006998~nuclear envelope organization	18	1.07399	0.000898086	8021, 23225, 55726, 23511, 26993, 23141, 100101267, 126549, 57122, 23279, 23165, 9883, 4927, 4928, 7175, 9972, 10783, 9631	1460	85	16792	2.43558	0.998097	0.0239877	1.75414
GOTERM_MF_ALL	GO:0043175~RNA polymerase core enzyme binding	9	0.536993	0.000906564	51322, 51585, 8518, 26523, 22828, 57654, 284695, 9400, 9646	1470	25	16881	4.13412	0.742058	0.0151096	1.49495
GOTERM_BP_ALL	GO:0043412~macromolecule modification	404	24.105	0.000939257	23511, 57343, 6872, 63925, 8128, 10617, 64682, 8321, 51176, 2205, 55230, 8600, 120071, 7486, 8021, 84289, 55226, 8731, 51366, 79813, 8019, 545, 25782, 2218, 79612, 5253, 8243, 55215, 8242, 79823, 8861, 6894, 84196, 85440, 10733, 10735, 23522, 814, 90268, 10075, 6599, 26039, 55904, 7249, 23552, 25893, 126520, 115426, 23556, 2246, 29954, 57492, 5926, 5927, 84181, 5929, 8831, 57599, 117584, 8450, 94…	1460	4065	16792	1.14306	0.998572	0.0249784	1.83385
GOTERM_BP_ALL	GO:0009892~negative regulation of metabolic process	262	15.6325	0.000942485	55749, 4799, 147686, 57343, 23511, 7753, 3720, 29028, 6872, 23279, 9858, 64682, 8321, 56242, 51176, 2956, 51773, 605, 10715, 171023, 8021, 1488, 84083, 7743, 55226, 1428, 100101267, 56339, 51366, 79813, 9869, 6608, 7175, 79618, 545, 6601, 2218, 5253, 8243, 8242, 54880, 7227, 51594, 9984, 55729, 8861, 9883, 23293, 54475, 23013, 23019, 25904, 23394, 8856, 10735, 9994, 23522, 4763, 55870, 2309, 5168…	1460	2522	16792	1.19483	0.998604	0.024968	1.8401
GOTERM_BP_ALL	GO:0045892~negative regulation of transcription, DNA-templated	129	7.6969	0.000971343	2146, 4799, 147686, 57343, 3720, 7753, 1108, 163050, 29028, 6422, 10919, 11016, 60436, 8321, 56242, 1387, 51176, 51773, 605, 171023, 9044, 1488, 55051, 55031, 9252, 7743, 672, 1428, 1906, 79813, 10915, 9869, 4591, 6608, 25836, 7175, 79618, 5933, 6601, 64324, 9646, 79595, 5253, 84911, 8242, 152518, 54880, 7227, 10172, 8861, 55729, 25988, 1788, 23013, 23019, 7421, 10013, 23327, 26149, 8856, 5966, 2…	1460	1130	16792	1.31299	0.998859	0.0256257	1.89593
GOTERM_BP_ALL	GO:0022607~cellular component assembly	271	16.1695	0.000976964	10207, 29127, 55744, 6872, 79608, 8739, 6491, 8321, 51176, 41, 56916, 607, 51773, 8600, 65250, 3710, 100506658, 55755, 26005, 7175, 6875, 80823, 545, 25782, 23126, 221178, 23637, 23639, 5618, 55729, 8861, 317, 55720, 163786, 55722, 54475, 10083, 23019, 23394, 23116, 10734, 10733, 23522, 152185, 3837, 54874, 114088, 3832, 55102, 320, 9183, 85459, 5337, 10594, 79631, 80705, 6101, 55785, 10388, 2337…	1460	2618	16792	1.19055	0.998902	0.025675	1.9068
GOTERM_BP_ALL	GO:0006278~RNA-dependent DNA biosynthetic process	15	0.894988	0.000999239	4361, 7015, 54552, 8550, 55226, 4216, 5981, 1736, 9887, 1499, 8658, 79618, 472, 545, 10111	1460	64	16792	2.69563	0.999061	0.0261545	1.94987
GOTERM_CC_ALL	GO:0034451~centriolar satellite	9	0.536993	0.00102519	5108, 64770, 9851, 80184, 585, 10806, 8481, 26005, 55722	1547	26	18224	4.07777	0.632901	0.0144186	1.60281
GOTERM_BP_ALL	GO:0065007~biological regulation	1056	63.0072	0.00114492	79800, 140890, 79809, 29028, 63925, 6872, 282890, 90233, 79608, 8739, 6491, 118980, 745, 79088, 146956, 2956, 85465, 10715, 85460, 8021, 84289, 84083, 79810, 84081, 55226, 118987, 1428, 63934, 25788, 5364, 79813, 540, 6875, 79618, 8019, 1811, 25782, 545, 10725, 641339, 79612, 80724, 374868, 8243, 55215, 8242, 23637, 84295, 79823, 166647, 317, 221914, 6894, 85446, 10083, 85440, 2979, 10733, 10735,…	1460	11548	16792	1.05174	0.99966	0.0298006	2.23112
GOTERM_BP_ALL	GO:0051169~nuclear transport	62	3.69928	0.00114756	23511, 64901, 7249, 23279, 2475, 25929, 4927, 4928, 6830, 8321, 55374, 9972, 23039, 9147, 8021, 7486, 23225, 84081, 55795, 4686, 100101267, 57122, 23165, 51366, 9702, 10913, 6608, 7175, 5976, 29072, 55705, 8888, 23534, 50628, 8720, 26993, 9984, 7227, 26019, 22794, 57510, 9887, 1499, 9883, 23293, 5514, 84268, 81608, 55153, 9631, 2733, 3837, 4763, 51684, 3326, 126549, 5469, 9037, 29118, 55341, 5718…	1460	473	16792	1.50758	0.999666	0.0297572	2.23621
GOTERM_BP_ALL	GO:0006383~transcription from RNA polymerase III promoter	13	0.775656	0.00114867	9329, 7702, 6621, 661, 2475, 23379, 57680, 2976, 9330, 10623, 11128, 84524, 55718	1460	51	16792	2.93172	0.999669	0.0296754	2.23835
GOTERM_BP_ALL	GO:0006306~DNA methylation	13	0.775656	0.00114867	2146, 221656, 200424, 51409, 55904, 55729, 4297, 1788, 79813, 10919, 3070, 11176, 143689	1460	51	16792	2.93172	0.999669	0.0296754	2.23835
GOTERM_BP_ALL	GO:0006305~DNA alkylation	13	0.775656	0.00114867	2146, 221656, 200424, 51409, 55904, 55729, 4297, 1788, 79813, 10919, 3070, 11176, 143689	1460	51	16792	2.93172	0.999669	0.0296754	2.23835
GOTERM_BP_ALL	GO:0007051~spindle organization	21	1.25298	0.00117366	55125, 9611, 8556, 152185, 3837, 29127, 1108, 54617, 3832, 85378, 23354, 55722, 114791, 8658, 7175, 27229, 79884, 8481, 10783, 9793, 54801	1460	110	16792	2.19572	0.999722	0.0301996	2.28651
GOTERM_MF_ALL	GO:0051427~hormone receptor binding	26	1.55131	0.0011782	9967, 6801, 9968, 23054, 5915, 2033, 7297, 10521, 2288, 1499, 55818, 23019, 7421, 23426, 64210, 51176, 221037, 171023, 1488, 9611, 5744, 672, 2322, 5469, 23028, 64324	1470	150	16881	1.9905	0.828173	0.0193794	1.93878
GOTERM_BP_ALL	GO:0006271~DNA strand elongation involved in DNA replication	9	0.536993	0.00119836	10038, 84296, 3978, 5984, 1763, 5426, 5422, 5557, 3980	1460	26	16792	3.98124	0.999766	0.0307123	2.33408
GOTERM_CC_ALL	GO:0016363~nuclear matrix	19	1.13365	0.00121932	22976, 4841, 9984, 26993, 22828, 284695, 22944, 9360, 1788, 641, 790, 4926, 9126, 4152, 5422, 56916, 55660, 3141, 9782	1547	97	18224	2.30747	0.696386	0.0168844	1.90359
GOTERM_BP_ALL	GO:0006913~nucleocytoplasmic transport	61	3.63962	0.00123503	23511, 64901, 7249, 23279, 2475, 25929, 4927, 4928, 6830, 8321, 55374, 9972, 23039, 9147, 8021, 23225, 84081, 55795, 4686, 100101267, 57122, 23165, 51366, 9702, 10913, 6608, 7175, 5976, 29072, 55705, 8888, 23534, 50628, 8720, 26993, 9984, 7227, 26019, 22794, 57510, 9887, 1499, 9883, 23293, 5514, 84268, 81608, 55153, 9631, 2733, 3837, 4763, 51684, 3326, 126549, 5469, 9037, 29118, 55341, 57187, 230…	1460	465	16792	1.50878	0.999819	0.0315221	2.4047
GOTERM_BP_ALL	GO:0007093~mitotic cell cycle checkpoint	27	1.61098	0.0012367	8243, 55215, 11073, 2033, 55159, 641, 55835, 23019, 25904, 146956, 51347, 9656, 57472, 26058, 4361, 55795, 7155, 4436, 8626, 65123, 7508, 9735, 9183, 7175, 472, 5591, 84250	1460	159	16792	1.95306	0.999821	0.0314489	2.40791
GOTERM_CC_ALL	GO:0005697~telomerase holoenzyme complex	8	0.477327	0.00125084	23293, 54552, 7015, 79618, 55226, 1736, 9887, 4931	1547	21	18224	4.4877	0.705605	0.0170755	1.95235
GOTERM_BP_ALL	GO:0045930~negative regulation of mitotic cell cycle	34	2.02864	0.00128382	55215, 2146, 8243, 11073, 2033, 55159, 27085, 1499, 641, 54475, 55835, 23019, 146956, 25904, 51347, 10040, 9656, 57472, 4361, 26058, 55031, 55795, 7155, 4436, 65123, 8626, 7508, 9735, 9183, 8658, 7175, 472, 5591, 84250	1460	219	16792	1.7856	0.999871	0.0325099	2.49856
GOTERM_BP_ALL	GO:0098727~maintenance of cell number	25	1.49165	0.00129727	8243, 2146, 5108, 9968, 5087, 4853, 8861, 55183, 6422, 1499, 9126, 80312, 607, 56478, 2177, 2309, 79918, 56339, 23318, 23168, 25836, 129563, 5431, 9646, 2001	1460	143	16792	2.01073	0.999883	0.0327261	2.52441
GOTERM_BP_ALL	GO:0090329~regulation of DNA-dependent DNA replication	12	0.71599	0.00130728	54881, 8243, 84083, 675, 4361, 9126, 54617, 5984, 5985, 3980, 641, 10735	1460	45	16792	3.06703	0.999891	0.0328558	2.54365
KEGG_PATHWAY	hsa03040:Spliceosome	21	1.25298	0.00131793	23020, 988, 55119, 9984, 4686, 25766, 23451, 23450, 22985, 10915, 51340, 27316, 1665, 9879, 9129, 9716, 10594, 57187, 1659, 55660, 11325	499	133	6879	2.17667	0.269388	0.0342737	1.68561
GOTERM_BP_ALL	GO:0080135~regulation of cellular response to stress	73	4.35561	0.00133335	23239, 22876, 79184, 842, 22976, 23511, 5893, 55183, 23279, 2288, 6422, 2475, 4927, 4928, 1387, 2205, 4077, 9972, 8600, 8021, 23225, 63979, 9611, 26156, 1857, 10808, 1856, 4841, 55031, 5792, 672, 4216, 8626, 9400, 100101267, 80237, 57122, 23165, 1906, 51366, 10913, 7175, 545, 472, 23028, 2218, 5591, 114609, 51750, 9984, 2033, 55159, 27250, 9883, 254225, 6787, 10013, 11179, 51347, 10018, 9631, 112…	1460	581	16792	1.44509	0.999909	0.0333801	2.59374
GOTERM_BP_ALL	GO:0016574~histone ubiquitination	11	0.656325	0.00145249	10075, 51322, 54880, 4591, 8450, 23028, 56254, 9646, 1911, 51366, 9810	1460	39	16792	3.24398	0.99996	0.0361805	2.82237
GOTERM_MF_ALL	GO:0000993~RNA polymerase II core binding	8	0.477327	0.00145257	51322, 51585, 8518, 26523, 57654, 284695, 9400, 9646	1470	21	16881	4.37473	0.886018	0.0235825	2.38518
GOTERM_BP_ALL	GO:0044766~multi-organism transport	16	0.954654	0.00152923	8021, 23225, 3837, 23511, 9984, 100101267, 57122, 23279, 23165, 9883, 4927, 4928, 7175, 57187, 9972, 9631	1460	74	16792	2.48678	0.999977	0.0379216	2.96938
GOTERM_BP_ALL	GO:1902579~multi-organism localization	16	0.954654	0.00152923	8021, 23225, 3837, 23511, 9984, 100101267, 57122, 23279, 23165, 9883, 4927, 4928, 7175, 57187, 9972, 9631	1460	74	16792	2.48678	0.999977	0.0379216	2.96938
GOTERM_BP_ALL	GO:0010165~response to X-ray	10	0.596659	0.00155666	79184, 675, 25836, 472, 7516, 4436, 8626, 6422, 7158, 641	1460	33	16792	3.48526	0.999981	0.0384524	3.02187
GOTERM_BP_ALL	GO:0007095~mitotic G2 DNA damage checkpoint	7	0.417661	0.00158853	55215, 4361, 11073, 472, 51347, 84250, 641	1460	16	16792	5.03185	0.999985	0.0390863	3.08282
GOTERM_BP_ALL	GO:0035239~tube morphogenesis	48	2.86396	0.00160093	5754, 4040, 9968, 5087, 317, 57534, 7249, 26160, 6422, 2648, 1499, 6491, 8321, 57619, 2246, 7421, 51176, 342184, 8289, 10806, 10018, 9231, 1857, 1856, 57545, 8626, 51684, 4485, 26005, 57669, 54903, 1906, 7403, 5469, 5979, 10913, 6608, 25836, 9585, 8914, 54361, 29072, 585, 10765, 55636, 2118, 131405, 23242	1460	348	16792	1.5864	0.999986	0.0392472	3.10653
GOTERM_BP_ALL	GO:0000972~transcription-dependent tethering of RNA polymerase II gene DNA at nuclear periphery	5	0.298329	0.00160297	4928, 55795, 8861, 57122, 9631	1460	7	16792	8.21526	0.999986	0.0391586	3.11042
GOTERM_BP_ALL	GO:0034720~histone H3-K4 demethylation	5	0.298329	0.00160297	8242, 221656, 5927, 23028, 10765	1460	7	16792	8.21526	0.999986	0.0391586	3.11042
GOTERM_MF_ALL	GO:0034062~RNA polymerase activity	12	0.71599	0.00160543	26015, 64425, 7015, 25885, 10623, 5431, 11128, 5422, 5557, 84172, 661, 55718	1470	46	16881	2.99574	0.909321	0.0257542	2.63304
GOTERM_BP_ALL	GO:1903507~negative regulation of nucleic acid-templated transcription	132	7.87589	0.00163016	2146, 55749, 4799, 147686, 57343, 3720, 7753, 1108, 163050, 29028, 6422, 10919, 11016, 60436, 8321, 56242, 1387, 51176, 51773, 605, 171023, 9044, 1488, 55051, 55031, 9252, 7743, 672, 1428, 1906, 79813, 10915, 9869, 4591, 6608, 25836, 7175, 79618, 5933, 6601, 64324, 9646, 79595, 5253, 84911, 8242, 152518, 54880, 7227, 10172, 8861, 55729, 25988, 1788, 23013, 23019, 7421, 10013, 23327, 26149, 8856, …	1460	1177	16792	1.28987	0.999989	0.0396712	3.16238
GOTERM_BP_ALL	GO:0034502~protein localization to chromosome	14	0.835322	0.00164079	2146, 9183, 54552, 8658, 675, 7015, 545, 1736, 23063, 27085, 26354, 10734, 54908, 84250	1460	60	16792	2.68365	0.999989	0.039786	3.18268
GOTERM_BP_ALL	GO:1902117~positive regulation of organelle assembly	13	0.775656	0.00164181	57472, 57535, 9924, 9738, 1906, 85459, 55835, 23019, 55329, 25782, 9001, 585, 10733	1460	53	16792	2.82109	0.999989	0.0396726	3.18464
GOTERM_CC_ALL	GO:0036064~ciliary basal body	19	1.13365	0.00174686	5108, 57539, 582, 2121, 26160, 26005, 27152, 54903, 55835, 28981, 25914, 80184, 7840, 7399, 23116, 585, 9786, 23322, 8481	1547	100	18224	2.23824	0.818803	0.0234454	2.71662
GOTERM_BP_ALL	GO:0009112~nucleobase metabolic process	11	0.656325	0.00178812	8833, 790, 5471, 10606, 7371, 2618, 6240, 1723, 23028, 54790, 2475	1460	40	16792	3.16288	0.999996	0.0429852	3.46372
GOTERM_BP_ALL	GO:0044728~DNA methylation or demethylation	15	0.894988	0.00185543	2146, 200424, 221656, 51409, 55904, 55729, 4297, 1788, 79813, 54790, 10919, 3070, 11176, 80312, 143689	1460	68	16792	2.53707	0.999998	0.0444154	3.59185
GOTERM_BP_ALL	GO:0043967~histone H4 acetylation	14	0.835322	0.00192238	54934, 675, 339287, 80314, 57634, 51176, 672, 2033, 284058, 11143, 8295, 10902, 4297, 2648	1460	61	16792	2.63966	0.999999	0.045825	3.71913
GOTERM_BP_ALL	GO:0060968~regulation of gene silencing	14	0.835322	0.00192238	5253, 25942, 9611, 7015, 57343, 54454, 57510, 29028, 115426, 23369, 9869, 9698, 80312, 131405	1460	61	16792	2.63966	0.999999	0.045825	3.71913
GOTERM_BP_ALL	GO:0032446~protein modification by small protein conjugation	103	6.14558	0.00195296	22976, 84930, 23511, 10401, 26260, 6872, 8924, 23279, 4927, 4928, 64682, 63893, 23072, 9656, 8021, 54894, 7486, 84133, 672, 29843, 100101267, 56852, 51366, 4591, 7175, 7174, 26354, 9646, 55215, 8243, 54880, 283450, 1911, 9883, 23198, 10277, 10013, 139285, 23327, 23113, 9810, 10735, 9631, 114088, 51684, 80204, 10075, 283807, 8658, 64718, 54551, 9968, 54552, 494470, 5893, 57534, 25893, 115426, 2475…	1460	887	16792	1.33556	0.999999	0.046379	3.77721
GOTERM_BP_ALL	GO:1904353~regulation of telomere capping	8	0.477327	0.00195435	23293, 8658, 51750, 8550, 4216, 472, 10111, 7874	1460	22	16792	4.18232	0.999999	0.0462539	3.77986
GOTERM_BP_ALL	GO:0031062~positive regulation of histone methylation	10	0.596659	0.00195614	22976, 23168, 57343, 3720, 672, 80312, 56254, 9646, 4297, 1499	1460	34	16792	3.38276	0.999999	0.0461389	3.78326
GOTERM_MF_ALL	GO:0000217~DNA secondary structure binding	8	0.477327	0.00197204	7486, 7516, 4436, 2956, 11144, 56852, 7508, 641	1470	22	16881	4.17588	0.947615	0.0312136	3.2251
GOTERM_BP_ALL	GO:0007399~nervous system development	226	13.4845	0.00199369	3720, 29127, 9860, 79809, 63925, 6872, 8128, 6491, 8321, 745, 80208, 51176, 65059, 65250, 7486, 55755, 26005, 5364, 5649, 140767, 6608, 80823, 2218, 6601, 55558, 5754, 54886, 8861, 317, 221914, 256987, 23013, 57619, 23294, 51195, 23394, 85440, 4763, 2309, 51684, 140883, 10319, 320, 321, 6101, 6595, 4147, 6599, 26039, 4853, 494470, 221322, 5915, 7249, 126520, 4756, 2475, 27445, 54768, 4152, 575, 7…	1460	2170	16792	1.19784	0.999999	0.0468462	3.85454
GOTERM_MF_ALL	GO:0008134~transcription factor binding	65	3.87828	0.00204081	9967, 988, 9968, 55689, 1108, 5915, 10401, 6872, 2648, 2475, 11016, 23613, 7994, 51176, 1387, 2103, 171023, 1488, 9611, 84181, 582, 56919, 79918, 1660, 22984, 23368, 9915, 10915, 6875, 5933, 23028, 585, 5591, 64324, 166793, 26043, 25942, 54880, 23054, 7227, 5087, 2033, 8861, 2071, 1499, 23013, 23019, 7421, 27148, 7874, 221037, 55832, 23522, 7015, 2309, 51684, 6667, 7158, 57649, 5469, 64425, 37561…	1470	512	16881	1.45789	0.95274	0.0319475	3.33579
KEGG_PATHWAY	hsa03015:mRNA surveillance pathway	16	0.954654	0.00206203	11052, 1479, 5411, 51585, 26019, 22794, 4686, 8731, 9887, 22985, 23293, 80336, 5976, 55339, 81608, 23049	499	91	6879	2.42384	0.388151	0.0479397	2.62569
GOTERM_BP_ALL	GO:0030522~intracellular receptor signaling pathway	38	2.2673	0.00207817	2146, 9967, 9968, 4853, 23054, 5915, 2033, 55904, 84498, 285464, 6872, 10521, 6422, 2288, 1499, 3174, 55818, 23019, 9698, 7421, 23426, 10013, 2103, 8289, 8856, 10902, 171023, 1488, 26057, 672, 5608, 23369, 51366, 5469, 90268, 8085, 1591, 1592	1460	261	16792	1.67453	0.999999	0.0486204	4.01471
GOTERM_CC_ALL	GO:0044615~nuclear pore nuclear basket	6	0.357995	0.00208103	8021, 4928, 7175, 100101267, 9972, 9883	1547	12	18224	5.89011	0.869357	0.0274956	3.22838
GOTERM_CC_ALL	GO:0008278~cohesin complex	6	0.357995	0.00208103	8243, 9126, 23063, 27127, 10734, 57504	1547	12	18224	5.89011	0.869357	0.0274956	3.22838
GOTERM_BP_ALL	GO:0035107~appendage morphogenesis	25	1.49165	0.00209377	7700, 5087, 494470, 221322, 5915, 775, 8626, 60529, 3899, 27152, 26005, 79659, 54903, 5469, 1499, 57728, 28982, 25836, 1387, 51176, 342184, 10018, 23322, 55636, 65250	1460	148	16792	1.9428	1	0.0488132	4.04427
GOTERM_BP_ALL	GO:0035108~limb morphogenesis	25	1.49165	0.00209377	7700, 5087, 494470, 221322, 5915, 775, 8626, 60529, 3899, 27152, 26005, 79659, 54903, 5469, 1499, 57728, 28982, 25836, 1387, 51176, 342184, 10018, 23322, 55636, 65250	1460	148	16792	1.9428	1	0.0488132	4.04427
GOTERM_MF_ALL	GO:0036033~mediator complex binding	4	0.238663	0.0024596	8243, 25836, 9126, 5469	1470	4	16881	11.4837	0.974756	0.0379878	4.00727
GOTERM_CC_ALL	GO:0000792~heterochromatin	15	0.894988	0.00261264	3619, 23378, 7155, 115426, 1788, 3070, 11176, 146956, 56916, 23310, 23076, 9031, 56254, 9682, 9810	1547	72	18224	2.45421	0.922377	0.0339494	4.03728
GOTERM_MF_ALL	GO:0043566~structure-specific DNA binding	24	1.43198	0.00290918	7486, 2146, 6599, 5927, 1108, 2033, 2309, 7516, 4436, 22909, 56852, 7508, 126549, 7403, 5469, 641, 55818, 80312, 51780, 2956, 10111, 11144, 6601, 221037	1470	143	16881	1.92733	0.987127	0.0443276	4.72323
GOTERM_MF_ALL	GO:0004519~endonuclease activity	24	1.43198	0.00290918	84083, 4361, 84464, 80746, 55728, 2081, 1763, 7516, 26523, 29102, 1773, 22909, 200558, 28987, 126549, 23293, 5395, 80153, 146956, 642843, 10111, 11144, 64421, 9692	1470	143	16881	1.92733	0.987127	0.0443276	4.72323
GOTERM_MF_ALL	GO:0035258~steroid hormone receptor binding	16	0.954654	0.00304607	6801, 23054, 2033, 672, 2322, 10521, 2288, 5469, 1499, 55818, 23019, 23426, 51176, 64210, 23028, 64324	1470	79	16881	2.32581	0.989515	0.0459005	4.94022
GOTERM_MF_ALL	GO:0042800~histone methyltransferase activity (H3-K4 specific)	7	0.417661	0.00319055	58508, 55870, 55904, 5929, 9757, 4297, 8085	1470	18	16881	4.46587	0.991556	0.0475497	5.16874
GOTERM_MF_ALL	GO:0000977~RNA polymerase II regulatory region sequence-specific DNA binding	73	4.35561	0.00322151	2146, 7022, 4799, 7700, 147686, 79800, 9968, 6599, 57343, 3720, 4520, 1108, 5915, 112885, 60529, 6872, 63925, 10919, 90233, 11016, 23613, 26298, 56242, 51176, 2103, 54811, 127343, 654254, 10153, 147694, 7589, 63977, 4841, 26523, 57623, 256051, 91392, 9915, 7403, 440515, 7552, 10725, 6601, 10620, 2115, 64324, 2118, 7579, 2119, 152518, 11278, 148206, 7227, 5087, 163071, 2033, 10172, 25988, 390980, …	1470	601	16881	1.39486	0.991939	0.0475275	5.21766
GOTERM_MF_ALL	GO:0001099~basal RNA polymerase II transcription machinery binding	9	0.536993	0.00331645	51322, 23168, 51585, 8518, 26523, 57654, 284695, 9400, 9646	1470	30	16881	3.4451	0.993008	0.0484187	5.36747
GOTERM_MF_ALL	GO:0001098~basal transcription machinery binding	9	0.536993	0.00331645	51322, 23168, 51585, 8518, 26523, 57654, 284695, 9400, 9646	1470	30	16881	3.4451	0.993008	0.0484187	5.36747
GOTERM_MF_ALL	GO:0043015~gamma-tubulin binding	8	0.477327	0.00343038	114791, 9702, 675, 27229, 29127, 85378, 84446, 8481	1470	24	16881	3.82789	0.994106	0.0495595	5.54696
GOTERM_MF_ALL	GO:0042974~retinoic acid receptor binding	8	0.477327	0.00343038	1488, 23019, 23054, 7421, 5915, 64324, 171023, 5469	1470	24	16881	3.82789	0.994106	0.0495595	5.54696
GOTERM_CC_ALL	GO:0000930~gamma-tubulin complex	7	0.417661	0.00380873	114791, 55835, 27229, 672, 80184, 85378, 9793	1547	19	18224	4.34008	0.975965	0.0484945	5.83418

## Sheet: BRCA_increasing
Category	Term	Count	X.	PValue	Genes	List.Total	Pop.Hits	Pop.Total	Fold.Enrichment	Bonferroni	Benjamini	FDR
GOTERM_CC_ALL	GO:0044421~extracellular region part	279	35.9073	3.62521e-26	2006, 10344, 64094, 1476, 805, 23659, 55845, 8742, 943, 3861, 947, 8740, 51084, 114898, 10487, 3486, 6612, 5740, 2202, 602, 284297, 127262, 117159, 79812, 3858, 7483, 8407, 166752, 5742, 6358, 3489, 23643, 3854, 165, 3857, 51365, 51162, 10092, 5359, 6609, 3490, 7070, 4124, 10095, 10094, 7076, 2022, 402, 56925, 730, 2214, 5216, 824, 22798, 3848, 51699, 5355, 1072, 8766, 7040, 1992, 221, 5764, 4239…	734	3878	18224	1.78626	2.45789e-23	2.45789e-23	5.44366e-23
GOTERM_CC_ALL	GO:0005576~extracellular region	309	39.7683	3.97666e-24	2006, 64094, 10344, 1476, 805, 5737, 23659, 55845, 8742, 943, 3861, 51170, 947, 8740, 51084, 114898, 80833, 3486, 10487, 6612, 5740, 2202, 602, 284297, 127262, 117159, 79812, 3858, 7483, 8407, 166752, 5742, 6358, 3489, 23643, 3854, 165, 4885, 3857, 51365, 10092, 51162, 338872, 5359, 3490, 6609, 7070, 10095, 4124, 10094, 7076, 2022, 402, 56925, 730, 2214, 5216, 824, 22798, 3848, 51699, 5355, 1072,…	734	4623	18224	1.65952	2.69618e-21	1.34809e-21	5.97141e-21
GOTERM_CC_ALL	GO:0031988~membrane-bounded vesicle	254	32.6898	6.75194e-22	2210, 1476, 805, 23659, 55845, 943, 3861, 51084, 55647, 2209, 10487, 3486, 6612, 2202, 127262, 79812, 117159, 3858, 7483, 8407, 5742, 3489, 3854, 165, 3857, 51365, 10092, 5359, 6609, 3490, 7070, 4124, 10095, 10094, 7076, 402, 56925, 730, 2214, 5216, 824, 3848, 51699, 5355, 1072, 8766, 7040, 1992, 221, 4239, 5899, 221476, 5627, 10493, 342897, 55207, 5630, 717, 716, 6387, 718, 3939, 715, 6386, 1471…	734	3611	18224	1.74644	4.57781e-19	1.52594e-19	1.01388e-18
GOTERM_CC_ALL	GO:0031982~vesicle	261	33.5907	6.76993e-22	2210, 1476, 805, 23659, 55845, 943, 3861, 51084, 55647, 2209, 10487, 3486, 6612, 2202, 127262, 79812, 117159, 3858, 7483, 8407, 5742, 3489, 3854, 165, 3857, 51365, 10092, 5359, 6609, 3490, 7070, 4124, 10095, 10094, 7076, 402, 56925, 730, 2214, 5216, 824, 3848, 51699, 5355, 1072, 8766, 7040, 1992, 11345, 221, 4239, 5899, 221476, 5627, 10493, 342897, 55207, 5630, 717, 716, 6387, 718, 3939, 715, 638…	734	3754	18224	1.72621	4.59001e-19	1.1475e-19	1.01658e-18
GOTERM_CC_ALL	GO:0070062~extracellular exosome	210	27.027	1.37521e-20	805, 1476, 23659, 55845, 943, 3861, 51084, 10487, 3486, 6612, 2202, 127262, 79812, 117159, 3858, 7483, 8407, 5742, 3489, 165, 3854, 3857, 51365, 10092, 6609, 3490, 5359, 7070, 4124, 10095, 10094, 7076, 402, 56925, 730, 2214, 5216, 824, 3848, 51699, 5355, 8766, 1072, 1992, 221, 5899, 4239, 221476, 5627, 342897, 10493, 55207, 717, 5630, 716, 6387, 718, 3939, 715, 6386, 1471, 710, 4245, 10068, 3241,…	734	2811	18224	1.85484	9.32393e-18	1.86479e-18	2.06504e-17
GOTERM_CC_ALL	GO:1903561~extracellular vesicle	210	27.027	2.49131e-20	805, 1476, 23659, 55845, 943, 3861, 51084, 10487, 3486, 6612, 2202, 127262, 79812, 117159, 3858, 7483, 8407, 5742, 3489, 165, 3854, 3857, 51365, 10092, 6609, 3490, 5359, 7070, 4124, 10095, 10094, 7076, 402, 56925, 730, 2214, 5216, 824, 3848, 51699, 5355, 8766, 1072, 1992, 221, 5899, 4239, 221476, 5627, 342897, 10493, 55207, 717, 5630, 716, 6387, 718, 3939, 715, 6386, 1471, 710, 4245, 10068, 3241,…	734	2825	18224	1.84565	1.68911e-17	2.81518e-18	3.74098e-17
GOTERM_CC_ALL	GO:0043230~extracellular organelle	210	27.027	2.59872e-20	805, 1476, 23659, 55845, 943, 3861, 51084, 10487, 3486, 6612, 2202, 127262, 79812, 117159, 3858, 7483, 8407, 5742, 3489, 165, 3854, 3857, 51365, 10092, 6609, 3490, 5359, 7070, 4124, 10095, 10094, 7076, 402, 56925, 730, 2214, 5216, 824, 3848, 51699, 5355, 8766, 1072, 1992, 221, 5899, 4239, 221476, 5627, 342897, 10493, 55207, 717, 5630, 716, 6387, 718, 3939, 715, 6386, 1471, 710, 4245, 10068, 3241,…	734	2826	18224	1.84499	1.76193e-17	2.51705e-18	3.90228e-17
GOTERM_BP_ALL	GO:0050896~response to stimulus	444	57.1429	2.24314e-19	2210, 805, 8742, 943, 5371, 947, 8740, 152, 6869, 7351, 80833, 2209, 3486, 112464, 2010, 7350, 2202, 602, 79812, 7483, 8406, 6358, 3489, 23643, 10092, 51162, 5359, 3490, 10095, 10094, 387496, 2022, 402, 2217, 730, 5216, 2214, 824, 920, 5355, 8766, 3399, 1849, 221, 55207, 5341, 717, 6387, 716, 718, 6386, 715, 2828, 710, 2000, 843, 388585, 10068, 79742, 10855, 10952, 7450, 3384, 2252, 5912, 434, 88…	669	8329	16792	1.33803	1.37078e-15	1.37078e-15	4.35899e-16
GOTERM_BP_ALL	GO:0048584~positive regulation of response to stimulus	156	20.0772	2.3594e-16	10344, 3087, 805, 7293, 55845, 10542, 8742, 5371, 6423, 5739, 9450, 8740, 152, 114898, 4613, 80833, 2209, 3486, 112464, 5740, 7483, 1893, 6299, 6009, 8406, 9446, 5175, 9547, 388121, 6358, 3090, 23643, 3552, 4118, 8935, 1513, 6403, 10092, 5359, 7070, 92799, 10095, 10094, 2022, 730, 2214, 920, 5414, 10174, 2624, 6288, 3848, 10673, 1123, 10670, 9577, 7041, 2771, 7040, 11035, 7424, 1849, 1268, 3133, …	669	2030	16792	1.92888	1.35691e-12	6.78457e-13	4.32987e-13
GOTERM_CC_ALL	GO:0005615~extracellular space	125	16.0875	2.69556e-16	10344, 1476, 23659, 10549, 10404, 8742, 285, 6423, 9450, 8740, 79887, 114898, 3486, 5740, 2202, 284297, 8542, 117159, 79812, 3858, 1893, 7483, 4317, 166752, 5175, 9445, 9547, 6358, 3489, 23643, 3552, 165, 3857, 5552, 51162, 6403, 1513, 3490, 6609, 6695, 4124, 7076, 4693, 2022, 5216, 6288, 3848, 10673, 6282, 1072, 7040, 6947, 6948, 1992, 7424, 5806, 6586, 10516, 6275, 5764, 5155, 5627, 57817, 717,…	734	1444	18224	2.14927	1.50546e-13	1.88738e-14	3.33067e-13
GOTERM_BP_ALL	GO:0048583~regulation of response to stimulus	231	29.7297	6.13788e-15	2210, 10344, 3087, 805, 1193, 55845, 8742, 5371, 5739, 947, 8740, 152, 114898, 4613, 80833, 7351, 2209, 3486, 112464, 2010, 5740, 6615, 602, 79812, 7483, 8406, 388121, 6358, 3090, 3489, 23643, 4118, 51162, 10092, 6609, 5359, 7070, 92799, 10095, 10094, 7076, 2217, 2022, 730, 2214, 920, 3848, 7041, 163126, 7040, 9978, 1849, 5627, 5341, 717, 716, 6387, 9180, 718, 715, 6386, 55679, 2828, 710, 4242, 8…	669	3636	16792	1.59465	3.73152e-11	1.24384e-11	1.18683e-11
GOTERM_BP_ALL	GO:0007154~cell communication	346	44.5302	1.32061e-14	2210, 64094, 10344, 3087, 805, 5737, 1193, 55845, 8742, 943, 5371, 5739, 947, 5376, 8740, 152, 55647, 6869, 114898, 7351, 80833, 2209, 3486, 10487, 112464, 2010, 5740, 6615, 2202, 602, 79812, 7483, 8406, 166752, 6358, 388121, 3489, 3090, 23643, 4118, 4885, 10092, 51162, 5359, 6609, 7070, 92799, 10095, 10094, 387496, 7076, 2022, 402, 2217, 2214, 5216, 920, 51699, 5355, 1072, 8766, 7041, 7040, 1631…	669	6275	16792	1.38401	8.07364e-11	2.01841e-11	2.56684e-11
GOTERM_BP_ALL	GO:0048518~positive regulation of biological process	303	38.9961	2.33276e-14	64094, 10344, 3087, 805, 5737, 1193, 55845, 8742, 943, 5371, 5739, 947, 8740, 152, 114898, 6869, 4613, 80833, 7351, 2209, 3486, 10487, 112464, 2010, 5740, 6613, 2958, 6615, 602, 7483, 8406, 6358, 388121, 3090, 23643, 4118, 10092, 51162, 5359, 6609, 7070, 92799, 10095, 4124, 10094, 387496, 7076, 2022, 402, 4222, 338773, 730, 2214, 5216, 920, 3848, 2313, 1072, 8766, 7041, 7040, 6886, 3399, 9978, 18…	669	5285	16792	1.43904	1.42476e-10	2.84952e-11	4.53082e-11
GOTERM_BP_ALL	GO:0023052~signaling	344	44.2728	3.06287e-14	2210, 64094, 10344, 3087, 805, 5737, 1193, 55845, 8742, 943, 5371, 5739, 947, 5376, 8740, 152, 55647, 6869, 114898, 7351, 80833, 2209, 3486, 10487, 112464, 2010, 5740, 6615, 2202, 602, 79812, 7483, 8406, 6358, 388121, 3489, 3090, 23643, 4118, 4885, 10092, 51162, 5359, 6609, 7070, 92799, 10095, 10094, 387496, 7076, 2022, 402, 2217, 2214, 5216, 920, 51699, 5355, 1072, 8766, 7041, 7040, 163126, 9978…	669	6260	16792	1.37931	1.87254e-10	3.1209e-11	5.95413e-11
GOTERM_BP_ALL	GO:0044700~single organism signaling	341	43.8867	4.92062e-14	2210, 64094, 10344, 3087, 805, 5737, 1193, 55845, 8742, 943, 5371, 5739, 947, 5376, 8740, 152, 55647, 6869, 114898, 7351, 80833, 2209, 3486, 10487, 112464, 2010, 5740, 6615, 2202, 602, 79812, 7483, 8406, 6358, 388121, 3489, 3090, 23643, 4118, 4885, 10092, 51162, 5359, 6609, 7070, 92799, 10095, 10094, 387496, 7076, 2022, 402, 2217, 2214, 5216, 920, 51699, 5355, 1072, 8766, 7041, 7040, 163126, 9978…	669	6207	16792	1.37895	3.00557e-10	4.29367e-11	9.55791e-11
GOTERM_BP_ALL	GO:0051716~cellular response to stimulus	369	47.4903	1.37865e-13	2210, 64094, 10344, 5737, 3087, 805, 1193, 55845, 8742, 943, 5371, 5739, 947, 8740, 152, 55647, 6869, 114898, 4613, 7351, 80833, 2209, 3486, 10487, 6612, 112464, 2010, 5740, 7350, 6613, 6615, 2202, 602, 79812, 7483, 8406, 5742, 6358, 388121, 3489, 3090, 23643, 4118, 10092, 51162, 5359, 3490, 6609, 7070, 92799, 10095, 10094, 387496, 7076, 2022, 402, 2217, 2214, 5216, 824, 920, 51699, 5355, 1072, 8…	669	6927	16792	1.33708	8.42644e-10	1.05331e-10	2.67952e-10
GOTERM_BP_ALL	GO:0007165~signal transduction	321	41.3127	1.43813e-13	2210, 64094, 10344, 3087, 805, 5737, 1193, 55845, 8742, 943, 5371, 5739, 947, 8740, 152, 55647, 6869, 114898, 80833, 2209, 3486, 10487, 112464, 2010, 5740, 6615, 2202, 602, 79812, 7483, 8406, 6358, 388121, 3489, 3090, 23643, 4118, 10092, 51162, 5359, 6609, 7070, 92799, 10095, 10094, 387496, 7076, 2022, 402, 2217, 2214, 5216, 920, 51699, 5355, 1072, 8766, 7041, 7040, 163126, 9978, 1849, 5764, 5899…	669	5775	16792	1.39518	8.78602e-10	9.76225e-11	2.79388e-10
GOTERM_BP_ALL	GO:0001944~vasculature development	65	8.36551	1.11813e-12	1003, 3087, 10855, 2701, 7026, 2702, 5578, 8742, 7453, 5371, 285, 6423, 947, 3198, 1524, 387, 5587, 5740, 641700, 79812, 1893, 25932, 5175, 306, 3397, 3552, 5547, 51162, 7070, 54922, 58504, 4693, 2022, 133, 10266, 2624, 54538, 3848, 441478, 22899, 7040, 3458, 6886, 7424, 4327, 51705, 4052, 9378, 5906, 5764, 94, 2307, 5155, 1012, 3373, 5396, 718, 54345, 10553, 2828, 1634, 84168, 10457, 4066, 57007	669	610	16792	2.67461	6.83274e-09	6.83274e-10	2.17276e-09
GOTERM_BP_ALL	GO:0042127~regulation of cell proliferation	119	15.3153	2.74164e-12	1003, 10344, 3087, 5737, 10549, 7293, 55845, 80380, 8742, 943, 282991, 5371, 2099, 6423, 5739, 5376, 4613, 1524, 3486, 2010, 7483, 1893, 8406, 2014, 5742, 6358, 3489, 3552, 8935, 51162, 3490, 7076, 2022, 85004, 338773, 920, 2624, 10673, 2787, 6282, 2771, 7041, 7040, 163126, 11035, 6886, 7424, 3133, 6586, 391, 5764, 94, 5155, 147040, 6277, 26277, 342897, 6387, 994, 9180, 54345, 27306, 7434, 51316,…	669	1552	16792	1.92456	1.67545e-08	1.52314e-09	5.3278e-09
GOTERM_BP_ALL	GO:0009605~response to external stimulus	146	18.7902	3.1828e-12	10344, 805, 5737, 4046, 7293, 10542, 943, 5371, 2099, 6423, 285, 5739, 947, 9450, 8740, 1524, 7351, 5740, 7350, 284297, 602, 117159, 9638, 9547, 6358, 23643, 6403, 5359, 2022, 56925, 730, 920, 6288, 3848, 5355, 10670, 1123, 1072, 2771, 7040, 7424, 11345, 5806, 1268, 3133, 6586, 9378, 391, 5764, 10410, 5899, 5155, 117532, 5627, 57817, 375387, 5341, 340061, 717, 6387, 718, 9180, 3939, 51316, 9034, …	669	2073	16792	1.76779	1.945e-08	1.62083e-09	6.18495e-09
GOTERM_BP_ALL	GO:0048522~positive regulation of cellular process	271	34.8777	3.5242e-12	10344, 3087, 805, 5737, 1193, 55845, 8742, 943, 5371, 5739, 947, 8740, 152, 114898, 4613, 80833, 7351, 10487, 3486, 112464, 5740, 6613, 2958, 6615, 602, 7483, 8406, 388121, 6358, 3090, 23643, 4118, 51162, 10092, 5359, 6609, 7070, 92799, 4124, 10095, 10094, 387496, 7076, 2022, 402, 4222, 338773, 5216, 920, 2313, 1072, 8766, 7041, 7040, 6886, 3399, 9978, 1849, 4094, 8447, 5764, 5899, 342897, 5341, …	669	4744	16792	1.43384	2.15363e-08	1.65664e-09	6.84837e-09
GOTERM_BP_ALL	GO:0071310~cellular response to organic substance	151	19.4337	5.2989e-12	1003, 2210, 10344, 3087, 64805, 5737, 7293, 10542, 8742, 943, 5371, 2099, 6423, 285, 5739, 9450, 8740, 389058, 83483, 4613, 1524, 7351, 2209, 2010, 5740, 7350, 79812, 9638, 7483, 1893, 6358, 23643, 3552, 6404, 3490, 10094, 2022, 5216, 824, 10673, 2787, 5355, 23480, 10670, 11031, 7041, 2791, 163126, 7040, 7424, 3399, 84709, 387914, 3133, 5699, 5698, 6586, 26056, 3430, 5764, 10410, 5155, 5899, 94, …	669	2186	16792	1.73382	3.23814e-08	2.31296e-09	1.0297e-08
GOTERM_BP_ALL	GO:0001568~blood vessel development	61	7.85071	8.02196e-12	1003, 3087, 10855, 2701, 7026, 2702, 5578, 8742, 7453, 5371, 285, 6423, 947, 3198, 1524, 387, 5587, 5740, 641700, 79812, 1893, 25932, 5175, 306, 3397, 3552, 5547, 51162, 7070, 54922, 58504, 2022, 133, 10266, 2624, 54538, 441478, 7040, 3458, 6886, 7424, 4327, 51705, 4052, 9378, 5906, 5764, 2307, 5155, 94, 1012, 3373, 5396, 718, 54345, 10553, 2828, 1634, 84168, 4066, 57007	669	576	16792	2.65818	4.90219e-08	3.26813e-09	1.55886e-08
GOTERM_BP_ALL	GO:0070887~cellular response to chemical stimulus	173	22.2651	9.00849e-12	1003, 2210, 10344, 3087, 64805, 5737, 7293, 10542, 8742, 943, 2099, 5371, 6423, 285, 5739, 947, 9450, 8740, 389058, 83483, 1524, 4613, 7351, 2209, 2010, 5740, 7350, 79812, 9638, 7483, 1893, 9446, 5742, 9547, 6358, 23643, 3552, 6404, 3490, 10094, 2022, 5216, 824, 6288, 10673, 2787, 5355, 23480, 10670, 11031, 7041, 2791, 2771, 163126, 7040, 7424, 3399, 9978, 84709, 387914, 3133, 5699, 5698, 6586, 1…	669	2648	16792	1.63985	5.50507e-08	3.44067e-09	1.75057e-08
GOTERM_BP_ALL	GO:0007166~cell surface receptor signaling pathway	174	22.3938	9.14518e-12	1003, 2210, 10344, 3087, 64805, 805, 7293, 55845, 8742, 282991, 943, 5371, 6423, 285, 5739, 9450, 8740, 152, 6869, 83483, 1524, 2209, 3486, 2010, 2202, 6615, 79812, 7483, 1893, 6299, 8406, 64123, 25972, 6358, 3090, 3489, 23643, 3552, 4118, 51162, 10092, 7070, 92799, 10095, 10094, 4693, 2022, 2217, 2214, 5216, 222487, 920, 2624, 7102, 51699, 10673, 5355, 1123, 7041, 2771, 163126, 7040, 7424, 9978,…	669	2669	16792	1.63635	5.58859e-08	3.2874e-09	1.77713e-08
GOTERM_BP_ALL	GO:0071345~cellular response to cytokine stimulus	69	8.88031	1.0961e-11	2210, 10068, 10344, 7293, 10581, 8742, 127435, 943, 5371, 8740, 1051, 83483, 1524, 131578, 2209, 3106, 5740, 3105, 7035, 1893, 54469, 6737, 6358, 633, 5690, 3552, 25939, 7133, 3394, 7132, 6404, 5595, 3588, 51554, 8519, 3563, 965, 10673, 5355, 3601, 3460, 1809, 3458, 3455, 3659, 3554, 3133, 5699, 6586, 5698, 958, 3430, 10410, 5155, 3059, 57817, 3373, 340061, 6387, 2280, 9180, 10554, 3429, 9034, 16…	669	706	16792	2.45313	6.69827e-08	3.72126e-09	2.13e-08
GOTERM_BP_ALL	GO:0022610~biological adhesion	125	16.0875	1.39599e-11	1003, 64094, 64805, 1008, 800, 4045, 64115, 7293, 80380, 285, 6423, 83604, 947, 8740, 1524, 2010, 602, 9638, 8407, 8406, 166752, 5175, 51162, 6403, 3490, 6404, 7070, 6695, 79987, 402, 2022, 5216, 920, 22798, 10174, 6288, 10673, 6281, 6282, 7041, 7040, 11035, 7424, 51705, 3133, 5699, 1266, 10516, 9378, 5764, 7529, 140706, 94, 4239, 392, 137075, 5341, 6387, 2280, 3939, 55679, 6386, 4815, 397, 5239,…	669	1705	16792	1.84019	8.53092e-08	4.48996e-09	2.71277e-08
GOTERM_BP_ALL	GO:0006952~defense response	115	14.8005	1.52023e-11	2210, 10344, 5737, 4046, 7293, 943, 5371, 2099, 5739, 9450, 6869, 1524, 80833, 2209, 5740, 602, 284297, 8542, 117159, 1893, 5742, 6358, 23643, 3552, 5547, 6403, 1513, 5359, 56925, 730, 920, 6288, 3848, 7040, 5806, 1268, 3133, 5699, 5698, 3430, 10410, 5627, 57817, 375387, 340061, 717, 6387, 716, 718, 9180, 51316, 3429, 9034, 715, 90070, 3426, 3428, 1471, 710, 2000, 240, 241, 3384, 10581, 23208, 11…	669	1518	16792	1.90153	9.29012e-08	4.64506e-09	2.95419e-08
GOTERM_CC_ALL	GO:0005773~vacuole	99	12.7413	1.95638e-11	2210, 10791, 23659, 10404, 10542, 282991, 79689, 5371, 947, 152, 79887, 2209, 7805, 6009, 8406, 9445, 55858, 23643, 51019, 4118, 5547, 5552, 1513, 6609, 824, 920, 51699, 10670, 11031, 8766, 81552, 6948, 11345, 51296, 3133, 26056, 10410, 5899, 53346, 55207, 256227, 83930, 1634, 1471, 10855, 56674, 134829, 5912, 23208, 387, 3106, 3109, 4969, 3108, 55332, 3105, 79953, 6737, 7780, 633, 2890, 9296, 25…	734	1212	18224	2.02806	1.32643e-08	1.47381e-09	2.93773e-08
GOTERM_BP_ALL	GO:0007155~cell adhesion	124	15.9588	2.31725e-11	1003, 64094, 64805, 1008, 800, 4045, 64115, 7293, 80380, 285, 6423, 83604, 947, 8740, 1524, 2010, 602, 9638, 8407, 8406, 166752, 5175, 51162, 6403, 3490, 6404, 7070, 6695, 79987, 402, 2022, 5216, 920, 22798, 10174, 6288, 10673, 6281, 6282, 7041, 7040, 11035, 7424, 51705, 3133, 5699, 1266, 10516, 9378, 5764, 7529, 140706, 94, 4239, 392, 137075, 5341, 6387, 2280, 3939, 55679, 6386, 4815, 397, 5239,…	669	1699	16792	1.83191	1.41608e-07	6.74322e-09	4.50301e-08
GOTERM_BP_ALL	GO:0034097~response to cytokine	74	9.52381	2.66492e-11	2210, 10068, 10344, 5578, 7293, 10581, 8742, 943, 127435, 5371, 8740, 1051, 83483, 1524, 131578, 2209, 3106, 5740, 3105, 7035, 1893, 54469, 5322, 6737, 6358, 633, 5690, 3552, 7133, 25939, 3394, 7132, 6404, 5359, 5595, 7076, 3588, 51554, 8519, 3563, 965, 10673, 5355, 3601, 3460, 1809, 3458, 3455, 3659, 3554, 3133, 5699, 6586, 5698, 958, 3430, 10410, 6622, 3059, 5155, 57817, 3373, 340061, 6387, 228…	669	802	16792	2.31597	1.62853e-07	7.40243e-09	5.17862e-08
GOTERM_BP_ALL	GO:0009966~regulation of signal transduction	175	22.5225	3.08721e-11	10344, 3087, 805, 1193, 7293, 10542, 8742, 2099, 5371, 6423, 5739, 9450, 8740, 152, 114898, 1524, 80833, 3486, 112464, 2010, 5740, 6615, 602, 79812, 7483, 1893, 6299, 6009, 8406, 9446, 5175, 388121, 6358, 3090, 3489, 23643, 3552, 4118, 8935, 5547, 6403, 51162, 5359, 6609, 7070, 92799, 7076, 2022, 222487, 920, 10174, 5414, 2624, 6288, 1123, 10670, 7041, 2771, 163126, 7040, 11035, 7424, 9978, 1849,…	669	2728	16792	1.61016	1.88659e-07	8.20258e-09	5.99922e-08
GOTERM_BP_ALL	GO:0002376~immune system process	162	20.8494	3.63758e-11	2210, 10344, 3087, 64805, 805, 7293, 55845, 80380, 8742, 943, 2099, 5371, 6423, 285, 947, 9450, 8740, 83483, 1524, 483, 2209, 284297, 602, 8542, 1893, 5175, 9547, 6358, 23643, 3552, 8935, 1513, 6403, 11006, 10092, 6404, 5359, 7070, 10095, 10094, 2217, 4222, 730, 2214, 222487, 920, 2624, 6288, 3848, 10673, 2313, 9363, 7040, 11035, 6886, 7424, 5806, 1268, 3133, 10019, 5699, 5698, 3430, 10410, 5155,…	669	2465	16792	1.64958	2.22292e-07	9.26219e-09	7.06873e-08
GOTERM_BP_ALL	GO:0051239~regulation of multicellular organismal process	171	22.0077	4.69805e-11	1003, 3087, 64805, 805, 10549, 1193, 80380, 8742, 943, 9246, 2099, 5371, 6423, 285, 5376, 947, 152, 6869, 1524, 4613, 483, 5740, 2202, 6615, 284297, 602, 79812, 9638, 7483, 1893, 6009, 9446, 23643, 3552, 5547, 5552, 6403, 11006, 7070, 6695, 4124, 7076, 2022, 338773, 5216, 920, 2624, 6288, 3848, 2787, 1123, 2078, 8766, 1072, 7041, 7040, 11035, 6886, 7424, 3399, 1268, 4094, 3133, 5699, 5698, 6586, …	669	2659	16792	1.61419	2.87098e-07	1.14839e-08	9.1295e-08
GOTERM_BP_ALL	GO:0010646~regulation of cell communication	188	24.1956	5.36558e-11	10344, 3087, 805, 1193, 7293, 10542, 8742, 2099, 5371, 6423, 5739, 9450, 8740, 152, 114898, 1524, 80833, 7351, 3486, 112464, 2010, 5740, 6615, 602, 79812, 7483, 1893, 6299, 6009, 8406, 9446, 5175, 388121, 6358, 3090, 3489, 23643, 3552, 4118, 8935, 5547, 6403, 51162, 5359, 6609, 7070, 92799, 7076, 2022, 402, 222487, 920, 10174, 5414, 2624, 6288, 1123, 10670, 8766, 7041, 2771, 163126, 7040, 11035, …	669	3020	16792	1.56253	3.2789e-07	1.26112e-08	1.04267e-07
GOTERM_BP_ALL	GO:0008283~cell proliferation	131	16.8597	6.28128e-11	1003, 10344, 2006, 3087, 5737, 10549, 7293, 80380, 55845, 8742, 943, 282991, 5371, 2099, 6423, 5739, 5376, 947, 9450, 8740, 4613, 1524, 3486, 2010, 7483, 1893, 8406, 2014, 6358, 3489, 3552, 8935, 51162, 3490, 7076, 4693, 2022, 85004, 338773, 920, 2624, 10673, 2787, 2078, 6282, 2771, 7041, 7040, 11035, 7424, 3133, 5699, 6586, 391, 5764, 94, 5155, 147040, 6277, 26277, 342897, 6387, 994, 2280, 9180,…	669	1861	16792	1.76686	3.83849e-07	1.42166e-08	1.22061e-07
GOTERM_BP_ALL	GO:0010033~response to organic substance	178	22.9086	7.70407e-11	1003, 2210, 10344, 3087, 64805, 805, 5737, 7293, 10542, 8742, 943, 2099, 5371, 6423, 285, 5739, 9450, 8740, 389058, 83483, 1524, 4613, 7351, 2209, 2010, 5740, 7350, 284297, 79812, 9638, 7483, 1893, 6358, 23643, 3552, 6403, 6404, 3490, 6609, 5359, 10094, 7076, 2022, 4837, 85004, 5216, 824, 920, 2624, 10673, 5355, 2787, 23480, 10670, 11031, 7041, 2791, 2771, 163126, 7040, 7424, 3399, 84709, 1268, 3…	669	2822	16792	1.58321	4.70796e-07	1.68141e-08	1.49709e-07
GOTERM_BP_ALL	GO:0001525~angiogenesis	48	6.17761	8.39046e-11	133, 3087, 10266, 10855, 2702, 2624, 54538, 5578, 441478, 8742, 7453, 5371, 6423, 285, 947, 6886, 1524, 387, 7424, 5587, 5740, 4327, 51705, 9378, 79812, 641700, 1893, 5764, 94, 25932, 5175, 306, 3397, 3552, 1012, 3373, 5547, 51162, 54345, 718, 7070, 10553, 54922, 2828, 58504, 1634, 2022, 57007	669	413	16792	2.91721	5.12741e-07	1.76807e-08	1.63048e-07
GOTERM_BP_ALL	GO:0072358~cardiovascular system development	81	10.4247	1.01383e-10	1003, 5066, 3087, 10855, 2701, 7026, 2702, 5578, 8742, 7453, 5371, 285, 6423, 947, 1524, 3198, 387, 3776, 5587, 5740, 6615, 79812, 641700, 1893, 6299, 25932, 5175, 3397, 306, 3398, 3552, 5547, 6196, 51162, 10439, 7070, 54922, 58504, 5595, 4693, 2022, 133, 10266, 2624, 54538, 3848, 441478, 2787, 2078, 22899, 7040, 3458, 6886, 7424, 3399, 4327, 51705, 4052, 9378, 6717, 5906, 140706, 5764, 94, 5155,…	669	945	16792	2.15144	6.19554e-07	2.06518e-08	1.97014e-07
GOTERM_BP_ALL	GO:0072359~circulatory system development	81	10.4247	1.01383e-10	1003, 5066, 3087, 10855, 2701, 7026, 2702, 5578, 8742, 7453, 5371, 285, 6423, 947, 1524, 3198, 387, 3776, 5587, 5740, 6615, 79812, 641700, 1893, 6299, 25932, 5175, 3397, 306, 3398, 3552, 5547, 6196, 51162, 10439, 7070, 54922, 58504, 5595, 4693, 2022, 133, 10266, 2624, 54538, 3848, 441478, 2787, 2078, 22899, 7040, 3458, 6886, 7424, 3399, 4327, 51705, 4052, 9378, 6717, 5906, 140706, 5764, 94, 5155,…	669	945	16792	2.15144	6.19554e-07	2.06518e-08	1.97014e-07
GOTERM_BP_ALL	GO:0048514~blood vessel morphogenesis	53	6.82111	1.16803e-10	3087, 10855, 2702, 7026, 5578, 8742, 7453, 5371, 285, 6423, 947, 3198, 1524, 387, 5587, 5740, 641700, 79812, 1893, 25932, 5175, 306, 3397, 3552, 5547, 51162, 7070, 54922, 58504, 2022, 133, 10266, 2624, 54538, 441478, 7040, 6886, 7424, 4327, 51705, 9378, 5906, 5764, 94, 1012, 3373, 54345, 718, 5396, 10553, 2828, 1634, 57007	669	491	16792	2.70938	7.13783e-07	2.30253e-08	2.26978e-07
GOTERM_BP_ALL	GO:0023051~regulation of signaling	189	24.3243	1.19211e-10	10344, 3087, 805, 1193, 7293, 10542, 8742, 2099, 5371, 6423, 5739, 9450, 8740, 152, 114898, 1524, 80833, 7351, 483, 3486, 112464, 2010, 5740, 6615, 602, 79812, 7483, 1893, 6299, 6009, 8406, 9446, 5175, 388121, 6358, 3090, 3489, 23643, 3552, 4118, 8935, 5547, 6403, 51162, 5359, 6609, 7070, 92799, 7076, 2022, 402, 222487, 920, 10174, 5414, 2624, 6288, 1123, 10670, 8766, 7041, 2771, 163126, 7040, 11…	669	3070	16792	1.54525	7.28498e-07	2.27656e-08	2.31657e-07
GOTERM_BP_ALL	GO:0019221~cytokine-mediated signaling pathway	57	7.33591	1.3278e-10	2210, 10344, 7293, 10581, 8742, 127435, 943, 5371, 8740, 1524, 131578, 83483, 2209, 3106, 3105, 1893, 6737, 633, 6358, 5690, 3552, 25939, 7133, 3394, 7132, 5595, 3588, 51554, 3563, 8519, 10673, 5355, 3601, 3460, 3458, 3455, 3659, 3554, 3133, 5699, 5698, 6586, 958, 3430, 10410, 5155, 6387, 2280, 9180, 10554, 3429, 9034, 1634, 567, 3663, 57007, 2532	669	554	16792	2.58251	8.11418e-07	2.45884e-08	2.58025e-07
GOTERM_BP_ALL	GO:0010647~positive regulation of cell communication	114	14.6718	1.45746e-10	10344, 3087, 805, 7293, 10542, 8742, 5371, 6423, 5739, 9450, 8740, 152, 114898, 1524, 80833, 3486, 112464, 5740, 7483, 1893, 6299, 6009, 8406, 9446, 5175, 388121, 6358, 3090, 23643, 3552, 4118, 8935, 6403, 92799, 2022, 920, 5414, 10174, 6288, 1123, 10670, 7041, 2771, 7040, 11035, 1849, 10019, 5699, 5698, 8447, 9378, 6275, 5764, 7529, 94, 5155, 392, 2280, 718, 55679, 6386, 2828, 90070, 1634, 5148,…	669	1555	16792	1.84014	8.90655e-07	2.61958e-08	2.83222e-07
GOTERM_BP_ALL	GO:0009967~positive regulation of signal transduction	107	13.7709	1.80667e-10	10344, 805, 3087, 7293, 10542, 8742, 5371, 6423, 5739, 9450, 8740, 152, 114898, 80833, 3486, 112464, 5740, 1893, 6299, 7483, 6009, 8406, 9446, 5175, 388121, 6358, 3090, 23643, 3552, 4118, 8935, 6403, 92799, 2022, 920, 5414, 10174, 6288, 1123, 10670, 7041, 2771, 7040, 11035, 1849, 10019, 5699, 5698, 9378, 6275, 7529, 94, 5155, 392, 2280, 718, 55679, 6386, 2828, 90070, 1634, 5148, 7533, 4242, 843, …	669	1428	16792	1.88075	1.10405e-06	3.15444e-08	3.51081e-07
GOTERM_BP_ALL	GO:0023056~positive regulation of signaling	114	14.6718	1.97374e-10	10344, 3087, 805, 7293, 10542, 8742, 5371, 6423, 5739, 9450, 8740, 152, 114898, 1524, 80833, 3486, 112464, 5740, 7483, 1893, 6299, 6009, 8406, 9446, 5175, 388121, 6358, 3090, 23643, 3552, 4118, 8935, 6403, 92799, 2022, 920, 5414, 10174, 6288, 1123, 10670, 7041, 2771, 7040, 11035, 1849, 10019, 5699, 5698, 8447, 9378, 6275, 7529, 5764, 94, 5155, 392, 2280, 718, 55679, 6386, 2828, 90070, 1634, 5148,…	669	1563	16792	1.83072	1.20615e-06	3.35043e-08	3.83548e-07
GOTERM_BP_ALL	GO:1901342~regulation of vasculature development	35	4.5045	2.04143e-10	133, 3087, 10266, 2624, 5578, 3848, 8742, 7453, 5371, 6423, 285, 947, 3458, 1524, 387, 7424, 5587, 5740, 79812, 641700, 5906, 5764, 1893, 5155, 94, 3397, 306, 3552, 3373, 718, 10553, 2828, 1634, 10457, 2022	669	245	16792	3.58574	1.24752e-06	3.37167e-08	3.96701e-07
GOTERM_CC_ALL	GO:0031012~extracellular matrix	55	7.07851	3.49775e-10	2006, 64094, 10855, 119587, 7450, 127435, 6423, 7123, 2192, 4256, 115908, 161198, 8839, 9508, 4969, 2202, 5266, 284297, 117159, 79812, 1893, 7483, 5118, 6649, 4317, 166752, 633, 165, 51162, 5359, 3490, 6695, 7076, 4693, 3958, 5879, 50859, 22798, 3848, 1072, 7041, 7040, 4327, 4052, 6586, 10516, 5764, 6622, 4239, 5155, 2280, 4060, 1634, 1471, 8510	734	530	18224	2.57653	2.37148e-07	2.37148e-08	5.25228e-07
GOTERM_CC_ALL	GO:0012505~endomembrane system	227	29.2149	4.13182e-10	2210, 51371, 5371, 152, 51084, 55647, 2209, 168537, 5740, 2010, 127262, 8406, 5742, 55858, 3489, 23643, 81849, 4118, 51365, 6609, 5359, 7070, 4124, 7076, 338773, 824, 920, 283208, 51699, 170575, 5355, 8766, 7040, 121506, 11345, 254531, 5764, 5627, 55207, 256227, 115361, 152573, 6386, 83930, 1471, 710, 100128731, 4242, 4245, 2000, 100526836, 10857, 10952, 83445, 134829, 7450, 2252, 5912, 10447, 28…	734	3878	18224	1.45333	2.80138e-07	2.54671e-08	6.20441e-07
GOTERM_BP_ALL	GO:0006955~immune response	112	14.4144	5.44439e-10	2210, 10344, 805, 7293, 55845, 80380, 8742, 943, 5371, 2099, 9450, 8740, 1524, 2209, 284297, 602, 8542, 1893, 6358, 9547, 23643, 3552, 8935, 10092, 11006, 1513, 5359, 7070, 10095, 10094, 2217, 730, 2214, 920, 2624, 6288, 3848, 10673, 7040, 11035, 1268, 5806, 3133, 5699, 5698, 3430, 10410, 5627, 57817, 375387, 340061, 717, 6387, 716, 718, 3429, 715, 3426, 3428, 710, 4242, 2000, 10068, 3384, 10581,…	669	1551	16792	1.81252	3.32706e-06	8.75544e-08	1.05798e-06
GOTERM_BP_ALL	GO:0040011~locomotion	110	14.157	1.02054e-09	10344, 64805, 4046, 55845, 8742, 5371, 285, 6423, 947, 8740, 83483, 1524, 483, 3486, 10487, 6615, 79812, 9638, 1893, 5175, 6358, 9547, 3552, 5547, 10092, 6403, 6404, 7070, 6695, 7076, 2022, 5216, 222487, 2624, 6288, 54538, 5355, 1123, 2078, 8766, 7040, 11035, 7424, 6586, 9378, 391, 5764, 94, 5155, 5627, 6387, 54345, 6386, 9034, 1634, 397, 57406, 10501, 7026, 5578, 2252, 127435, 5912, 83442, 2192,…	669	1530	16792	1.80459	6.23653e-06	1.59911e-07	1.98317e-06
GOTERM_BP_ALL	GO:0045765~regulation of angiogenesis	32	4.1184	1.10821e-09	133, 3087, 10266, 2624, 5578, 3848, 8742, 7453, 5371, 6423, 285, 947, 1524, 387, 7424, 5587, 5740, 641700, 79812, 5764, 1893, 94, 3397, 306, 3552, 3373, 718, 10553, 2828, 1634, 2022, 10457	669	222	16792	3.61804	6.77223e-06	1.69306e-07	2.15353e-06
GOTERM_BP_ALL	GO:0044707~single-multicellular organism process	311	40.0257	1.49176e-09	2006, 1476, 3087, 805, 55845, 8742, 943, 3861, 5371, 947, 5376, 152, 6869, 4613, 7351, 3486, 112464, 2010, 5740, 7350, 6615, 2202, 602, 284297, 79812, 3858, 7483, 3090, 23643, 4118, 4885, 165, 3857, 5358, 10092, 51162, 5359, 3490, 6609, 7070, 4124, 7076, 2022, 4222, 338773, 5216, 824, 920, 3848, 2313, 1072, 8766, 7041, 7040, 163126, 6886, 3399, 4094, 5764, 4239, 2307, 5627, 5341, 6387, 10742, 718…	669	5943	16792	1.3135	9.11612e-06	2.22345e-07	2.89887e-06
GOTERM_BP_ALL	GO:0030334~regulation of cell migration	62	7.97941	3.0283e-09	10344, 64805, 10501, 7026, 5578, 127435, 2252, 83442, 5912, 285, 6423, 8740, 2192, 83483, 1524, 4254, 131578, 387, 3486, 5587, 6615, 79812, 1893, 25932, 5175, 306, 9547, 3552, 5547, 6403, 7070, 7076, 2022, 3958, 5879, 5216, 222487, 63940, 8519, 54538, 6793, 1809, 8766, 7040, 3458, 11035, 90865, 7424, 3554, 5764, 94, 5155, 1012, 3373, 4478, 6387, 50507, 6386, 1634, 397, 10457, 57406	669	685	16792	2.27184	1.85058e-05	4.40617e-07	5.88474e-06
GOTERM_BP_ALL	GO:0048519~negative regulation of biological process	252	32.4324	5.43096e-09	1476, 3087, 805, 5737, 1193, 943, 5371, 5739, 947, 5376, 8740, 152, 4613, 7351, 3486, 112464, 2010, 5740, 6615, 2202, 602, 284297, 79812, 7483, 2014, 8406, 3090, 3489, 23643, 165, 51162, 6609, 3490, 5359, 7070, 7076, 2022, 402, 56925, 5216, 3848, 1072, 7041, 7040, 163126, 6886, 1992, 3399, 11345, 9978, 1849, 4094, 5764, 2307, 221476, 5627, 10493, 5341, 6387, 718, 6386, 55679, 2828, 116039, 1471, …	669	4623	16792	1.36821	3.31881e-05	7.71828e-07	1.05537e-05
GOTERM_BP_ALL	GO:0006950~response to stress	210	27.027	5.72665e-09	2210, 10344, 3087, 5737, 943, 5371, 5739, 947, 152, 6869, 80833, 7351, 2209, 6612, 5740, 6613, 7350, 6615, 602, 284297, 117159, 8406, 5742, 6358, 3090, 23643, 3490, 5359, 7076, 2022, 56925, 730, 824, 920, 3848, 7041, 7040, 121506, 11345, 3399, 9978, 221, 5764, 5899, 5627, 5341, 717, 716, 6387, 718, 9180, 3939, 715, 6386, 2828, 1471, 710, 2000, 10068, 10855, 10952, 3384, 7450, 10581, 2252, 5912, 3…	669	3677	16792	1.43351	3.49949e-05	7.95353e-07	1.11283e-05
GOTERM_BP_ALL	GO:0009607~response to biotic stimulus	72	9.26641	6.91497e-09	10068, 5737, 5578, 7293, 10581, 10542, 943, 5371, 5739, 9450, 23208, 116071, 1051, 55509, 1524, 23406, 3106, 3105, 602, 284297, 79953, 117159, 7035, 306, 23643, 4258, 25939, 7133, 3394, 7132, 6403, 2519, 10577, 5359, 10578, 5595, 5879, 3588, 920, 133, 27350, 8519, 3460, 3600, 1072, 7040, 3458, 90865, 3455, 3659, 5806, 1268, 3133, 958, 91607, 10410, 5861, 6622, 259197, 57817, 375387, 3373, 340061,…	669	873	16792	2.07012	4.22565e-05	9.39052e-07	1.34375e-05
GOTERM_BP_ALL	GO:0006954~inflammatory response	58	7.46461	8.61196e-09	10344, 5737, 240, 241, 7293, 943, 5739, 9450, 1051, 6869, 1524, 80833, 5587, 5740, 1893, 5742, 6358, 23643, 3552, 7133, 7132, 5547, 4973, 6403, 5359, 10100, 56925, 730, 5879, 3588, 63940, 6288, 966, 3848, 3600, 7040, 3988, 90865, 4907, 1268, 5806, 80762, 958, 259197, 5627, 57817, 375387, 3373, 717, 6387, 9180, 718, 50507, 9034, 3426, 3428, 710, 2532	669	637	16792	2.28541	5.26263e-05	1.14408e-06	1.67352e-05
GOTERM_BP_ALL	GO:0065007~biological regulation	525	67.5676	8.63255e-09	2210, 2006, 805, 8742, 943, 5371, 51170, 947, 5376, 8740, 152, 6869, 7351, 80833, 2209, 3486, 112464, 2010, 2958, 7350, 2202, 602, 79812, 7483, 2014, 8406, 6358, 3489, 23643, 165, 10092, 51162, 3490, 5359, 10095, 10094, 387496, 2022, 2217, 402, 730, 5216, 2214, 824, 920, 5355, 8766, 6886, 3399, 1849, 8447, 55207, 5341, 717, 6387, 716, 718, 6386, 715, 2828, 51186, 710, 2000, 843, 388585, 10068, 79…	669	11548	16792	1.14111	5.27521e-05	1.12241e-06	1.67752e-05
GOTERM_CC_ALL	GO:0044433~cytoplasmic vesicle part	57	7.33591	9.9119e-09	5066, 2210, 10791, 134829, 7450, 23208, 7123, 113146, 55647, 10447, 2209, 3106, 3105, 1893, 25932, 5175, 9445, 306, 2891, 2890, 51365, 5552, 6403, 7076, 967, 6288, 966, 3601, 3460, 11031, 8766, 6338, 7040, 81552, 7424, 5799, 8992, 2555, 1176, 3133, 3671, 6717, 400668, 26056, 7529, 10981, 5155, 6622, 26503, 7114, 5627, 28966, 340061, 84062, 7533, 567, 710	734	615	18224	2.30116	6.72025e-06	5.60022e-07	1.48839e-05
GOTERM_BP_ALL	GO:0043207~response to external biotic stimulus	69	8.88031	1.05663e-08	10068, 5737, 5578, 7293, 10581, 10542, 943, 5371, 5739, 9450, 116071, 1051, 55509, 1524, 23406, 3106, 3105, 602, 284297, 117159, 7035, 306, 23643, 4258, 25939, 7133, 3394, 7132, 6403, 2519, 10577, 5359, 10578, 5595, 5879, 3588, 920, 133, 27350, 8519, 3460, 3600, 1072, 7040, 3458, 90865, 3455, 3659, 5806, 1268, 3133, 958, 91607, 10410, 5861, 6622, 57817, 375387, 3373, 340061, 6387, 51316, 9844, 60…	669	829	16792	2.08916	6.45686e-05	1.34522e-06	2.0533e-05
GOTERM_BP_ALL	GO:0051707~response to other organism	69	8.88031	1.05663e-08	10068, 5737, 5578, 7293, 10581, 10542, 943, 5371, 5739, 9450, 116071, 1051, 55509, 1524, 23406, 3106, 3105, 602, 284297, 117159, 7035, 306, 23643, 4258, 25939, 7133, 3394, 7132, 6403, 2519, 10577, 5359, 10578, 5595, 5879, 3588, 920, 133, 27350, 8519, 3460, 3600, 1072, 7040, 3458, 90865, 3455, 3659, 5806, 1268, 3133, 958, 91607, 10410, 5861, 6622, 57817, 375387, 3373, 340061, 6387, 51316, 9844, 60…	669	829	16792	2.08916	6.45686e-05	1.34522e-06	2.0533e-05
GOTERM_BP_ALL	GO:0016477~cell migration	88	11.3256	1.56592e-08	10344, 10501, 64805, 7026, 5578, 8742, 2252, 127435, 5912, 5371, 83442, 285, 6423, 947, 8740, 2192, 115908, 83483, 131578, 1524, 4254, 483, 387, 3486, 10487, 5587, 90952, 6615, 79812, 1893, 25932, 5175, 6358, 9547, 3397, 306, 3552, 5547, 4973, 10092, 6403, 6404, 7070, 6695, 7076, 2022, 3958, 5879, 5216, 63940, 1600, 8519, 967, 2624, 6288, 965, 6793, 1809, 2078, 8766, 3458, 7040, 11035, 90865, 742…	669	1184	16792	1.86555	9.5689e-05	1.95293e-06	3.04298e-05
GOTERM_BP_ALL	GO:2000145~regulation of cell motility	63	8.10811	1.85279e-08	10344, 64805, 10501, 7026, 5578, 127435, 2252, 83442, 5912, 285, 6423, 8740, 2192, 83483, 1524, 4254, 131578, 387, 3486, 5587, 6615, 79812, 1893, 25932, 5175, 9547, 306, 3552, 5547, 6403, 7070, 7076, 2022, 3958, 5879, 50859, 5216, 222487, 63940, 8519, 54538, 6793, 1809, 8766, 7040, 3458, 11035, 90865, 7424, 3554, 5764, 94, 5155, 1012, 3373, 4478, 6387, 50507, 6386, 1634, 397, 10457, 57406	669	736	16792	2.14852	0.000113218	2.26448e-06	3.60044e-05
GOTERM_BP_ALL	GO:0048523~negative regulation of cellular process	235	30.2445	2.2715e-08	3087, 805, 5737, 1476, 1193, 943, 5371, 5739, 5376, 947, 8740, 152, 4613, 7351, 3486, 112464, 2010, 5740, 6615, 2202, 602, 284297, 79812, 7483, 2014, 8406, 3090, 3489, 23643, 165, 51162, 6609, 3490, 5359, 7070, 7076, 2022, 56925, 5216, 1072, 7041, 7040, 163126, 6886, 1992, 11345, 3399, 9978, 1849, 4094, 5764, 2307, 221476, 5627, 10493, 5341, 6387, 718, 6386, 55679, 116039, 1471, 710, 388585, 1006…	669	4300	16792	1.37175	0.000138801	2.72178e-06	4.41408e-05
GOTERM_BP_ALL	GO:0044699~single-organism process	586	75.4183	3.02841e-08	2210, 2006, 805, 23659, 800, 8742, 943, 5371, 51170, 947, 5376, 8740, 152, 6869, 7351, 80833, 2209, 3486, 112464, 2010, 7350, 2202, 602, 79812, 7483, 8407, 2014, 8406, 166752, 6358, 3489, 23643, 165, 51365, 10092, 5358, 51162, 3490, 5359, 10095, 10094, 387496, 2022, 2217, 402, 5216, 2214, 824, 920, 5355, 55117, 8766, 6886, 3399, 51296, 1849, 254531, 8447, 221, 55207, 5341, 29015, 717, 10742, 6387…	669	13377	16792	1.09955	0.000185049	3.55896e-06	5.88496e-05
GOTERM_BP_ALL	GO:0051270~regulation of cellular component movement	66	8.49421	3.56606e-08	10344, 64805, 10501, 7026, 2702, 5578, 2252, 127435, 83442, 5912, 285, 6423, 8740, 2192, 83483, 1524, 4254, 131578, 387, 3486, 5587, 6615, 79812, 1893, 25932, 5175, 9547, 306, 3552, 5547, 6403, 7070, 7076, 2022, 3958, 5879, 50859, 5216, 222487, 63940, 8519, 54538, 6793, 1809, 8766, 7040, 3458, 11035, 90865, 7424, 3759, 3554, 6717, 5764, 94, 5155, 1012, 3373, 4478, 6387, 50507, 6386, 1634, 397, 10…	669	802	16792	2.0656	0.000217898	4.11173e-06	6.92976e-05
GOTERM_BP_ALL	GO:0002682~regulation of immune system process	97	12.4839	3.59297e-08	388585, 2210, 64805, 805, 5578, 7293, 3384, 55845, 80380, 2099, 5371, 947, 8740, 126014, 1051, 83483, 4254, 2209, 3106, 3109, 3105, 9976, 1893, 2615, 9547, 3398, 5690, 23643, 3552, 25939, 8935, 974, 1513, 6403, 11006, 10092, 5359, 7070, 10095, 10094, 5595, 2217, 3958, 10109, 730, 5879, 2214, 920, 63940, 8519, 2624, 966, 3848, 56940, 441478, 10673, 1029, 3601, 6793, 3460, 3600, 7040, 3458, 11035, …	669	1378	16792	1.76685	0.000219542	4.06603e-06	6.98203e-05
GOTERM_BP_ALL	GO:0040012~regulation of locomotion	64	8.23681	3.7536e-08	10344, 64805, 10501, 7026, 5578, 127435, 2252, 83442, 5912, 285, 6423, 8740, 2192, 83483, 1524, 4254, 131578, 387, 3486, 5587, 6615, 79812, 1893, 25932, 5175, 9547, 306, 3552, 5547, 6403, 7070, 7076, 2022, 3958, 5879, 50859, 5216, 222487, 63940, 8519, 54538, 6793, 1809, 8766, 7040, 3458, 11035, 90865, 7424, 3554, 5764, 6622, 94, 5155, 1012, 3373, 4478, 6387, 50507, 6386, 1634, 397, 10457, 57406	669	768	16792	2.09168	0.000229356	4.17058e-06	7.29418e-05
GOTERM_BP_ALL	GO:0006928~movement of cell or subcellular component	118	15.1866	3.92172e-08	10344, 64805, 4046, 800, 57576, 55845, 8742, 282991, 5371, 285, 6423, 947, 8740, 83483, 1524, 483, 10487, 3486, 6615, 79812, 9638, 1893, 5175, 9547, 6358, 3552, 5547, 10092, 6403, 6404, 7070, 6695, 10095, 10094, 7076, 2022, 5216, 222487, 2624, 6288, 54538, 1123, 2078, 8766, 7040, 11035, 7424, 84709, 6586, 9378, 391, 5764, 94, 5155, 5627, 6387, 54345, 6386, 1634, 397, 57406, 10501, 7026, 2702, 557…	669	1795	16792	1.65004	0.000239628	4.27957e-06	7.62088e-05
GOTERM_CC_ALL	GO:0098805~whole membrane	97	12.4839	4.25579e-08	2210, 64805, 10542, 282991, 5371, 55647, 83483, 483, 2209, 112464, 2010, 5740, 7805, 6009, 5175, 9445, 55858, 23643, 4118, 51365, 6403, 5359, 7070, 824, 920, 51699, 10670, 6281, 11031, 8766, 2771, 11345, 51296, 1268, 84709, 3133, 26056, 10410, 51703, 53346, 10493, 55207, 340061, 3429, 6386, 10287, 83930, 5066, 10855, 56674, 134829, 5912, 79180, 23208, 3106, 7851, 3109, 3108, 55332, 3105, 79953, 7…	734	1363	18224	1.76695	2.88539e-05	2.21956e-06	6.39056e-05
GOTERM_BP_ALL	GO:0050789~regulation of biological process	499	64.2214	4.58941e-08	2210, 2006, 805, 8742, 943, 5371, 947, 5376, 8740, 152, 6869, 7351, 80833, 2209, 3486, 112464, 2010, 2958, 7350, 2202, 602, 79812, 7483, 2014, 8406, 6358, 3489, 23643, 165, 10092, 51162, 5359, 3490, 10095, 10094, 387496, 2022, 402, 2217, 730, 5216, 2214, 824, 920, 5355, 8766, 6886, 3399, 1849, 8447, 55207, 5341, 717, 6387, 716, 718, 6386, 715, 2828, 51186, 710, 2000, 843, 388585, 10068, 79742, 10…	669	10922	16792	1.14677	0.00028042	4.92032e-06	8.91838e-05
GOTERM_BP_ALL	GO:0008285~negative regulation of cell proliferation	57	7.33591	4.59092e-08	1003, 7026, 10549, 80380, 127435, 943, 7453, 5371, 6423, 5739, 5376, 2192, 1051, 3776, 3486, 4969, 2010, 7483, 2615, 2014, 8406, 3398, 3489, 3552, 8935, 30851, 6196, 3490, 2022, 85004, 133, 8519, 2624, 863, 1029, 83595, 3600, 6282, 1687, 7041, 7040, 3458, 7424, 3659, 80762, 6586, 5764, 94, 147040, 26277, 1012, 27306, 50507, 7434, 55679, 10457, 590	669	651	16792	2.19771	0.000280511	4.83707e-06	8.9213e-05
GOTERM_BP_ALL	GO:2000026~regulation of multicellular organismal development	114	14.6718	4.83615e-08	1003, 3087, 64805, 8742, 5371, 2099, 285, 6423, 5376, 947, 152, 4613, 1524, 5740, 2202, 6615, 79812, 9638, 7483, 1893, 6009, 3552, 5552, 11006, 7070, 6695, 4124, 7076, 2022, 338773, 5216, 2624, 3848, 2787, 1123, 8766, 1072, 7041, 7040, 6886, 7424, 4094, 1268, 5699, 5698, 6586, 9378, 5764, 94, 5155, 147040, 57817, 6387, 718, 55679, 6386, 58524, 54949, 2828, 116039, 1634, 7533, 397, 388585, 10501, …	669	1721	16792	1.66265	0.000295494	5.00909e-06	9.39785e-05
GOTERM_CC_ALL	GO:0016020~membrane	452	58.1725	5.67799e-08	2210, 80740, 805, 23659, 800, 8742, 25798, 943, 51371, 5371, 947, 5376, 8740, 152, 746, 6869, 7351, 80833, 2209, 112464, 2010, 7350, 100506144, 113444, 2014, 8406, 166752, 23643, 51365, 5359, 10094, 387496, 2022, 402, 2217, 730, 5216, 2214, 824, 920, 5355, 170575, 55117, 8766, 51296, 254531, 8447, 221, 55207, 5341, 137075, 29015, 6387, 63905, 115361, 718, 28232, 6386, 2828, 58472, 5239, 2000, 843…	734	9462	18224	1.18605	3.8496e-05	2.74977e-06	8.52615e-05
GOTERM_BP_ALL	GO:0022603~regulation of anatomical structure morphogenesis	79	10.1673	6.24118e-08	3087, 10501, 5578, 8742, 2252, 7453, 5371, 2099, 285, 6423, 947, 8740, 2192, 115908, 1524, 387, 5587, 4969, 5740, 6615, 641700, 79812, 832, 1893, 3397, 306, 5690, 3552, 4747, 10439, 7070, 51339, 2022, 10109, 5879, 5216, 10435, 133, 1600, 10266, 2624, 3848, 10673, 441478, 2787, 1123, 6281, 2078, 1072, 8766, 1808, 7041, 7040, 3458, 7424, 3074, 5699, 6586, 5698, 5906, 5764, 94, 10493, 3373, 114990, …	669	1051	16792	1.88669	0.000381326	6.35662e-06	0.000121282
GOTERM_CC_ALL	GO:0044437~vacuolar part	61	7.85071	6.67697e-08	2210, 10855, 56674, 134829, 10542, 282991, 5371, 5912, 2209, 3106, 3109, 4969, 3108, 7805, 55332, 3105, 79953, 6009, 9445, 55858, 7780, 633, 23643, 9296, 2517, 1513, 6609, 11230, 5878, 5879, 967, 51699, 10670, 8766, 6948, 11345, 51296, 8992, 30844, 51257, 3074, 80762, 3133, 400668, 26056, 440738, 10410, 10981, 26503, 53346, 124976, 55207, 3373, 114990, 1203, 84062, 4060, 1634, 83930, 84168, 567	734	718	18224	2.10937	4.52688e-05	3.01799e-06	0.000100262
GOTERM_BP_ALL	GO:0051241~negative regulation of multicellular organismal process	77	9.90991	7.29803e-08	388585, 3087, 10501, 7026, 2702, 10549, 80380, 9246, 5371, 285, 6423, 5376, 947, 23208, 152, 2192, 4613, 1524, 387, 3776, 6615, 2202, 5329, 602, 284297, 79812, 641700, 7483, 1893, 2615, 3397, 3398, 307, 5552, 11006, 7070, 6695, 7076, 5879, 133, 1600, 2624, 3848, 441478, 1029, 3601, 1809, 22899, 7040, 3458, 90865, 28951, 3399, 3659, 80762, 26056, 6717, 5906, 5764, 94, 5155, 147040, 5627, 57817, 11…	669	1017	16792	1.9004	0.000445883	7.31116e-06	0.000141819
GOTERM_BP_ALL	GO:0044092~negative regulation of molecular function	81	10.4247	1.00089e-07	3087, 1476, 805, 7026, 5578, 1193, 7293, 114769, 10542, 127435, 2099, 5371, 6423, 190, 8740, 131578, 1054, 5740, 5329, 5266, 7035, 7483, 1893, 11142, 9446, 6737, 633, 3397, 306, 5690, 3398, 307, 6609, 7070, 6695, 5271, 5595, 51339, 7076, 2022, 402, 56925, 50859, 222487, 9535, 56940, 1029, 2771, 1992, 28951, 5799, 3399, 4946, 1849, 53836, 5806, 1268, 80762, 5699, 1266, 5698, 6717, 140706, 5764, 66…	669	1100	16792	1.84828	0.000611456	9.86517e-06	0.000194498
GOTERM_BP_ALL	GO:0009611~response to wounding	56	7.20721	1.00258e-07	79001, 64805, 3087, 10855, 5578, 10404, 7450, 2252, 5912, 10398, 947, 23208, 152, 113146, 2192, 1524, 387, 3776, 5329, 7035, 832, 5175, 3552, 4747, 5547, 6403, 5359, 5595, 7076, 2022, 5879, 133, 2624, 6288, 966, 3848, 1809, 7040, 3399, 3659, 60, 10019, 958, 391, 140706, 5155, 94, 5627, 5341, 84062, 2828, 90070, 4815, 1634, 1471, 710	669	649	16792	2.16581	0.000612489	9.72498e-06	0.000194826
GOTERM_BP_ALL	GO:0048870~cell motility	93	11.9691	1.00538e-07	10344, 10501, 64805, 7026, 5578, 55845, 8742, 2252, 127435, 5912, 5371, 83442, 285, 6423, 947, 8740, 2192, 115908, 83483, 131578, 1524, 4254, 483, 387, 3486, 10487, 5587, 90952, 6615, 79812, 1893, 25932, 5175, 6358, 9547, 3397, 306, 3552, 5547, 4973, 10092, 6403, 6404, 7070, 6695, 7076, 2022, 3958, 50859, 5879, 5216, 222487, 63940, 1600, 8519, 967, 2624, 6288, 54538, 965, 151195, 6793, 1809, 2078…	669	1330	16792	1.75512	0.000614197	9.59973e-06	0.00019537
GOTERM_BP_ALL	GO:0051674~localization of cell	93	11.9691	1.00538e-07	10344, 10501, 64805, 7026, 5578, 55845, 8742, 2252, 127435, 5912, 5371, 83442, 285, 6423, 947, 8740, 2192, 115908, 83483, 131578, 1524, 4254, 483, 387, 3486, 10487, 5587, 90952, 6615, 79812, 1893, 25932, 5175, 6358, 9547, 3397, 306, 3552, 5547, 4973, 10092, 6403, 6404, 7070, 6695, 7076, 2022, 3958, 50859, 5879, 5216, 222487, 63940, 1600, 8519, 967, 2624, 6288, 54538, 965, 151195, 6793, 1809, 2078…	669	1330	16792	1.75512	0.000614197	9.59973e-06	0.00019537
GOTERM_CC_ALL	GO:0005764~lysosome	50	6.43501	1.20263e-07	10855, 56674, 23659, 10404, 10542, 282991, 947, 23208, 79887, 3109, 4969, 7805, 3108, 55332, 6009, 7780, 55858, 633, 5547, 5552, 2517, 1513, 10577, 6609, 5878, 824, 10268, 10266, 967, 10670, 6948, 3988, 51296, 51257, 3074, 400668, 10410, 6622, 26503, 53346, 124976, 55207, 3373, 114990, 1203, 4060, 6036, 83930, 1634, 1471	734	544	18224	2.28202	8.15352e-05	5.09614e-06	0.000180589
GOTERM_CC_ALL	GO:0000323~lytic vacuole	50	6.43501	1.20263e-07	10855, 56674, 23659, 10404, 10542, 282991, 947, 23208, 79887, 3109, 4969, 7805, 3108, 55332, 6009, 7780, 55858, 633, 5547, 5552, 2517, 1513, 10577, 6609, 5878, 824, 10268, 10266, 967, 10670, 6948, 3988, 51296, 51257, 3074, 400668, 10410, 6622, 26503, 53346, 124976, 55207, 3373, 114990, 1203, 4060, 6036, 83930, 1634, 1471	734	544	18224	2.28202	8.15352e-05	5.09614e-06	0.000180589
GOTERM_BP_ALL	GO:0065009~regulation of molecular function	166	21.3642	1.98426e-07	10344, 3087, 64805, 805, 1476, 1193, 7293, 10542, 2099, 5371, 6423, 5739, 8740, 152, 114898, 483, 10487, 3486, 5740, 2958, 602, 7483, 1893, 11142, 9446, 648791, 388121, 6358, 6609, 5359, 7070, 6695, 54922, 7076, 4693, 2022, 402, 56925, 5216, 222487, 920, 6288, 1123, 6281, 2771, 7040, 11035, 1992, 11345, 3399, 4946, 1849, 5806, 1268, 1266, 5699, 5698, 9378, 100507055, 391, 5764, 7529, 140706, 5155…	669	2863	16792	1.45534	0.00121185	1.86549e-05	0.000385591
GOTERM_BP_ALL	GO:0050793~regulation of developmental process	131	16.8597	2.69568e-07	1003, 3087, 64805, 8742, 5371, 2099, 6423, 285, 5376, 947, 8740, 152, 4613, 1524, 3486, 5740, 2202, 6615, 79812, 9638, 7483, 1893, 6009, 9547, 3552, 5552, 11006, 7070, 6695, 4124, 7076, 2022, 338773, 5216, 2624, 3848, 10673, 2787, 1123, 6281, 2078, 8766, 1072, 7041, 7040, 6886, 7424, 3399, 1268, 4094, 5699, 5698, 6586, 9378, 5764, 5155, 94, 2307, 147040, 10493, 57817, 6387, 718, 51316, 6386, 5567…	669	2129	16792	1.54444	0.00164597	2.49592e-05	0.000523837
GOTERM_BP_ALL	GO:0002252~immune effector process	60	7.72201	3.0824e-07	7293, 10581, 55845, 5371, 1051, 1524, 1054, 2209, 3106, 3109, 3105, 602, 306, 25939, 10092, 5359, 10095, 10094, 5595, 3958, 10109, 730, 5879, 3588, 2214, 920, 27350, 8519, 2624, 966, 3848, 56940, 3600, 7040, 3458, 11035, 90865, 3455, 3659, 60, 5806, 80762, 3133, 958, 91607, 10410, 259197, 5627, 340061, 717, 716, 718, 9844, 715, 3426, 3428, 567, 710, 3663, 4242	669	742	16792	2.02966	0.00188188	2.81139e-05	0.000598987
GOTERM_BP_ALL	GO:0050794~regulation of cellular process	478	61.5187	4.39148e-07	2210, 2006, 805, 8742, 943, 5371, 947, 5376, 8740, 152, 6869, 7351, 80833, 2209, 3486, 112464, 2010, 7350, 2958, 2202, 602, 79812, 7483, 2014, 8406, 6358, 3489, 23643, 165, 10092, 51162, 5359, 3490, 10095, 10094, 387496, 2022, 402, 2217, 5216, 2214, 824, 920, 5355, 8766, 6886, 3399, 1849, 8447, 55207, 5341, 717, 6387, 718, 6386, 2828, 51186, 710, 2000, 843, 388585, 10068, 79742, 10855, 127396, 10…	669	10489	16792	1.14385	0.00268004	3.94644e-05	0.000853371
GOTERM_CC_ALL	GO:0044425~membrane part	349	44.9163	5.36359e-07	2210, 64094, 80740, 5737, 805, 1193, 25798, 8742, 943, 80213, 5371, 5739, 947, 5376, 83604, 8740, 152, 6869, 746, 4613, 7351, 2209, 112464, 2010, 5740, 7350, 100506144, 113444, 2014, 166752, 5742, 55858, 23643, 170371, 4118, 81849, 5359, 6609, 7070, 4124, 81855, 2022, 402, 2217, 338773, 730, 2214, 55863, 824, 920, 128346, 51699, 5355, 170575, 55117, 1072, 221687, 51296, 254531, 8447, 221091, 2214…	734	7057	18224	1.22787	0.000363586	2.1391e-05	0.000805402
GOTERM_CC_ALL	GO:0031410~cytoplasmic vesicle	89	11.4543	5.42618e-07	5066, 2210, 100526836, 10791, 134829, 7450, 119, 7123, 23208, 113146, 55647, 10447, 483, 11014, 2209, 3106, 7851, 3105, 127262, 832, 1893, 25932, 29986, 5175, 64123, 9445, 6737, 633, 306, 7780, 2891, 2890, 51365, 5552, 6403, 6609, 7076, 5878, 5879, 51124, 967, 6288, 966, 3601, 3460, 11031, 1809, 8766, 6338, 81552, 7040, 90865, 7424, 5799, 11345, 8992, 51257, 3074, 2555, 3133, 1176, 9378, 3671, 26…	734	1284	18224	1.72097	0.000367828	2.04384e-05	0.0008148
GOTERM_BP_ALL	GO:0042221~response to chemical	220	28.314	5.48453e-07	2210, 10344, 3087, 805, 5737, 1193, 8742, 943, 3861, 5371, 5739, 947, 8740, 4613, 7351, 2209, 5740, 2010, 7350, 284297, 79812, 7483, 5742, 6358, 23643, 6609, 3490, 5359, 10094, 7076, 2022, 5216, 824, 920, 5355, 7041, 163126, 7040, 3399, 9978, 221, 5764, 5899, 717, 6387, 9180, 3939, 6386, 1471, 388585, 10068, 10952, 10581, 2252, 434, 3106, 4969, 3105, 5329, 641700, 3251, 5322, 7780, 306, 3397, 339…	669	4117	16792	1.34128	0.00334599	4.85727e-05	0.00106578
GOTERM_CC_ALL	GO:0097708~intracellular vesicle	89	11.4543	5.77097e-07	5066, 2210, 100526836, 10791, 134829, 7450, 119, 7123, 23208, 113146, 55647, 10447, 483, 11014, 2209, 3106, 7851, 3105, 127262, 832, 1893, 25932, 29986, 5175, 64123, 9445, 6737, 633, 306, 7780, 2891, 2890, 51365, 5552, 6403, 6609, 7076, 5878, 5879, 51124, 967, 6288, 966, 3601, 3460, 11031, 1809, 8766, 6338, 81552, 7040, 90865, 7424, 5799, 11345, 8992, 51257, 3074, 2555, 3133, 1176, 9378, 3671, 26…	734	1286	18224	1.71829	0.000391196	2.05931e-05	0.000866574
GOTERM_CC_ALL	GO:0016021~integral component of membrane	298	38.3526	8.7338e-07	2210, 64094, 80740, 805, 5737, 1193, 8742, 25798, 943, 80213, 5739, 947, 5376, 83604, 8740, 152, 6869, 746, 4613, 7351, 2209, 2010, 5740, 7350, 100506144, 113444, 2014, 166752, 55858, 23643, 170371, 81849, 4118, 5359, 6609, 7070, 81855, 4124, 2022, 2217, 338773, 730, 2214, 55863, 920, 128346, 5355, 170575, 55117, 221687, 51296, 254531, 221091, 221476, 5627, 10493, 137075, 29015, 256227, 63905, 91…	734	5872	18224	1.26002	0.000591977	2.96072e-05	0.00131147
GOTERM_CC_ALL	GO:0016023~cytoplasmic, membrane-bounded vesicle	83	10.6821	8.9313e-07	5066, 2210, 100526836, 10791, 134829, 7450, 119, 23208, 7123, 113146, 55647, 10447, 483, 11014, 2209, 3106, 7851, 3105, 127262, 832, 1893, 29986, 25932, 5175, 9445, 633, 306, 7780, 2891, 2890, 51365, 5552, 6403, 6609, 7076, 5878, 5879, 51124, 967, 6288, 966, 3601, 3460, 11031, 1809, 8766, 6338, 81552, 7040, 90865, 7424, 5799, 8992, 3074, 2555, 3133, 1176, 9378, 3671, 26056, 400668, 6717, 5861, 75…	734	1183	18224	1.74197	0.000605359	2.88349e-05	0.00134113
GOTERM_BP_ALL	GO:1904018~positive regulation of vasculature development	21	2.7027	9.81375e-07	5906, 1893, 133, 94, 5155, 10266, 2624, 5578, 306, 8742, 3552, 6423, 285, 947, 3373, 1524, 718, 7424, 5587, 5740, 2022	669	143	16792	3.68604	0.00597924	8.56704e-05	0.00190704
GOTERM_BP_ALL	GO:0002576~platelet degranulation	18	2.3166	1.04722e-06	3671, 1893, 805, 5155, 967, 5175, 7114, 7450, 5627, 5341, 7123, 5552, 6403, 7040, 10447, 7424, 7076, 710	669	107	16792	4.22246	0.00637916	9.0131e-05	0.002035
GOTERM_BP_ALL	GO:0048731~system development	226	29.0862	1.05604e-06	2006, 3087, 805, 8742, 5371, 5376, 947, 152, 4613, 7351, 5740, 2010, 6615, 2202, 602, 79812, 3858, 7483, 4118, 165, 3857, 51162, 10092, 5358, 6609, 7070, 4124, 7076, 4222, 2022, 338773, 5216, 920, 3848, 2313, 1072, 8766, 7041, 163126, 7040, 6886, 3399, 4094, 5764, 2307, 5341, 6387, 718, 3939, 6386, 55679, 2828, 116039, 1471, 4242, 843, 388585, 150921, 10855, 2252, 7453, 119, 4256, 4254, 55509, 92…	669	4291	16792	1.32198	0.00643267	8.96273e-05	0.00205213
GOTERM_BP_ALL	GO:0042060~wound healing	47	6.04891	1.11148e-06	79001, 64805, 10855, 2624, 6288, 966, 5578, 3848, 10404, 7450, 5912, 10398, 947, 23208, 113146, 152, 2192, 7040, 387, 3659, 60, 10019, 5329, 7035, 958, 832, 391, 140706, 5155, 94, 5175, 5627, 3552, 5341, 5547, 6403, 84062, 5359, 2828, 5595, 4815, 90070, 7076, 1634, 710, 2022, 5879	669	542	16792	2.17658	0.00676927	9.30406e-05	0.00215987
GOTERM_BP_ALL	GO:0051179~localization	293	37.7091	1.14782e-06	2210, 10344, 3087, 805, 1193, 55845, 8742, 5371, 947, 8740, 152, 55647, 114898, 80833, 7351, 2209, 3486, 10487, 2010, 7350, 6615, 602, 284297, 79812, 8406, 6358, 388121, 55858, 4118, 10092, 7070, 10095, 81855, 10094, 7076, 2022, 402, 2217, 2214, 5216, 920, 51699, 5355, 55117, 1072, 8766, 7040, 11345, 51296, 8447, 5764, 5899, 5627, 55207, 5341, 29015, 256227, 717, 6387, 718, 28232, 6386, 114884, 5…	669	5872	16792	1.25244	0.00698976	9.47834e-05	0.00223047
GOTERM_BP_ALL	GO:1902578~single-organism localization	196	25.2252	1.23182e-06	805, 1193, 55845, 5371, 947, 8740, 152, 55647, 114898, 80833, 7351, 2209, 2010, 7350, 602, 284297, 8406, 55858, 388121, 4118, 10092, 7070, 81855, 10095, 10094, 7076, 2217, 402, 2022, 2214, 920, 5355, 55117, 1072, 8766, 7040, 51296, 8447, 5764, 5899, 5627, 29015, 5341, 717, 256227, 6387, 718, 28232, 6386, 114884, 56901, 710, 10952, 7450, 2252, 119, 10447, 434, 7851, 5322, 306, 7780, 2891, 2890, 30…	669	3614	16792	1.36127	0.00749938	0.000100363	0.0023937
GOTERM_BP_ALL	GO:0098542~defense response to other organism	44	5.66281	1.28381e-06	920, 27350, 133, 8519, 10581, 5371, 3600, 116071, 1051, 7040, 3458, 90865, 23406, 3455, 3659, 3133, 3105, 602, 284297, 117159, 958, 91607, 10410, 5861, 306, 57817, 25939, 3394, 375387, 340061, 7132, 6403, 5359, 10578, 51316, 6037, 9844, 5595, 90070, 3428, 567, 3663, 5879, 3588	669	494	16792	2.23564	0.00781465	0.000103223	0.00249473
GOTERM_BP_ALL	GO:0032101~regulation of response to external stimulus	57	7.33591	1.2935e-06	10344, 805, 10501, 10855, 241, 5578, 5371, 2099, 285, 947, 9450, 23208, 8740, 1524, 5587, 5740, 3105, 5329, 9547, 6358, 23643, 7133, 7132, 6403, 5595, 730, 5879, 920, 63940, 6288, 966, 3848, 3600, 7040, 90865, 7424, 3554, 4907, 1268, 80762, 9378, 5155, 5627, 1012, 5341, 340061, 717, 6387, 9180, 718, 9844, 1259, 90070, 3426, 5148, 567, 710	669	721	16792	1.98434	0.0078734	0.000102651	0.00251356
GOTERM_BP_ALL	GO:0044765~single-organism transport	187	24.0669	1.33173e-06	10791, 64805, 805, 1193, 7293, 55845, 282991, 54716, 5371, 79689, 6423, 947, 8740, 152, 55647, 114898, 80833, 7351, 483, 2209, 255022, 2010, 7350, 284297, 602, 8542, 1893, 29986, 8406, 57165, 11142, 9446, 5175, 55858, 388121, 3552, 4118, 5552, 6403, 10092, 7070, 81855, 10095, 10094, 7076, 2022, 402, 2217, 2214, 920, 2624, 6288, 10673, 5355, 23480, 55117, 11031, 8766, 1072, 2771, 6947, 7040, 6948,…	669	3415	16792	1.37444	0.0081052	0.000104331	0.00258786
GOTERM_BP_ALL	GO:0044763~single-organism cellular process	540	69.4981	1.46348e-06	2210, 2006, 805, 23659, 800, 8742, 943, 5371, 947, 5376, 8740, 152, 6869, 7351, 80833, 2209, 3486, 112464, 2010, 7350, 2202, 602, 79812, 7483, 8407, 2014, 8406, 166752, 6358, 3489, 23643, 51365, 10092, 5358, 51162, 5359, 10095, 10094, 387496, 2022, 2217, 402, 5216, 2214, 824, 920, 5355, 55117, 8766, 6886, 3399, 51296, 1849, 254531, 8447, 221, 55207, 5341, 29015, 6387, 718, 6386, 2828, 58472, 710,…	669	12256	16792	1.10591	0.00890347	0.0001132	0.00284387
GOTERM_BP_ALL	GO:0001775~cell activation	67	8.62291	1.55576e-06	3087, 64805, 5578, 7293, 7450, 80380, 5912, 10398, 8740, 116071, 152, 1051, 55509, 1524, 1054, 387, 3109, 3105, 602, 3251, 2615, 306, 3398, 8935, 974, 6403, 5359, 6404, 7070, 5595, 7076, 3958, 5879, 222487, 920, 2624, 6288, 966, 10673, 441478, 660, 56940, 1029, 3601, 3600, 7040, 3458, 11035, 90865, 3659, 1268, 60, 3133, 80762, 5699, 958, 391, 6622, 5155, 5341, 2280, 567, 1471, 10457, 4066, 4242, …	669	910	16792	1.84803	0.00946218	0.000118833	0.00302318
GOTERM_CC_ALL	GO:0031224~intrinsic component of membrane	301	38.7387	1.6063e-06	2210, 64094, 80740, 805, 5737, 1193, 8742, 25798, 943, 80213, 5739, 947, 5376, 83604, 8740, 152, 6869, 746, 4613, 7351, 2209, 2010, 5740, 7350, 100506144, 113444, 2014, 166752, 55858, 23643, 170371, 81849, 4118, 5359, 6609, 7070, 81855, 4124, 2022, 2217, 338773, 730, 2214, 55863, 920, 128346, 5355, 170575, 55117, 221687, 51296, 254531, 221091, 221476, 5627, 10493, 137075, 29015, 256227, 63905, 91…	734	5981	18224	1.24951	0.00108848	4.95021e-05	0.00241202
GOTERM_BP_ALL	GO:0050776~regulation of immune response	67	8.62291	1.70528e-06	2210, 805, 3384, 55845, 2099, 947, 126014, 2209, 3106, 3109, 3105, 9976, 1893, 5690, 23643, 25939, 8935, 974, 1513, 10092, 5359, 7070, 10095, 10094, 5595, 2217, 3958, 10109, 730, 5879, 2214, 920, 8519, 2624, 966, 3848, 10673, 56940, 3460, 3600, 7040, 3458, 11035, 90865, 3455, 3659, 1268, 60, 3133, 80762, 5699, 5698, 958, 124976, 259197, 5627, 340061, 717, 716, 2280, 718, 9844, 715, 3426, 3428, 56…	669	912	16792	1.84398	0.0103669	0.000128646	0.00331374
GOTERM_BP_ALL	GO:0007275~multicellular organism development	250	32.175	1.74641e-06	2006, 3087, 805, 55845, 8742, 943, 5371, 947, 5376, 152, 4613, 7351, 2010, 5740, 6615, 2202, 602, 284297, 79812, 3858, 7483, 3090, 4118, 165, 3857, 51162, 10092, 5358, 6609, 3490, 7070, 4124, 7076, 2022, 4222, 338773, 5216, 824, 920, 3848, 2313, 1072, 8766, 7041, 7040, 163126, 6886, 3399, 4094, 5764, 2307, 5341, 10742, 6387, 718, 3939, 152573, 6386, 55679, 2828, 116039, 1471, 4242, 4245, 843, 388…	669	4877	16792	1.28666	0.0106156	0.000130142	0.00339366
GOTERM_BP_ALL	GO:0003158~endothelium development	18	2.3166	1.77344e-06	1003, 5906, 5764, 5861, 94, 2701, 25932, 7026, 2702, 5175, 3397, 5912, 947, 7132, 4478, 54345, 387, 2022	669	111	16792	4.07029	0.010779	0.000130563	0.00344617
GOTERM_MF_ALL	GO:0019001~guanyl nucleotide binding	38	4.8906	2.11369e-06	5414, 170575, 28954, 5912, 10670, 11031, 9363, 8766, 55647, 2771, 387, 79785, 168537, 30844, 5136, 1261, 5906, 391, 26157, 5861, 5899, 10981, 6009, 55303, 25939, 55207, 340061, 9258, 474344, 2781, 115361, 387496, 1259, 5148, 402, 5878, 85004, 5879	668	406	16881	2.36526	0.00250581	0.00250581	0.00341245
GOTERM_CC_ALL	GO:0071944~cell periphery	269	34.6203	2.42251e-06	2210, 80740, 805, 5737, 800, 8742, 943, 3861, 5739, 947, 5376, 83604, 8740, 152, 51084, 6869, 2209, 10487, 112464, 5740, 2014, 388121, 23643, 4118, 5359, 6609, 7070, 2022, 402, 2217, 338773, 730, 2214, 5216, 824, 920, 3848, 5355, 55117, 1072, 8766, 7040, 8447, 221, 5899, 5627, 5341, 137075, 256227, 6387, 9180, 718, 28232, 6386, 55679, 2828, 5239, 843, 3384, 10581, 5912, 119, 126014, 161198, 4254,…	734	5256	18224	1.2707	0.00164111	7.14089e-05	0.00363761
GOTERM_BP_ALL	GO:0045766~positive regulation of angiogenesis	19	2.4453	2.79676e-06	1893, 133, 94, 10266, 2624, 5578, 306, 8742, 3552, 6423, 285, 947, 3373, 1524, 718, 7424, 5587, 5740, 2022	669	127	16792	3.75514	0.0169458	0.000203444	0.00543468
GOTERM_BP_ALL	GO:0050900~leukocyte migration	36	4.6332	2.85676e-06	63940, 10344, 64805, 6288, 965, 285, 6793, 947, 8740, 7040, 3458, 11035, 4254, 1524, 83483, 483, 90865, 7424, 90952, 3554, 1893, 5155, 5175, 6358, 9547, 124976, 5627, 3552, 4973, 6387, 4478, 6403, 6404, 4286, 3958, 5879	669	376	16792	2.40321	0.0173062	0.000205364	0.00555126
GOTERM_BP_ALL	GO:0035556~intracellular signal transduction	151	19.4337	2.8951e-06	10344, 805, 64805, 5737, 10549, 1193, 7293, 55845, 10542, 2099, 5371, 6423, 5739, 8740, 152, 55647, 114898, 83483, 80833, 3486, 79785, 112464, 6615, 602, 1893, 6009, 9446, 5175, 388121, 6358, 3090, 23643, 3552, 9258, 6403, 6609, 10000, 387496, 402, 85004, 222487, 920, 5414, 10174, 6288, 1123, 10670, 11031, 9363, 8766, 1072, 2771, 7040, 11035, 9978, 1849, 10019, 5699, 5698, 6275, 391, 7529, 5155, …	669	2657	16792	1.42647	0.0175364	0.000205699	0.00562575
GOTERM_BP_ALL	GO:0098602~single organism cell adhesion	59	7.59331	3.14595e-06	1003, 64805, 1008, 5578, 64115, 7293, 3384, 80380, 5912, 10398, 947, 8740, 2192, 1051, 3109, 90952, 3105, 602, 2615, 6403, 7070, 3958, 10109, 5879, 920, 1600, 966, 965, 10673, 660, 56940, 441478, 1029, 6281, 6793, 3600, 7040, 3458, 11035, 3659, 51705, 4907, 60, 80762, 3133, 5699, 9378, 5861, 140706, 5341, 4478, 6387, 2280, 55679, 4815, 84168, 567, 10457, 2000	669	779	16792	1.90104	0.0190413	0.000220952	0.0061132
GOTERM_BP_ALL	GO:0008219~cell death	118	15.1866	3.52898e-06	5737, 7293, 10542, 8742, 943, 282991, 5371, 2099, 6423, 5376, 947, 9450, 8740, 4613, 1524, 7351, 3486, 124446, 5740, 6615, 602, 7483, 8406, 2014, 3090, 23643, 3552, 4118, 5552, 6609, 5359, 7076, 2022, 5414, 54538, 10670, 9577, 1072, 7040, 11035, 3399, 1268, 6586, 5764, 7529, 5899, 51703, 25994, 340061, 6387, 51604, 3939, 51316, 3429, 10287, 55679, 90070, 7533, 3428, 1471, 843, 5578, 114769, 1051,…	669	1958	16792	1.51267	0.0213347	0.000245034	0.00685746
GOTERM_BP_ALL	GO:0098609~cell-cell adhesion	79	10.1673	3.56009e-06	1003, 64805, 1008, 800, 5578, 7293, 64115, 3384, 80380, 5912, 79180, 10398, 83604, 947, 10190, 8740, 1051, 3109, 2010, 90952, 3105, 602, 832, 8407, 2615, 6403, 7070, 3958, 5879, 5216, 920, 1600, 966, 965, 10673, 441478, 660, 56940, 1029, 6793, 3600, 6282, 56127, 56126, 7040, 3458, 11035, 9124, 3659, 30844, 51705, 4907, 60, 3133, 80762, 5699, 1266, 9378, 140706, 7529, 5861, 392, 259197, 57717, 101…	669	1164	16792	1.70353	0.0215208	0.000244417	0.00691792
GOTERM_BP_ALL	GO:0032879~regulation of localization	142	18.2754	3.77499e-06	10344, 64805, 805, 1193, 7293, 5371, 6423, 285, 947, 8740, 152, 114898, 83483, 1524, 7351, 483, 3486, 255022, 2010, 6615, 284297, 602, 79812, 1893, 11142, 9446, 5175, 9547, 3552, 5547, 5552, 1513, 6403, 7070, 7076, 402, 2022, 5216, 222487, 920, 2624, 6288, 54538, 8766, 2771, 7040, 11035, 7424, 4946, 5806, 1268, 3133, 8447, 9378, 26056, 391, 5764, 7529, 5899, 5155, 94, 57817, 340061, 717, 6387, 22…	669	2473	16792	1.44125	0.0228049	0.000256289	0.00733549
GOTERM_BP_ALL	GO:1902533~positive regulation of intracellular signal transduction	66	8.49421	3.85496e-06	843, 388585, 10344, 805, 10855, 56674, 5578, 7293, 10542, 5739, 8740, 152, 114898, 4254, 80833, 387, 3486, 5587, 112464, 1893, 6009, 9446, 5175, 5322, 6358, 388121, 3090, 3552, 7133, 7132, 6403, 5595, 5879, 920, 5414, 10174, 6288, 56940, 1029, 10670, 3600, 1687, 2771, 7040, 3458, 11035, 1849, 80762, 958, 6275, 5906, 3059, 5155, 1012, 10550, 2280, 50507, 6386, 2828, 8477, 90070, 5148, 1634, 51246,…	669	915	16792	1.8105	0.0232824	0.000258842	0.00749088
GOTERM_CC_ALL	GO:0005768~endosome	61	7.85071	3.88748e-06	2210, 10791, 56674, 134829, 10542, 5371, 79689, 5912, 23208, 152, 387, 2209, 3106, 3109, 3108, 3105, 79953, 9445, 55858, 7780, 23643, 2890, 4118, 51019, 1513, 6609, 11230, 5595, 5878, 10109, 5879, 51554, 920, 967, 51699, 10670, 3600, 11031, 8766, 81552, 6948, 8992, 30844, 51257, 80762, 3133, 26056, 5906, 10410, 5861, 10981, 55207, 256227, 84062, 91947, 83930, 84168, 567, 1471, 57007, 2532	734	811	18224	1.86748	0.00263224	0.000109815	0.00583733
GOTERM_CC_ALL	GO:0005578~proteinaceous extracellular matrix	35	4.5045	4.00042e-06	64094, 2006, 22798, 10855, 7450, 127435, 4256, 2192, 7040, 115908, 8839, 9508, 4969, 4327, 4052, 2202, 5266, 6586, 79812, 10516, 7483, 5764, 1893, 6622, 4239, 4317, 166752, 633, 6695, 4060, 1634, 7076, 1471, 50859, 8510	734	361	18224	2.40718	0.00270861	0.000108486	0.00600692
GOTERM_CC_ALL	GO:0044459~plasma membrane part	151	19.4337	4.13321e-06	1003, 192668, 10791, 805, 64805, 5737, 57576, 7293, 8742, 54716, 943, 79689, 5739, 947, 152, 6869, 83483, 1524, 483, 255022, 112464, 5740, 7805, 57165, 29986, 5175, 23643, 4118, 6403, 6404, 5359, 7070, 402, 2022, 730, 2214, 920, 7102, 2787, 6281, 55117, 1072, 2791, 2771, 51705, 1268, 3133, 1261, 9378, 5155, 94, 6277, 22866, 5341, 140803, 256227, 6387, 2781, 9180, 7434, 28232, 10287, 6386, 9034, 2…	734	2635	18224	1.4228	0.0027984	0.000107776	0.0062063
GOTERM_BP_ALL	GO:0009893~positive regulation of metabolic process	168	21.6216	4.43502e-06	10344, 3087, 805, 5737, 7293, 8742, 282991, 943, 2099, 5371, 6423, 5739, 947, 152, 114898, 4613, 10487, 3486, 112464, 2958, 6613, 6615, 602, 6299, 5175, 648791, 388121, 6358, 3552, 255919, 5359, 6609, 387496, 4693, 2022, 4222, 5216, 100996939, 920, 10174, 5414, 2624, 6288, 2313, 9577, 7041, 2771, 7040, 11035, 6886, 7424, 4946, 1849, 5806, 4094, 5699, 5698, 391, 5155, 5899, 94, 26277, 57817, 5341,…	669	3052	16792	1.38166	0.0267385	0.000294549	0.008618
GOTERM_MF_ALL	GO:0032561~guanyl ribonucleotide binding	37	4.7619	5.14532e-06	5414, 170575, 28954, 5912, 10670, 11031, 9363, 8766, 55647, 2771, 387, 79785, 168537, 30844, 5136, 1261, 391, 5906, 26157, 5861, 5899, 10981, 6009, 55303, 55207, 340061, 9258, 474344, 2781, 115361, 387496, 1259, 5148, 402, 5878, 85004, 5879	668	405	16881	2.3087	0.0060889	0.0030491	0.00830667
GOTERM_BP_ALL	GO:0042098~T cell proliferation	22	2.8314	5.91563e-06	920, 2615, 966, 7293, 10673, 80380, 1029, 3600, 8740, 1051, 2280, 7040, 3458, 11035, 3659, 3109, 10457, 3133, 80762, 3105, 5699, 2000	669	174	16792	3.17358	0.0355049	0.00038864	0.0114949
GOTERM_BP_ALL	GO:0001816~cytokine production	50	6.43501	6.05492e-06	63940, 920, 10855, 6288, 965, 80380, 943, 9246, 5371, 3600, 947, 23208, 1051, 2192, 3458, 7040, 11035, 1054, 3988, 90865, 28951, 3106, 9508, 3659, 4094, 3133, 80762, 3105, 602, 284297, 958, 140706, 5861, 2615, 6737, 23643, 307, 3552, 3394, 340061, 5552, 718, 10554, 4060, 567, 3428, 10457, 3663, 5879, 2532	669	631	16792	1.98892	0.0363255	0.000393558	0.0117656
GOTERM_BP_ALL	GO:0032940~secretion by cell	68	8.75161	6.06717e-06	5066, 10791, 805, 64805, 2702, 5578, 7293, 7450, 2252, 5371, 6512, 947, 7123, 23208, 152, 2192, 140689, 10447, 7351, 284297, 1893, 2615, 5175, 306, 307, 3552, 5552, 6403, 7076, 2022, 402, 91828, 133, 1374, 967, 2624, 6288, 965, 10673, 11031, 8766, 1808, 7040, 3458, 90865, 7424, 5799, 1268, 3133, 8447, 9378, 3671, 26056, 958, 6717, 5906, 5861, 6622, 5899, 2044, 5155, 7114, 5627, 5341, 6387, 84062,…	669	966	16792	1.76688	0.0363977	0.000390204	0.0117894
GOTERM_BP_ALL	GO:0050817~coagulation	34	4.3758	6.73991e-06	79001, 64805, 10855, 6288, 2624, 966, 5578, 3848, 7450, 5912, 10398, 947, 152, 2192, 387, 3659, 60, 10019, 5329, 7035, 958, 832, 391, 5155, 5627, 307, 5341, 5547, 6403, 5359, 84062, 5595, 710, 5879	669	358	16792	2.38381	0.040351	0.000428947	0.0130965
GOTERM_BP_ALL	GO:0007599~hemostasis	34	4.3758	6.73991e-06	79001, 64805, 10855, 6288, 2624, 966, 5578, 3848, 7450, 5912, 2313, 10398, 947, 152, 2192, 387, 3659, 60, 10019, 5329, 7035, 958, 832, 391, 5155, 5627, 5341, 5547, 6403, 5359, 84062, 5595, 710, 5879	669	358	16792	2.38381	0.040351	0.000428947	0.0130965
GOTERM_BP_ALL	GO:0007596~blood coagulation	33	4.2471	6.8306e-06	79001, 64805, 10855, 6288, 2624, 966, 5578, 3848, 7450, 5912, 10398, 947, 152, 2192, 387, 3659, 60, 10019, 5329, 7035, 958, 832, 391, 5155, 5627, 5341, 5547, 6403, 5359, 84062, 5595, 710, 5879	669	342	16792	2.42194	0.0408827	0.000430237	0.0132727
GOTERM_BP_ALL	GO:0009615~response to virus	31	3.9897	7.23608e-06	920, 27350, 8519, 10581, 10542, 5371, 3460, 3600, 1072, 3458, 55509, 90865, 3455, 3659, 3105, 602, 958, 91607, 10410, 25939, 3373, 340061, 6387, 10577, 5359, 9844, 567, 3428, 3663, 5879, 3588	669	311	16792	2.50194	0.0432564	0.000451121	0.0140606
GOTERM_CC_ALL	GO:0005774~vacuolar membrane	49	6.30631	7.43618e-06	2210, 10855, 56674, 134829, 10542, 282991, 5371, 5912, 2209, 3106, 3109, 7805, 3108, 55332, 3105, 79953, 6009, 9445, 7780, 55858, 23643, 9296, 11230, 5878, 5879, 967, 51699, 10670, 8766, 11345, 8992, 51296, 30844, 51257, 80762, 3133, 26056, 440738, 10410, 26503, 53346, 124976, 55207, 114990, 1203, 84062, 83930, 84168, 567	734	610	18224	1.99441	0.00502906	0.000186714	0.0111657
GOTERM_BP_ALL	GO:0050790~regulation of catalytic activity	135	17.3745	8.10398e-06	10344, 3087, 64805, 805, 1476, 10542, 5371, 2099, 6423, 5739, 8740, 152, 114898, 483, 10487, 3486, 7483, 1893, 11142, 648791, 388121, 6358, 6609, 5359, 7070, 6695, 54922, 7076, 402, 2022, 56925, 5216, 920, 6288, 1123, 6281, 2771, 7040, 11035, 1992, 11345, 4946, 1849, 5806, 1268, 1266, 5699, 5698, 100507055, 391, 5764, 7529, 5899, 5155, 221476, 392, 5627, 26277, 5341, 994, 2280, 718, 7434, 3429, 1…	669	2357	16792	1.43764	0.0483173	0.000500114	0.0157469
GOTERM_BP_ALL	GO:0051246~regulation of protein metabolic process	142	18.2754	8.54789e-06	10344, 3087, 805, 1476, 7293, 10542, 8742, 943, 5371, 2099, 6423, 8740, 152, 114898, 4613, 3486, 112464, 6613, 602, 7483, 1893, 11142, 5175, 9445, 388121, 6358, 3552, 255919, 6609, 7070, 6695, 7076, 2022, 56925, 730, 920, 51714, 5414, 10174, 2624, 6288, 2771, 7040, 11035, 1992, 7424, 11345, 4946, 1849, 5699, 5698, 7529, 5899, 5155, 94, 221476, 5627, 26277, 57817, 717, 10289, 994, 2280, 718, 3429,…	669	2512	16792	1.41888	0.0508955	0.000522227	0.0166094
GOTERM_BP_ALL	GO:0002684~positive regulation of immune system process	67	8.62291	9.46472e-06	5578, 7293, 3384, 80380, 55845, 8740, 4254, 83483, 2209, 3106, 3109, 3105, 9547, 5690, 3398, 23643, 3552, 8935, 974, 6403, 1513, 10092, 5359, 7070, 10095, 10094, 5595, 3958, 10109, 730, 5879, 2214, 920, 63940, 2624, 966, 3848, 10673, 56940, 3601, 3600, 7040, 3458, 6886, 90865, 7424, 3659, 3554, 1268, 60, 3133, 5699, 5698, 958, 3059, 259197, 340061, 717, 6387, 716, 718, 9844, 715, 3426, 3428, 567,…	669	960	16792	1.75178	0.0561983	0.000572501	0.0183907
GOTERM_CC_ALL	GO:0005886~plasma membrane	260	33.462	1.0807e-05	2210, 80740, 805, 5737, 800, 8742, 943, 5739, 947, 5376, 83604, 8740, 152, 51084, 6869, 2209, 10487, 112464, 5740, 2014, 388121, 23643, 4118, 5359, 6609, 7070, 2022, 402, 2217, 338773, 730, 2214, 824, 920, 3848, 5355, 55117, 1072, 8766, 7040, 8447, 221, 5899, 5627, 5341, 137075, 256227, 6387, 9180, 718, 28232, 6386, 55679, 2828, 5239, 843, 3384, 10581, 5912, 119, 126014, 161198, 4254, 3106, 3109,…	734	5141	18224	1.25566	0.0073004	0.000261651	0.0162267
GOTERM_BP_ALL	GO:0008284~positive regulation of cell proliferation	61	7.85071	1.08436e-05	388585, 10344, 5737, 10855, 5578, 7293, 80380, 55845, 8742, 282991, 2252, 2099, 5371, 6423, 2192, 115908, 1524, 4613, 4254, 5587, 3109, 3105, 1893, 6358, 3397, 3398, 51162, 7076, 338773, 920, 133, 966, 10673, 441478, 2787, 3600, 2771, 7040, 3458, 7424, 3133, 958, 391, 5764, 5155, 94, 3059, 6277, 342897, 1012, 3373, 6387, 994, 5396, 9180, 51316, 6386, 90070, 116039, 1471, 2869	669	849	16792	1.80343	0.0641177	0.000649452	0.0210697
GOTERM_CC_ALL	GO:0044444~cytoplasmic part	383	49.2921	1.10314e-05	2210, 2006, 805, 23659, 800, 55845, 8742, 51371, 3861, 5371, 5739, 51170, 947, 51084, 152, 55647, 7351, 2209, 10487, 2010, 5740, 168537, 7350, 602, 127262, 58498, 8406, 5742, 55858, 3489, 23643, 4118, 81849, 51365, 51097, 10092, 5359, 6609, 7070, 10095, 4124, 81855, 10094, 7076, 402, 338773, 5216, 824, 55863, 920, 283208, 51699, 5355, 170575, 8766, 7040, 121506, 11345, 51296, 9978, 1849, 254531, …	734	8090	18224	1.17543	0.00745142	0.000257874	0.0165636
GOTERM_BP_ALL	GO:0032970~regulation of actin filament-based process	32	4.1184	1.17112e-05	5066, 10344, 2006, 10174, 2702, 9535, 55845, 83442, 6281, 119, 22899, 7040, 387, 3759, 6717, 832, 2044, 3059, 7114, 3397, 5341, 6387, 10092, 50507, 10095, 10094, 8477, 397, 10109, 5879, 5216, 10435	669	335	16792	2.39763	0.0690665	0.000694588	0.0227553
GOTERM_MF_ALL	GO:0005515~protein binding	479	61.6474	1.17508e-05	2210, 2006, 805, 800, 8742, 25798, 51371, 54108, 5371, 947, 5376, 8740, 152, 6869, 7351, 2209, 3486, 112464, 2010, 168537, 2958, 2202, 602, 127262, 79812, 51367, 7483, 58498, 8407, 2014, 6358, 3489, 441518, 23643, 165, 5358, 10092, 5359, 3490, 10095, 10094, 2022, 402, 2217, 5216, 2214, 148932, 824, 920, 5355, 8766, 6886, 3399, 1849, 8447, 221, 55207, 5341, 137075, 10742, 6387, 716, 63905, 718, 63…	668	10806	16881	1.12019	0.0138515	0.00463865	0.0189698
GOTERM_BP_ALL	GO:0009888~tissue development	106	13.6422	1.18418e-05	1003, 2006, 10791, 3087, 10404, 3861, 5371, 2099, 6423, 947, 4613, 5740, 2010, 6615, 2202, 3858, 1893, 6299, 7483, 6009, 8407, 4317, 5175, 3854, 3857, 5552, 54922, 7076, 4222, 2022, 338773, 5216, 2624, 2078, 7041, 7040, 6886, 7424, 3399, 4094, 5699, 1266, 5698, 6275, 140706, 5764, 94, 5155, 57817, 2280, 54345, 10287, 6386, 54949, 2828, 116039, 4815, 1634, 1471, 388585, 10501, 2701, 10855, 7026, 2…	669	1756	16792	1.51516	0.0698095	0.000695584	0.0230092
GOTERM_CC_ALL	GO:0005912~adherens junction	53	6.82111	1.23781e-05	1003, 800, 79180, 83604, 10190, 387, 10487, 2010, 90952, 5329, 832, 8407, 51056, 10092, 7070, 4267, 10095, 10094, 58504, 5595, 2022, 10109, 5879, 5216, 824, 10174, 966, 1072, 6282, 7041, 9124, 30844, 60, 1266, 64236, 391, 5861, 7529, 2044, 392, 259197, 1012, 114990, 4478, 3939, 50507, 6386, 55679, 23336, 567, 7106, 5239, 2869	734	694	18224	1.89611	0.00835731	0.000279708	0.0185856
GOTERM_BP_ALL	GO:0051247~positive regulation of protein metabolic process	94	12.0978	1.24342e-05	388585, 10344, 805, 5578, 7293, 8742, 2252, 943, 5912, 5371, 2099, 6423, 7123, 152, 2192, 114898, 4254, 1054, 387, 3486, 55272, 112464, 5587, 6613, 5329, 602, 641700, 6646, 5118, 5175, 5322, 6358, 388121, 5690, 56160, 3552, 7133, 255919, 7132, 6609, 5595, 51339, 2022, 51334, 5879, 920, 1600, 5414, 10174, 6288, 863, 219771, 56940, 1029, 83595, 51065, 3600, 2771, 3458, 7040, 11035, 90865, 7424, 289…	669	1508	16792	1.5646	0.0731708	0.000723415	0.0241601
GOTERM_BP_ALL	GO:0048856~anatomical structure development	270	34.749	1.25197e-05	2006, 3087, 805, 55845, 8742, 943, 3861, 5371, 947, 5376, 8740, 152, 4613, 7351, 10487, 3486, 2010, 5740, 6615, 2202, 602, 284297, 79812, 3858, 7483, 8407, 3090, 4118, 3854, 165, 3857, 5358, 51162, 10092, 6609, 3490, 7070, 4124, 7076, 2022, 4222, 338773, 5216, 824, 920, 3848, 2313, 1072, 8766, 7041, 7040, 163126, 6886, 3399, 4094, 5764, 2307, 10493, 5341, 10742, 6387, 718, 3939, 152573, 6386, 556…	669	5473	16792	1.23827	0.073655	0.000721519	0.0243262
GOTERM_BP_ALL	GO:0048513~animal organ development	169	21.7503	1.26391e-05	79001, 2006, 3087, 10791, 805, 10549, 2099, 5371, 6423, 285, 947, 389058, 1524, 4613, 7351, 2010, 5740, 2202, 6615, 602, 3858, 7483, 6299, 1893, 5175, 9547, 165, 3857, 5552, 11006, 10092, 5358, 7070, 4124, 7076, 4693, 2022, 4222, 4837, 338773, 5216, 222487, 920, 5414, 2624, 3848, 2787, 2313, 2078, 7041, 163126, 7040, 11035, 6886, 7424, 3399, 4094, 10019, 5699, 5698, 6586, 9378, 6275, 5764, 140706…	669	3129	16792	1.35568	0.0743304	0.00072159	0.0245581
KEGG_PATHWAY	hsa04514:Cell adhesion molecules (CAMs)	20	2.574	1.28991e-05	1003, 9378, 8506, 958, 920, 5175, 965, 3384, 80380, 137075, 947, 6403, 6404, 4267, 3106, 3109, 90952, 3108, 3133, 3105	304	142	6879	3.18708	0.00318103	0.00318103	0.016724
GOTERM_BP_ALL	GO:2000146~negative regulation of cell motility	25	3.2175	1.29992e-05	8519, 7026, 127435, 5912, 6423, 285, 1809, 2192, 7040, 1524, 90865, 387, 3486, 79812, 5764, 94, 25932, 6387, 7070, 1634, 397, 7076, 2022, 50859, 57406	669	227	16792	2.76433	0.0763652	0.000735272	0.0252577
GOTERM_BP_ALL	GO:0001817~regulation of cytokine production	46	5.92021	1.30437e-05	920, 63940, 10855, 6288, 965, 80380, 943, 9246, 5371, 3600, 947, 23208, 2192, 1051, 7040, 3458, 11035, 1054, 90865, 28951, 3106, 3659, 80762, 3133, 3105, 602, 284297, 958, 140706, 2615, 6737, 23643, 3552, 307, 3394, 340061, 5552, 718, 10554, 4060, 3428, 567, 10457, 3663, 5879, 2532	669	577	16792	2.00105	0.0766164	0.000731022	0.0253441
GOTERM_BP_ALL	GO:0016337~single organismal cell-cell adhesion	54	6.94981	1.42616e-05	1003, 64805, 1008, 5578, 64115, 7293, 80380, 3384, 5912, 10398, 947, 8740, 1051, 3109, 90952, 3105, 602, 2615, 6403, 7070, 3958, 5879, 920, 1600, 966, 965, 660, 56940, 441478, 10673, 1029, 6793, 3600, 7040, 3458, 11035, 3659, 4907, 51705, 60, 80762, 3133, 5699, 9378, 140706, 5341, 4478, 6387, 2280, 55679, 4815, 567, 10457, 2000	669	725	16792	1.86953	0.0834631	0.000791986	0.0277101
GOTERM_BP_ALL	GO:0012501~programmed cell death	110	14.157	1.58553e-05	5737, 7293, 10542, 8742, 943, 282991, 5371, 2099, 6423, 9450, 8740, 1524, 7351, 3486, 124446, 5740, 6615, 602, 7483, 8406, 3090, 23643, 3552, 4118, 5552, 6609, 5359, 7076, 2022, 5414, 54538, 10670, 9577, 1072, 7040, 11035, 3399, 1268, 6586, 7529, 5764, 5899, 51703, 25994, 340061, 6387, 51604, 3939, 51316, 3429, 55679, 90070, 7533, 3428, 1471, 843, 5578, 114769, 1051, 23612, 4254, 5587, 5136, 5533…	669	1852	16792	1.49083	0.0923464	0.000872524	0.0308063
GOTERM_BP_ALL	GO:0032502~developmental process	276	35.5212	1.60071e-05	2006, 3087, 805, 55845, 8742, 943, 3861, 5371, 947, 5376, 8740, 152, 4613, 7351, 10487, 3486, 2010, 5740, 6615, 2202, 602, 284297, 79812, 3858, 7483, 8407, 3090, 4118, 3854, 165, 3857, 5358, 51162, 10092, 6609, 3490, 7070, 4124, 7076, 2022, 4222, 338773, 5216, 824, 920, 3848, 2313, 1072, 8766, 7041, 7040, 163126, 6886, 3399, 4094, 5764, 2307, 10493, 5341, 10742, 6387, 718, 3939, 152573, 6386, 556…	669	5632	16792	1.23005	0.0931881	0.000873014	0.0311013
GOTERM_CC_ALL	GO:0012506~vesicle membrane	42	5.40541	1.81562e-05	5066, 2210, 10791, 967, 966, 134829, 3601, 3460, 11031, 23208, 8766, 113146, 6338, 55647, 81552, 2209, 5799, 3106, 8992, 2555, 1176, 3133, 3105, 6717, 26056, 7529, 6622, 10981, 26503, 25932, 5175, 306, 28966, 2891, 2890, 307, 51365, 340061, 6403, 84062, 7533, 567	734	507	18224	2.05679	0.0122345	0.000397018	0.0272601
GOTERM_BP_ALL	GO:0032956~regulation of actin cytoskeleton organization	29	3.7323	1.83607e-05	5066, 10344, 2006, 10174, 9535, 55845, 83442, 6281, 119, 22899, 7040, 387, 832, 2044, 3059, 7114, 3397, 5341, 6387, 10092, 50507, 10095, 10094, 8477, 397, 10109, 5879, 5216, 10435	669	294	16792	2.47587	0.106137	0.000992454	0.0356733
GOTERM_BP_ALL	GO:0031325~positive regulation of cellular metabolic process	155	19.9485	1.89154e-05	10344, 3087, 805, 7293, 282991, 943, 2099, 5371, 6423, 5739, 152, 114898, 4613, 10487, 3486, 112464, 2958, 6613, 6615, 602, 6299, 5175, 648791, 388121, 6358, 3552, 255919, 6609, 5359, 387496, 4693, 2022, 4222, 5216, 920, 5414, 10174, 2624, 6288, 9577, 2313, 7041, 2771, 7040, 11035, 6886, 7424, 1849, 5806, 4094, 5699, 5698, 391, 5899, 5155, 94, 26277, 57817, 5341, 340061, 994, 2280, 718, 54345, 74…	669	2839	16792	1.37039	0.109162	0.00101346	0.0367509
GOTERM_BP_ALL	GO:0031347~regulation of defense response	51	6.56371	1.89259e-05	10344, 241, 3384, 5371, 2099, 23208, 1524, 3106, 5740, 3105, 6358, 5690, 23643, 25939, 7133, 7132, 1513, 5359, 5595, 5879, 730, 920, 63940, 6288, 966, 3848, 3460, 3600, 7040, 3458, 90865, 3455, 3659, 3554, 4907, 1268, 80762, 3133, 5699, 5698, 5627, 259197, 340061, 717, 9180, 718, 9844, 3426, 3428, 567, 710	669	676	16792	1.89365	0.10922	0.00100521	0.0367714
KEGG_PATHWAY	hsa05133:Pertussis	14	1.8018	1.95388e-05	717, 2771, 716, 805, 718, 387, 715, 5595, 3659, 23643, 710, 3552, 3394, 1072	304	75	6879	4.22395	0.0048145	0.00241015	0.0253316
GOTERM_CC_ALL	GO:0030659~cytoplasmic vesicle membrane	41	5.27671	1.95569e-05	5066, 2210, 10791, 967, 966, 134829, 3601, 3460, 11031, 23208, 8766, 113146, 6338, 55647, 81552, 2209, 5799, 3106, 8992, 2555, 1176, 3133, 3105, 26056, 6717, 7529, 6622, 10981, 26503, 25932, 5175, 306, 28966, 2891, 2890, 51365, 340061, 6403, 84062, 7533, 567	734	491	18224	2.07324	0.0131722	0.000414281	0.029363
GOTERM_CC_ALL	GO:0005925~focal adhesion	35	4.5045	2.19569e-05	824, 10174, 966, 1072, 7041, 9124, 387, 10487, 60, 1266, 5329, 64236, 391, 7529, 51056, 1012, 4478, 10092, 4267, 7070, 50507, 6386, 10095, 55679, 10094, 5595, 58504, 7106, 567, 2869, 2022, 5239, 10109, 5879, 5216	734	391	18224	2.22249	0.0147767	0.000451018	0.0329658
GOTERM_BP_ALL	GO:0034341~response to interferon-gamma	20	2.574	2.24169e-05	2210, 10344, 10410, 6622, 8519, 965, 6737, 6358, 10581, 5371, 3460, 3394, 3458, 2209, 3106, 3659, 567, 3663, 3133, 3105	669	161	16792	3.11803	0.128022	0.00118026	0.0435526
GOTERM_CC_ALL	GO:0070161~anchoring junction	53	6.82111	2.36885e-05	1003, 800, 79180, 83604, 10190, 387, 10487, 2010, 90952, 5329, 832, 8407, 51056, 10092, 7070, 4267, 10095, 10094, 58504, 5595, 2022, 10109, 5879, 5216, 824, 10174, 966, 1072, 6282, 7041, 9124, 30844, 60, 1266, 64236, 391, 5861, 7529, 2044, 392, 259197, 1012, 114990, 4478, 3939, 50507, 6386, 55679, 23336, 567, 7106, 5239, 2869	734	711	18224	1.85078	0.0159327	0.00047227	0.035565
GOTERM_CC_ALL	GO:0098588~bounding membrane of organelle	105	13.5135	2.50485e-05	192668, 2210, 10542, 282991, 79689, 5371, 55647, 2209, 11014, 2010, 7805, 53947, 6009, 5175, 9445, 55858, 25972, 23643, 79695, 81849, 51365, 5552, 6403, 4124, 51699, 170575, 10670, 11031, 8766, 11345, 51296, 84709, 3133, 1261, 26056, 10410, 5155, 51703, 53346, 5627, 10493, 55207, 340061, 2280, 115361, 3429, 1259, 5148, 83930, 4242, 4245, 5066, 10855, 56674, 10952, 134829, 5912, 23208, 57134, 3106…	734	1742	18224	1.49654	0.0168397	0.000485113	0.0376065
GOTERM_BP_ALL	GO:0009653~anatomical structure morphogenesis	145	18.6615	2.54191e-05	2006, 3087, 8742, 2099, 5371, 6423, 285, 947, 8740, 389058, 1524, 4613, 10487, 5740, 2202, 6615, 602, 79812, 9638, 7483, 6299, 1893, 4317, 5175, 3552, 5547, 51162, 7070, 54922, 4124, 4693, 4222, 2022, 5216, 824, 2624, 54538, 3848, 10673, 2787, 1123, 6281, 2313, 2078, 8766, 1072, 7041, 7040, 6886, 7424, 3399, 51705, 5699, 5698, 6586, 9378, 6275, 5764, 140706, 94, 6277, 10493, 6387, 2280, 718, 5434…	669	2631	16792	1.38332	0.143874	0.00132679	0.049384
GOTERM_CC_ALL	GO:0005924~cell-substrate adherens junction	35	4.5045	2.57206e-05	824, 10174, 966, 1072, 7041, 9124, 387, 10487, 60, 1266, 5329, 64236, 391, 7529, 51056, 1012, 4478, 10092, 4267, 7070, 50507, 6386, 10095, 55679, 10094, 5595, 58504, 7106, 567, 2869, 2022, 5239, 10109, 5879, 5216	734	394	18224	2.20556	0.0172876	0.000484294	0.0386155
GOTERM_BP_ALL	GO:0006915~apoptotic process	104	13.3848	2.63354e-05	5737, 7293, 8742, 10542, 943, 282991, 5371, 6423, 9450, 8740, 1524, 7351, 3486, 124446, 5740, 6615, 602, 7483, 8406, 3090, 23643, 3552, 4118, 5552, 6609, 5359, 7076, 2022, 5414, 10670, 9577, 1072, 7040, 11035, 3399, 1268, 6586, 7529, 5764, 5899, 51703, 25994, 340061, 6387, 51604, 3939, 51316, 3429, 55679, 90070, 7533, 3428, 1471, 843, 5578, 1051, 23612, 4254, 5587, 5136, 55332, 5329, 2999, 641700…	669	1747	16792	1.49423	0.148655	0.00136295	0.0511638
GOTERM_BP_ALL	GO:0090130~tissue migration	25	3.2175	2.69011e-05	7026, 5578, 8742, 2252, 83442, 285, 8766, 7040, 3458, 387, 7424, 5587, 79812, 5155, 94, 5175, 3397, 306, 1012, 3373, 5547, 54345, 1634, 72, 5216	669	237	16792	2.6477	0.151593	0.00138051	0.0522626
GOTERM_BP_ALL	GO:0045861~negative regulation of proteolysis	30	3.861	2.7781e-05	2619, 7035, 1893, 1476, 7483, 6622, 221476, 966, 6737, 114769, 10542, 1029, 5627, 5371, 6423, 8740, 718, 6695, 1992, 6386, 5271, 11345, 7076, 3428, 1471, 710, 56925, 50859, 5329, 5266	669	317	16792	2.37541	0.156143	0.00141377	0.0539716
GOTERM_BP_ALL	GO:0030198~extracellular matrix organization	31	3.9897	2.87536e-05	824, 64094, 2006, 10266, 10855, 10549, 7450, 3384, 6423, 2192, 7040, 11035, 9508, 4327, 602, 10516, 5155, 4239, 6622, 5175, 4317, 633, 1513, 2280, 4060, 55790, 1634, 84168, 7076, 2022, 1471	669	334	16792	2.32965	0.161144	0.00145114	0.0558607
GOTERM_BP_ALL	GO:0043062~extracellular structure organization	31	3.9897	3.01441e-05	824, 64094, 2006, 10266, 10855, 10549, 7450, 3384, 6423, 2192, 7040, 11035, 9508, 4327, 602, 10516, 5155, 4239, 6622, 5175, 4317, 633, 1513, 2280, 4060, 55790, 1634, 84168, 7076, 2022, 1471	669	335	16792	2.3227	0.168242	0.00150881	0.0585613
GOTERM_BP_ALL	GO:0030162~regulation of proteolysis	52	6.69241	3.03921e-05	1476, 114769, 10542, 5371, 6423, 8740, 7123, 2192, 6613, 5329, 5266, 2619, 641700, 7035, 1893, 7483, 5118, 6737, 5690, 7133, 6196, 6695, 5271, 7076, 56925, 50859, 730, 966, 863, 1029, 83595, 51065, 3458, 1992, 90865, 28951, 11345, 5699, 5698, 6622, 221476, 5627, 717, 10550, 718, 3429, 6386, 3426, 84168, 3428, 710, 1471	669	708	16792	1.84351	0.169501	0.00150885	0.0590429
GOTERM_BP_ALL	GO:0032270~positive regulation of cellular protein metabolic process	88	11.3256	3.09418e-05	388585, 10344, 805, 5578, 7293, 2252, 5912, 2099, 5371, 6423, 7123, 152, 2192, 114898, 4254, 387, 3486, 55272, 112464, 5587, 6613, 5329, 602, 641700, 5118, 5175, 5322, 6358, 388121, 5690, 56160, 3552, 7133, 255919, 7132, 6609, 5595, 51339, 2022, 51334, 5879, 920, 1600, 5414, 10174, 6288, 863, 219771, 56940, 1029, 83595, 51065, 3600, 2771, 7040, 3458, 11035, 90865, 7424, 28951, 30844, 1849, 80762,…	669	1420	16792	1.5555	0.172286	0.00152374	0.0601105
GOTERM_BP_ALL	GO:0043535~regulation of blood vessel endothelial cell migration	11	1.4157	3.23229e-05	79812, 7040, 94, 5155, 387, 5578, 7424, 5587, 83442, 285, 5547	669	52	16792	5.30965	0.179243	0.00157898	0.0627929
GOTERM_BP_ALL	GO:0060337~type I interferon signaling pathway	13	1.6731	3.25226e-05	3430, 10410, 8519, 10581, 25939, 3394, 3429, 3455, 3659, 3106, 3663, 3133, 3105	669	74	16792	4.40949	0.180244	0.00157613	0.0631806
GOTERM_BP_ALL	GO:0071357~cellular response to type I interferon	13	1.6731	3.25226e-05	3430, 10410, 8519, 10581, 25939, 3394, 3429, 3455, 3659, 3106, 3663, 3133, 3105	669	74	16792	4.40949	0.180244	0.00157613	0.0631806
GOTERM_BP_ALL	GO:0001667~ameboidal-type cell migration	30	3.861	3.30691e-05	10501, 7026, 5578, 8742, 2252, 83442, 5371, 285, 8766, 7040, 3458, 4254, 387, 7424, 10487, 5587, 79812, 5155, 94, 5175, 3397, 306, 1012, 3373, 5547, 54345, 1634, 397, 7076, 5216	669	320	16792	2.35314	0.182978	0.00158998	0.064242
GOTERM_CC_ALL	GO:0030055~cell-substrate junction	35	4.5045	3.31489e-05	824, 10174, 966, 1072, 7041, 9124, 387, 10487, 60, 1266, 5329, 64236, 391, 7529, 51056, 1012, 4478, 10092, 4267, 7070, 50507, 6386, 10095, 55679, 10094, 5595, 58504, 7106, 567, 2869, 2022, 5239, 10109, 5879, 5216	734	399	18224	2.17792	0.0222246	0.000607257	0.0497653
GOTERM_BP_ALL	GO:0065008~regulation of biological quality	185	23.8095	3.40017e-05	79001, 10344, 2006, 64805, 805, 5737, 10549, 1193, 55845, 10404, 10542, 282991, 2099, 5371, 79689, 51170, 5739, 947, 8740, 152, 55647, 1524, 7351, 483, 11014, 602, 117159, 8542, 9446, 648791, 5742, 55858, 6358, 3552, 5547, 5552, 1513, 6403, 10092, 5359, 23479, 7070, 81855, 10095, 10094, 2022, 402, 5216, 920, 2624, 6288, 3848, 10673, 10670, 2313, 8766, 1072, 7040, 11035, 6886, 7424, 5806, 1268, 10…	669	3548	16792	1.30877	0.187621	0.00162202	0.0660531
GOTERM_CC_ALL	GO:0034774~secretory granule lumen	14	1.8018	3.75461e-05	3671, 5552, 400668, 10447, 7040, 1893, 5155, 7424, 7114, 7450, 5627, 7076, 710, 7123	734	86	18224	4.04182	0.0251354	0.000669689	0.0563649
GOTERM_BP_ALL	GO:0044767~single-organism developmental process	267	34.3629	3.7649e-05	2006, 3087, 805, 55845, 8742, 943, 3861, 5371, 947, 5376, 8740, 152, 4613, 7351, 10487, 3486, 2010, 5740, 6615, 2202, 602, 284297, 79812, 3858, 7483, 3090, 4118, 165, 3857, 5358, 51162, 10092, 6609, 3490, 7070, 4124, 7076, 2022, 4222, 338773, 5216, 824, 920, 3848, 2313, 1072, 8766, 7041, 7040, 163126, 6886, 3399, 4094, 5764, 2307, 5341, 10742, 6387, 718, 3939, 152573, 6386, 55679, 2828, 116039, 1…	669	5475	16792	1.22406	0.205528	0.00178196	0.0731361
GOTERM_BP_ALL	GO:0040013~negative regulation of locomotion	26	3.3462	3.81453e-05	10501, 8519, 7026, 127435, 5912, 6423, 285, 1809, 2192, 7040, 1524, 90865, 387, 3486, 79812, 5764, 94, 25932, 6387, 7070, 1634, 397, 7076, 2022, 50859, 57406	669	258	16792	2.52947	0.207934	0.00179155	0.0740999
GOTERM_CC_ALL	GO:0005887~integral component of plasma membrane	99	12.7413	3.83254e-05	5737, 805, 64805, 10791, 7293, 8742, 54716, 943, 79689, 5739, 947, 152, 6869, 1524, 483, 255022, 7805, 29986, 4118, 6403, 5359, 6404, 7070, 2022, 730, 7102, 55117, 1268, 9378, 1261, 94, 256227, 9180, 28232, 7434, 6386, 9034, 2828, 1259, 4815, 7106, 4818, 57406, 10501, 2701, 2702, 3384, 23208, 3776, 3773, 5587, 3106, 5329, 3105, 79953, 9976, 2615, 11245, 2891, 2890, 7133, 7132, 974, 4973, 4267, 10…	734	1635	18224	1.50337	0.0256504	0.000666063	0.0575345
GOTERM_BP_ALL	GO:0051271~negative regulation of cellular component movement	26	3.3462	4.07679e-05	10501, 8519, 7026, 127435, 5912, 6423, 285, 1809, 2192, 7040, 1524, 90865, 387, 3486, 79812, 5764, 94, 25932, 6387, 7070, 1634, 397, 7076, 2022, 50859, 57406	669	259	16792	2.51971	0.220527	0.00190001	0.0791925
GOTERM_BP_ALL	GO:0010604~positive regulation of macromolecule metabolic process	154	19.8198	4.0825e-05	10344, 3087, 805, 5737, 7293, 8742, 282991, 943, 2099, 5371, 6423, 947, 152, 114898, 4613, 3486, 112464, 2958, 6613, 6615, 602, 6299, 5175, 648791, 388121, 6358, 3552, 255919, 6609, 5359, 387496, 4693, 2022, 4222, 5216, 920, 5414, 10174, 2624, 6288, 2313, 9577, 7041, 2771, 7040, 11035, 6886, 7424, 4946, 1849, 4094, 5699, 5698, 391, 5155, 5899, 94, 26277, 57817, 340061, 994, 2280, 718, 54345, 3429…	669	2856	16792	1.35344	0.220799	0.00188826	0.0793033
GOTERM_BP_ALL	GO:0051240~positive regulation of multicellular organismal process	88	11.3256	4.10469e-05	10855, 2702, 5578, 8742, 2252, 943, 5371, 285, 6423, 947, 152, 1051, 6869, 115908, 4254, 1524, 1054, 387, 5587, 5740, 6615, 3105, 602, 79953, 9638, 1893, 6009, 9446, 306, 3398, 23643, 3552, 3394, 4747, 6403, 10439, 4124, 2022, 3958, 338773, 5879, 5216, 63940, 920, 133, 1600, 10266, 8519, 2624, 6288, 965, 3601, 3600, 1809, 2078, 8766, 7041, 3458, 7040, 6886, 90865, 7424, 3659, 1268, 3133, 9378, 95…	669	1431	16792	1.54355	0.221855	0.00188426	0.0797342
GOTERM_CC_ALL	GO:0031226~intrinsic component of plasma membrane	102	13.1274	4.11111e-05	5737, 805, 64805, 10791, 7293, 8742, 54716, 943, 79689, 5739, 947, 152, 6869, 1524, 483, 255022, 7805, 29986, 23643, 4118, 6403, 5359, 6404, 7070, 2022, 730, 7102, 55117, 1268, 9378, 1261, 94, 256227, 9180, 28232, 7434, 6386, 9034, 2828, 1259, 4815, 7106, 4818, 57406, 10501, 2701, 2702, 3384, 23208, 3776, 3773, 5587, 3106, 3105, 5329, 79953, 9976, 2619, 2615, 11245, 2891, 2890, 7133, 7132, 974, 4…	734	1701	18224	1.48882	0.027489	0.000696605	0.0617153
GOTERM_BP_ALL	GO:0010631~epithelial cell migration	24	3.0888	4.14015e-05	79812, 94, 5155, 7026, 5175, 5578, 306, 3397, 8742, 2252, 83442, 285, 1012, 3373, 8766, 5547, 7040, 3458, 54345, 387, 7424, 5587, 1634, 5216	669	228	16792	2.64212	0.22354	0.00188635	0.0804229
GOTERM_CC_ALL	GO:0005783~endoplasmic reticulum	100	12.87	4.15594e-05	79001, 10549, 10404, 51371, 5371, 11014, 255022, 140606, 168537, 5740, 2010, 6009, 8406, 5742, 4118, 7070, 54329, 338773, 824, 100996939, 920, 283208, 493869, 5355, 170575, 23480, 121506, 387914, 3133, 254531, 9378, 391, 5764, 5155, 51703, 5627, 375387, 340061, 2280, 2781, 81542, 51604, 29097, 6386, 152573, 100128731, 1471, 590, 79772, 241, 10952, 83445, 10857, 5578, 7450, 57134, 9200, 28972, 377…	734	1660	18224	1.49568	0.0277846	0.000687029	0.062388
GOTERM_BP_ALL	GO:0043542~endothelial cell migration	19	2.4453	4.16392e-05	79812, 94, 5155, 7026, 5175, 5578, 306, 3397, 8742, 83442, 285, 1012, 5547, 7040, 54345, 387, 7424, 5587, 1634	669	154	16792	3.09677	0.224667	0.00188313	0.0808845
GOTERM_CC_ALL	GO:0031091~platelet alpha granule	13	1.6731	4.17497e-05	3671, 5155, 6622, 5175, 7114, 7450, 5627, 5552, 6403, 7040, 7424, 7076, 710	734	75	18224	4.30358	0.02791	0.000673746	0.0626736
GOTERM_BP_ALL	GO:0048585~negative regulation of response to stimulus	85	10.9395	4.19864e-05	10068, 3087, 10501, 805, 1193, 127435, 2099, 285, 6423, 5739, 190, 947, 2192, 23612, 115908, 1524, 131578, 7351, 3486, 3106, 112464, 5740, 6615, 3105, 5329, 79812, 1893, 9446, 633, 5690, 3489, 3090, 23643, 3552, 7133, 7132, 30851, 51162, 6609, 7070, 51339, 2022, 3958, 222487, 133, 1600, 2624, 6288, 966, 3848, 441478, 56940, 7041, 7040, 163126, 90865, 9978, 1849, 4052, 4907, 387914, 3133, 126282, …	669	1369	16792	1.55845	0.22631	0.00188487	0.0815586
GOTERM_BP_ALL	GO:0030154~cell differentiation	189	24.3243	4.32819e-05	1003, 3087, 10791, 64805, 84935, 57576, 8742, 282991, 3861, 2099, 5371, 79689, 6423, 285, 947, 5376, 8740, 152, 1524, 4613, 3486, 2010, 7350, 2202, 6615, 602, 3858, 9638, 7483, 6299, 8407, 6009, 4317, 5175, 9547, 3552, 4118, 51162, 11006, 7070, 6695, 4124, 54922, 2022, 4222, 338773, 222487, 824, 920, 5414, 2624, 54538, 1123, 6281, 2313, 2078, 8766, 1072, 7041, 163126, 7040, 11035, 6886, 27319, 74…	669	3652	16792	1.29899	0.232411	0.0019288	0.084074
GOTERM_CC_ALL	GO:0031090~organelle membrane	146	18.7902	4.33326e-05	192668, 2210, 10791, 10542, 51371, 282991, 79689, 5371, 55647, 7351, 11014, 2209, 2010, 7350, 7805, 53947, 6009, 5175, 9445, 5742, 25972, 55858, 23643, 79695, 81849, 255919, 51365, 5552, 6403, 4124, 81855, 55863, 51023, 51699, 2628, 170575, 440574, 10670, 11031, 8766, 81552, 11345, 51296, 84709, 3133, 9378, 1261, 26056, 10410, 7529, 5155, 51703, 53346, 5627, 10493, 25994, 55207, 340061, 2280, 115…	734	2646	18224	1.36997	0.0289527	0.000683026	0.0650491
GOTERM_CC_ALL	GO:0009986~cell surface	55	7.07851	4.43491e-05	5066, 1003, 64805, 10791, 64115, 7293, 947, 161198, 83483, 3776, 387, 3106, 3108, 3105, 7035, 8406, 25932, 5175, 633, 2890, 307, 7132, 974, 6403, 7070, 4693, 2022, 2214, 920, 10268, 10266, 967, 966, 965, 3600, 8766, 6338, 7040, 3458, 4907, 3554, 51705, 3133, 9378, 958, 5764, 2044, 5155, 94, 1012, 114990, 6387, 84168, 567, 57007	734	765	18224	1.78504	0.0296218	0.000683162	0.0665746
GOTERM_BP_ALL	GO:0030336~negative regulation of cell migration	23	2.9601	4.5683e-05	79812, 5764, 94, 8519, 25932, 7026, 127435, 5912, 6423, 285, 1809, 6387, 7040, 7070, 1524, 387, 90865, 3486, 397, 1634, 7076, 2022, 57406	669	214	16792	2.69768	0.243593	0.00202096	0.0887362
GOTERM_BP_ALL	GO:0043900~regulation of multi-organism process	33	4.2471	4.79273e-05	920, 27350, 8519, 5578, 10549, 10581, 5371, 3600, 1072, 23208, 9450, 2192, 3458, 1268, 5806, 3105, 10410, 6737, 23643, 3394, 340061, 5359, 2519, 27306, 9844, 90070, 5595, 397, 7076, 567, 3428, 5879, 5216	669	377	16792	2.1971	0.253897	0.00210491	0.0930937
GOTERM_BP_ALL	GO:0051093~negative regulation of developmental process	53	6.82111	4.80908e-05	388585, 10501, 3087, 5371, 285, 6423, 5376, 2192, 1524, 4613, 387, 3776, 6615, 2202, 641700, 79812, 1893, 7483, 3397, 9547, 3398, 5552, 11006, 7070, 6695, 7076, 1600, 2624, 441478, 1029, 3601, 1809, 22899, 7040, 3458, 3399, 3659, 80762, 5764, 5155, 94, 147040, 10493, 114990, 51316, 55679, 2828, 54949, 397, 7533, 1634, 567, 1471	669	739	16792	1.80015	0.254642	0.00209701	0.0934112
GOTERM_CC_ALL	GO:0030054~cell junction	86	11.0682	4.90901e-05	1003, 10791, 2701, 2702, 800, 64115, 5912, 79180, 5376, 83604, 10190, 23208, 140689, 387, 10487, 5587, 2010, 90952, 2958, 5329, 79953, 127262, 832, 8407, 25932, 57165, 5175, 2891, 2890, 51056, 10092, 10439, 7070, 4267, 10095, 10094, 64506, 58504, 5595, 51339, 2565, 2022, 10109, 5879, 5216, 824, 10174, 966, 1072, 6282, 7041, 9124, 5799, 3759, 30844, 145270, 60, 2555, 1266, 64236, 9378, 5906, 391, …	734	1379	18224	1.5484	0.0327361	0.000739369	0.0736891
GOTERM_BP_ALL	GO:0002685~regulation of leukocyte migration	19	2.4453	4.94592e-05	63940, 1893, 64805, 9547, 3552, 6793, 8740, 6403, 4478, 6387, 7040, 11035, 4254, 83483, 90865, 7424, 3554, 3958, 5879	669	156	16792	3.05707	0.260849	0.00214134	0.0960678
GOTERM_BP_ALL	GO:0050778~positive regulation of immune response	50	6.43501	5.03687e-05	55845, 3384, 2209, 3106, 3109, 3105, 5690, 23643, 8935, 974, 1513, 10092, 5359, 7070, 10095, 10094, 5595, 3958, 10109, 5879, 730, 2214, 920, 2624, 966, 3848, 56940, 10673, 3600, 7040, 3458, 90865, 3659, 60, 1268, 3133, 5699, 5698, 958, 259197, 340061, 717, 716, 718, 9844, 715, 3426, 3428, 567, 710	669	684	16792	1.83481	0.264946	0.00216534	0.0978337
GOTERM_BP_ALL	GO:0090132~epithelium migration	24	3.0888	5.05542e-05	79812, 94, 5155, 7026, 5175, 5578, 306, 3397, 8742, 2252, 83442, 285, 1012, 3373, 8766, 5547, 7040, 3458, 54345, 387, 7424, 5587, 1634, 5216	669	231	16792	2.60781	0.265778	0.00215812	0.0981937
GOTERM_BP_ALL	GO:0051336~regulation of hydrolase activity	83	10.6821	5.15319e-05	10344, 1476, 805, 64805, 10952, 57636, 114769, 10542, 2252, 5371, 2099, 83442, 6423, 5739, 8740, 2192, 4254, 483, 387, 5587, 5329, 5266, 7035, 5118, 7483, 1893, 5322, 6358, 4747, 30851, 5359, 7070, 6695, 54922, 5271, 58504, 7076, 402, 56925, 50859, 5879, 5216, 10435, 10044, 3563, 1029, 1123, 83595, 51065, 6281, 22899, 3458, 11035, 1992, 5799, 11345, 5806, 22898, 1266, 5698, 958, 5906, 391, 6622, …	669	1337	16792	1.5582	0.270152	0.00218455	0.100092
GOTERM_MF_ALL	GO:0032403~protein complex binding	54	6.94981	5.26127e-05	2210, 55845, 7450, 3384, 127435, 3861, 6423, 119, 2192, 131578, 2209, 8839, 3109, 3108, 6921, 3105, 832, 5118, 3397, 5552, 1513, 5358, 10092, 7070, 10095, 10094, 2217, 2022, 3958, 10109, 2214, 920, 9535, 1072, 2771, 11035, 9978, 60, 10516, 5906, 7529, 10981, 5155, 3059, 94, 2781, 2280, 4060, 90070, 23336, 1634, 84168, 7106, 10457	668	766	16881	1.7815	0.0605427	0.015492	0.0849081
GOTERM_BP_ALL	GO:0043086~negative regulation of catalytic activity	58	7.46461	5.45608e-05	1476, 3087, 7026, 5578, 114769, 10542, 127435, 5371, 6423, 8740, 131578, 5329, 5266, 7035, 1893, 7483, 11142, 306, 633, 5690, 307, 6609, 7070, 6695, 5271, 7076, 402, 2022, 56925, 50859, 9535, 56940, 1029, 2771, 1992, 28951, 5799, 4946, 1849, 53836, 1268, 5806, 1266, 5699, 5698, 5764, 6622, 221476, 5627, 26277, 2280, 84062, 718, 5148, 1634, 3428, 1471, 710	669	839	16792	1.73517	0.283538	0.00229688	0.105972
GOTERM_BP_ALL	GO:0070661~leukocyte proliferation	27	3.4749	5.55847e-05	920, 966, 7293, 80380, 10673, 1029, 3600, 8740, 1051, 7040, 3458, 11035, 4254, 90865, 3659, 3109, 3133, 80762, 5699, 3105, 958, 3251, 2615, 2280, 10457, 3958, 2000	669	280	16792	2.42037	0.288007	0.00232392	0.10796
GOTERM_BP_ALL	GO:0034340~response to type I interferon	13	1.6731	5.56761e-05	3430, 10410, 8519, 10581, 25939, 3394, 3429, 3455, 3659, 3106, 3663, 3133, 3105	669	78	16792	4.18336	0.288405	0.00231192	0.108137
GOTERM_MF_ALL	GO:0003924~GTPase activity	24	3.0888	5.63158e-05	391, 5906, 5861, 5414, 10981, 5899, 6009, 2787, 10670, 55207, 9363, 11031, 8766, 2791, 2771, 2781, 115361, 387, 397, 168537, 402, 5878, 85004, 5879	668	234	16881	2.59189	0.0646633	0.0132808	0.0908817
GOTERM_BP_ALL	GO:0046903~secretion	71	9.13771	5.96294e-05	5066, 10791, 805, 64805, 2702, 5578, 7293, 7450, 2252, 5371, 6512, 947, 7123, 23208, 152, 2192, 140689, 10447, 7351, 284297, 1893, 2615, 5175, 5322, 306, 307, 3552, 5552, 6403, 7076, 2022, 402, 91828, 133, 1374, 967, 2624, 6288, 965, 10673, 11031, 8766, 1808, 7040, 3458, 90865, 7424, 5799, 1268, 3133, 8447, 10516, 9378, 3671, 26056, 958, 6717, 5906, 5861, 6622, 5899, 2044, 5155, 7114, 5627, 5341,…	669	1098	16792	1.62305	0.305391	0.00245917	0.115811
GOTERM_BP_ALL	GO:0032268~regulation of cellular protein metabolic process	130	16.731	6.07897e-05	10344, 3087, 805, 1476, 7293, 10542, 5371, 2099, 6423, 8740, 152, 114898, 4613, 3486, 112464, 6613, 602, 7483, 1893, 11142, 5175, 388121, 6358, 3552, 255919, 6609, 7070, 6695, 7076, 2022, 56925, 920, 51714, 5414, 10174, 2624, 6288, 2771, 7040, 11035, 1992, 7424, 11345, 1849, 5699, 5698, 7529, 94, 5899, 5155, 221476, 5627, 26277, 57817, 10289, 994, 2280, 718, 3429, 6386, 90070, 1634, 5148, 3428, 7…	669	2346	16792	1.39089	0.310299	0.00249017	0.118064
GOTERM_BP_ALL	GO:0070848~response to growth factor	47	6.04891	6.30931e-05	1003, 388585, 3087, 10266, 967, 4738, 56940, 2252, 5371, 6423, 285, 7123, 7041, 163126, 7040, 1524, 387, 7424, 9508, 5587, 2010, 30844, 4052, 387914, 2619, 79812, 9638, 5906, 5764, 6622, 94, 5155, 306, 3397, 7133, 3373, 114990, 2280, 50507, 4060, 6386, 10094, 5595, 1634, 2022, 375616, 5216	669	634	16792	1.86074	0.31994	0.00256719	0.122534
GOTERM_BP_ALL	GO:0002237~response to molecule of bacterial origin	29	3.7323	6.6415e-05	10068, 133, 5737, 5578, 7293, 943, 5739, 9450, 1051, 7040, 3458, 1524, 1268, 284297, 7035, 958, 6622, 23643, 57817, 4258, 7133, 3394, 7132, 6403, 90070, 5595, 1634, 567, 3663	669	316	16792	2.30349	0.333607	0.00268431	0.128982
GOTERM_BP_ALL	GO:0032501~multicellular organismal process	329	42.3423	6.73786e-05	2006, 1476, 3087, 805, 5737, 800, 1193, 55845, 8742, 943, 3861, 5371, 947, 5376, 152, 6869, 4613, 7351, 3486, 112464, 2010, 5740, 7350, 6615, 2202, 602, 284297, 79812, 3858, 7483, 58498, 5742, 3090, 23643, 4118, 4885, 165, 3857, 5358, 10092, 51162, 5359, 3490, 6609, 7070, 4124, 7076, 2022, 4222, 56925, 338773, 5216, 824, 920, 3848, 2313, 1072, 8766, 7041, 7040, 163126, 6886, 3399, 4094, 5764, 423…	669	7027	16792	1.17517	0.33752	0.00270531	0.130852
GOTERM_MF_ALL	GO:0005509~calcium ion binding	51	6.56371	7.04342e-05	5066, 1003, 64094, 805, 3241, 1008, 25891, 10398, 79180, 23208, 7123, 2192, 4256, 57134, 2202, 58498, 4317, 5322, 64123, 306, 307, 51162, 5358, 5359, 6695, 79987, 50859, 824, 6281, 6282, 56127, 56126, 30844, 4327, 4052, 6586, 8447, 9378, 10516, 6717, 6275, 6274, 6622, 6277, 57717, 5627, 1012, 716, 27306, 715, 79772	668	717	16881	1.79752	0.0802086	0.0138381	0.113654
GOTERM_BP_ALL	GO:0060333~interferon-gamma-mediated signaling pathway	13	1.6731	7.18337e-05	2210, 3458, 2209, 6737, 3106, 3659, 567, 5371, 3663, 3460, 3394, 3133, 3105	669	80	16792	4.07877	0.355314	0.00286511	0.139498
GOTERM_BP_ALL	GO:0007264~small GTPase mediated signal transduction	41	5.27671	7.30065e-05	1600, 10044, 55845, 1029, 28954, 5912, 11031, 9363, 1072, 8766, 55647, 22899, 4254, 387, 79785, 5587, 10750, 5906, 391, 5861, 5899, 10981, 6009, 392, 5175, 55207, 1012, 9258, 30851, 9844, 10287, 6386, 2828, 8477, 387496, 397, 402, 5878, 85004, 5879, 10435	669	527	16792	1.95276	0.359918	0.00289294	0.141775
GOTERM_BP_ALL	GO:0097190~apoptotic signaling pathway	44	5.66281	7.49015e-05	843, 5414, 5578, 7293, 8742, 943, 282991, 5371, 6423, 51065, 1687, 23612, 1051, 3458, 7040, 11035, 4254, 1524, 90865, 5740, 6615, 5329, 602, 958, 79750, 7529, 8406, 51703, 3090, 23643, 79073, 3552, 4118, 7133, 7132, 5552, 10550, 6387, 3429, 51246, 7533, 3428, 3958, 57007	669	583	16792	1.89435	0.367288	0.0029488	0.145452
GOTERM_BP_ALL	GO:0050679~positive regulation of epithelial cell proliferation	19	2.4453	7.49747e-05	10344, 1893, 5764, 94, 5155, 5578, 441478, 3397, 8742, 2252, 1012, 3373, 51162, 6387, 7040, 7424, 90070, 116039, 5587	669	161	16792	2.96213	0.367571	0.00293279	0.145594
GOTERM_BP_ALL	GO:0001666~response to hypoxia	27	3.4749	7.90978e-05	824, 5066, 133, 10266, 863, 5371, 285, 947, 7040, 9124, 7351, 3776, 7424, 9978, 5740, 6921, 84709, 5764, 94, 6649, 114990, 6387, 3939, 50507, 64506, 1471, 2022	669	286	16792	2.36959	0.383308	0.00307415	0.153595
GOTERM_CC_ALL	GO:0060205~cytoplasmic membrane-bounded vesicle lumen	15	1.9305	7.9234e-05	3671, 5552, 400668, 10447, 7040, 1893, 5155, 6288, 7424, 7114, 7450, 5627, 7076, 710, 7123	734	105	18224	3.54691	0.0523052	0.0011672	0.118913
GOTERM_BP_ALL	GO:0001938~positive regulation of endothelial cell proliferation	12	1.5444	8.09947e-05	6387, 51162, 10344, 1893, 94, 5155, 5578, 7424, 441478, 5587, 8742, 1012	669	69	16792	4.36524	0.390416	0.00312787	0.157276
GOTERM_CC_ALL	GO:0031983~vesicle lumen	15	1.9305	8.79761e-05	3671, 5552, 400668, 10447, 7040, 1893, 5155, 6288, 7424, 7114, 7450, 5627, 7076, 710, 7123	734	106	18224	3.51344	0.0579062	0.00126835	0.132025
GOTERM_BP_ALL	GO:0030155~regulation of cell adhesion	47	6.04891	8.8395e-05	920, 64094, 1600, 6288, 966, 5578, 10673, 56940, 80380, 441478, 1029, 5371, 6423, 6281, 285, 3600, 8740, 2192, 1051, 3458, 7040, 11035, 9200, 7424, 3659, 3109, 51705, 80762, 3133, 3105, 5764, 140706, 2615, 94, 1012, 3373, 6387, 7070, 6695, 397, 402, 10457, 53827, 2022, 3958, 10109, 5879	669	643	16792	1.83469	0.417371	0.00339175	0.171634
GOTERM_BP_ALL	GO:0045087~innate immune response	57	7.33591	9.39231e-05	2210, 10344, 3384, 10581, 2099, 5371, 9450, 1054, 2209, 3106, 5587, 3105, 284297, 8542, 6737, 6358, 5690, 23643, 25939, 3394, 1513, 5359, 3958, 730, 27350, 8519, 6288, 3848, 965, 660, 3460, 7040, 3458, 3455, 3659, 5806, 3133, 5699, 5698, 3430, 10410, 6622, 259197, 375387, 340061, 717, 716, 718, 3429, 6037, 715, 3426, 3428, 567, 710, 3663, 2000	669	836	16792	1.71137	0.436727	0.00358102	0.182358
GOTERM_BP_ALL	GO:0045446~endothelial cell differentiation	14	1.8018	9.62891e-05	1003, 4478, 5906, 54345, 5861, 5764, 94, 25932, 7026, 5175, 3397, 2022, 5912, 7132	669	95	16792	3.69897	0.444813	0.0036483	0.186948
GOTERM_BP_ALL	GO:0006897~endocytosis	48	6.17761	9.87942e-05	51554, 2210, 10268, 133, 10266, 967, 2624, 6288, 55845, 11031, 23208, 1808, 55647, 7040, 2209, 10487, 5587, 30844, 51257, 60, 5806, 284297, 8542, 5906, 5861, 6622, 8406, 5175, 306, 2890, 57817, 3394, 717, 4973, 10092, 718, 9844, 6386, 10095, 10094, 3426, 5595, 567, 10109, 3958, 5879, 2214, 57007	669	665	16792	1.81174	0.453249	0.00371998	0.191807
GOTERM_BP_ALL	GO:0001885~endothelial cell development	11	1.4157	9.99091e-05	1003, 4478, 5906, 54345, 5861, 25932, 5175, 3397, 2022, 5912, 7132	669	59	16792	4.67969	0.456961	0.00373885	0.19397
KEGG_PATHWAY	hsa05150:Staphylococcus aureus infection	11	1.4157	0.000100909	717, 716, 6403, 6404, 718, 2209, 715, 3426, 3109, 3108, 2214	304	54	6879	4.60947	0.0246176	0.00827414	0.130762
GOTERM_BP_ALL	GO:0006810~transport	230	29.601	0.000101095	2210, 3087, 805, 1193, 55845, 5371, 947, 8740, 152, 55647, 114898, 80833, 7351, 2209, 10487, 2010, 7350, 602, 284297, 8406, 55858, 388121, 4118, 10092, 7070, 81855, 10095, 10094, 7076, 2217, 402, 2022, 2214, 920, 51699, 5355, 55117, 1072, 8766, 7040, 11345, 51296, 8447, 5899, 5627, 5341, 29015, 717, 256227, 6387, 718, 28232, 6386, 114884, 56901, 710, 100526836, 10952, 134829, 7450, 2252, 119, 104…	669	4663	16792	1.23805	0.460883	0.00376012	0.19627
GOTERM_BP_ALL	GO:0071363~cellular response to growth factor stimulus	45	5.79151	0.000104562	1003, 388585, 3087, 10266, 967, 4738, 56940, 2252, 5371, 6423, 285, 7123, 7041, 163126, 7040, 1524, 387, 7424, 9508, 5587, 2010, 30844, 4052, 387914, 2619, 79812, 9638, 5906, 5764, 6622, 94, 5155, 3397, 7133, 3373, 114990, 2280, 50507, 6386, 10094, 5595, 1634, 2022, 375616, 5216	669	610	16792	1.85165	0.472186	0.00386531	0.202995
GOTERM_CC_ALL	GO:0044440~endosomal part	36	4.6332	0.000106399	2210, 967, 56674, 51699, 134829, 10542, 5371, 5912, 10670, 8766, 2209, 3106, 8992, 3109, 30844, 3108, 51257, 3133, 80762, 3105, 79953, 26056, 10410, 10981, 9445, 55858, 23643, 55207, 1513, 84062, 11230, 83930, 84168, 567, 5878, 5879	734	441	18224	2.0268	0.0696018	0.00150184	0.159652
GOTERM_BP_ALL	GO:0033993~response to lipid	58	7.46461	0.00010707	5066, 10068, 805, 5737, 7026, 5578, 7293, 943, 2099, 5739, 190, 9450, 1051, 1524, 7351, 7350, 7035, 7483, 306, 23643, 4258, 7133, 3394, 4747, 7132, 6403, 3490, 5595, 2022, 920, 10268, 133, 1374, 10266, 2624, 3600, 7041, 7040, 3458, 3399, 1268, 84709, 6586, 1261, 958, 5764, 6622, 2044, 57817, 4478, 3429, 8273, 90070, 7533, 1634, 567, 1471, 590	669	860	16792	1.6928	0.480216	0.00393406	0.207859
GOTERM_BP_ALL	GO:0042129~regulation of T cell proliferation	18	2.3166	0.000108052	920, 2615, 966, 10673, 80380, 1029, 3600, 1051, 3458, 7040, 11035, 3659, 3109, 10457, 3958, 3133, 80762, 3105	669	151	16792	2.99207	0.483325	0.00394633	0.209763
GOTERM_BP_ALL	GO:0002697~regulation of immune effector process	29	3.7323	0.000109347	920, 2624, 966, 7293, 56940, 5371, 3600, 7040, 3458, 11035, 90865, 3106, 3109, 3133, 80762, 3105, 958, 5627, 259197, 340061, 717, 718, 9844, 3426, 567, 710, 3958, 730, 5879	669	325	16792	2.23971	0.487398	0.00396981	0.212274
GOTERM_MF_ALL	GO:0005102~receptor binding	87	11.1969	0.000112728	1003, 10068, 10344, 10501, 3384, 7450, 8742, 2252, 83442, 285, 6423, 190, 8740, 152, 1051, 2192, 114898, 115908, 10447, 434, 4254, 8839, 3106, 4969, 2202, 3105, 5329, 79953, 7483, 1893, 6358, 9547, 3489, 3552, 338872, 5359, 6404, 7070, 54360, 7076, 4693, 2565, 2022, 85004, 5216, 10435, 920, 133, 6288, 9535, 965, 10673, 660, 1123, 9577, 3600, 2771, 7041, 3458, 7040, 90865, 7424, 11345, 3554, 3133,…	668	1462	16881	1.50381	0.125248	0.0189349	0.181841
GOTERM_BP_ALL	GO:0050878~regulation of body fluid levels	39	5.01931	0.000119561	5066, 79001, 64805, 10855, 2702, 2624, 6288, 966, 5578, 3848, 7450, 5912, 2313, 10398, 947, 8766, 152, 6338, 2192, 387, 3659, 60, 10019, 5329, 7035, 958, 832, 391, 5155, 5627, 5341, 5547, 6403, 5359, 84062, 5595, 90070, 710, 5879	669	503	16792	1.94613	0.518418	0.00431421	0.232081
GOTERM_BP_ALL	GO:0052547~regulation of peptidase activity	33	4.2471	0.000120694	1476, 114769, 1029, 10542, 5371, 83595, 6423, 51065, 8740, 2192, 1992, 5329, 5266, 5698, 7035, 7483, 1893, 5118, 6622, 221476, 5627, 10550, 718, 6695, 3429, 5271, 84168, 7076, 3428, 1471, 710, 56925, 50859	669	396	16792	2.09168	0.521743	0.00432946	0.234278
GOTERM_BP_ALL	GO:0051607~defense response to virus	23	2.9601	0.000125	958, 920, 91607, 10410, 27350, 8519, 10581, 5371, 25939, 3600, 340061, 3458, 5359, 9844, 90865, 3455, 3659, 3428, 567, 3663, 5879, 3105, 3588	669	229	16792	2.52098	0.534163	0.00445741	0.242626
GOTERM_CC_ALL	GO:0005794~Golgi apparatus	89	11.4543	0.000132117	5066, 10791, 10404, 134829, 2252, 2099, 79689, 51084, 55647, 57134, 10447, 11014, 3106, 5587, 140606, 7851, 4969, 168537, 3105, 9638, 53947, 6009, 6649, 5322, 9445, 5742, 25972, 633, 9547, 55858, 3397, 3489, 2890, 51056, 81849, 79695, 65977, 974, 7132, 5552, 5359, 10000, 4124, 54922, 5595, 55790, 10109, 5879, 51124, 824, 966, 863, 170575, 3601, 10670, 3460, 3600, 11031, 8766, 7040, 11345, 3759, 2…	734	1482	18224	1.49104	0.0856859	0.00182652	0.198205
GOTERM_BP_ALL	GO:0036293~response to decreased oxygen levels	27	3.4749	0.000132135	824, 5066, 133, 10266, 863, 5371, 285, 947, 7040, 9124, 7351, 3776, 7424, 9978, 5740, 6921, 84709, 5764, 94, 6649, 114990, 6387, 3939, 50507, 64506, 1471, 2022	669	295	16792	2.2973	0.554043	0.00468395	0.25646
GOTERM_BP_ALL	GO:0032233~positive regulation of actin filament bundle assembly	10	1.287	0.000137163	22899, 10174, 50507, 387, 8477, 3397, 6281, 5879, 5216, 5341	669	50	16792	5.02003	0.567537	0.0048337	0.266205
GOTERM_BP_ALL	GO:1902531~regulation of intracellular signal transduction	99	12.7413	0.00013784	10344, 805, 7293, 1193, 10542, 5371, 2099, 6423, 5739, 8740, 152, 114898, 80833, 3486, 112464, 6615, 602, 1893, 6009, 5175, 9446, 6358, 388121, 3090, 3552, 6403, 6609, 222487, 920, 5414, 10174, 6288, 10670, 1123, 2771, 7040, 11035, 1849, 6275, 391, 5155, 392, 5341, 6387, 2280, 6386, 2828, 90070, 1634, 5148, 397, 843, 388585, 10855, 56674, 5578, 57636, 2252, 127435, 2192, 23612, 4254, 131578, 387,…	669	1714	16792	1.44978	0.569324	0.00482967	0.267518
GOTERM_BP_ALL	GO:0046651~lymphocyte proliferation	25	3.2175	0.000138944	920, 3251, 958, 2615, 966, 7293, 10673, 80380, 1029, 3600, 8740, 1051, 2280, 3458, 7040, 11035, 3659, 3109, 10457, 3958, 80762, 3133, 3105, 5699, 2000	669	263	16792	2.38595	0.572221	0.00484052	0.269658
GOTERM_MF_ALL	GO:0005525~GTP binding	32	4.1184	0.000139543	5414, 170575, 28954, 5912, 10670, 9363, 11031, 8766, 55647, 2771, 387, 79785, 168537, 30844, 391, 5906, 26157, 5861, 5899, 10981, 6009, 55303, 55207, 9258, 474344, 2781, 115361, 387496, 402, 5878, 85004, 5879	668	384	16881	2.10591	0.152656	0.0204932	0.225051
GOTERM_BP_ALL	GO:0050673~epithelial cell proliferation	30	3.861	0.000139792	10344, 7026, 5578, 441478, 8742, 2252, 2099, 6423, 947, 1051, 7040, 3458, 7424, 3486, 5587, 5764, 1893, 5155, 94, 3397, 3398, 26277, 1012, 3373, 6387, 51162, 55679, 116039, 90070, 2022	669	347	16792	2.17004	0.574431	0.00484237	0.271301
GOTERM_BP_ALL	GO:0010632~regulation of epithelial cell migration	19	2.4453	0.000140207	79812, 94, 5155, 7026, 5578, 306, 2252, 83442, 285, 3373, 5547, 8766, 3458, 7040, 387, 7424, 5587, 1634, 5216	669	169	16792	2.82191	0.575509	0.00482934	0.272105
KEGG_PATHWAY	hsa04670:Leukocyte transendothelial migration	16	2.0592	0.00014254	1003, 5906, 58498, 5175, 5578, 10398, 137075, 4478, 2771, 6387, 4267, 7070, 387, 90952, 60, 5879	304	115	6879	3.14828	0.0345972	0.00876385	0.184664
GOTERM_BP_ALL	GO:0009617~response to bacterium	41	5.27671	0.000142664	920, 10068, 133, 5737, 5578, 7293, 943, 5739, 9450, 1051, 7040, 3458, 1524, 3106, 1268, 3133, 3105, 602, 284297, 117159, 7035, 958, 5861, 6622, 306, 23643, 57817, 4258, 7133, 3394, 7132, 6403, 2519, 10578, 51316, 6037, 5595, 90070, 1634, 567, 3663	669	544	16792	1.89174	0.581835	0.00488623	0.276867
GOTERM_CC_ALL	GO:0045121~membrane raft	26	3.3462	0.000144155	824, 920, 64805, 10855, 10542, 5912, 6281, 79180, 2771, 83483, 483, 112464, 5740, 7851, 1268, 5175, 7133, 4118, 1012, 7132, 4973, 5359, 7070, 10287, 6386, 5595	734	277	18224	2.33046	0.0931188	0.00195297	0.216246
GOTERM_BP_ALL	GO:0051280~negative regulation of release of sequestered calcium ion into cytosol	6	0.772201	0.000145636	6717, 7040, 2280, 805, 9446, 1193	669	14	16792	10.7572	0.589363	0.00495998	0.282627
GOTERM_CC_ALL	GO:0098857~membrane microdomain	26	3.3462	0.000154692	824, 920, 64805, 10855, 10542, 5912, 6281, 79180, 2771, 83483, 483, 112464, 5740, 7851, 1268, 5175, 7133, 4118, 1012, 7132, 4973, 5359, 7070, 10287, 6386, 5595	734	278	18224	2.32207	0.0995761	0.00205455	0.232037
GOTERM_BP_ALL	GO:0032943~mononuclear cell proliferation	25	3.2175	0.000155854	920, 3251, 958, 2615, 966, 7293, 10673, 80380, 1029, 3600, 8740, 1051, 2280, 3458, 7040, 11035, 3659, 3109, 10457, 3958, 80762, 3133, 3105, 5699, 2000	669	265	16792	2.36794	0.614223	0.00527767	0.302428
GOTERM_BP_ALL	GO:0010941~regulation of cell death	89	11.4543	0.000160286	843, 5737, 5578, 7293, 114769, 10542, 8742, 943, 5371, 2099, 6423, 947, 8740, 1051, 23612, 4613, 1524, 4254, 7351, 3776, 8839, 3486, 124446, 5587, 5740, 5136, 6615, 5329, 602, 641700, 2619, 7483, 8406, 54469, 3397, 307, 3552, 7133, 4118, 7132, 4747, 6196, 6609, 7076, 2022, 3958, 5879, 51124, 133, 5414, 10266, 54538, 966, 1029, 83595, 51065, 1603, 1072, 1687, 3458, 7040, 11035, 3399, 1268, 958, 57…	669	1509	16792	1.48039	0.624533	0.00539745	0.311016
GOTERM_MF_ALL	GO:0019865~immunoglobulin binding	7	0.900901	0.000161334	2210, 920, 2209, 7450, 2217, 3958, 2214	668	22	16881	8.04076	0.174295	0.021055	0.260151
KEGG_PATHWAY	hsa04060:Cytokine-cytokine receptor interaction	25	3.2175	0.000162268	958, 10344, 3563, 7293, 10673, 6358, 9547, 8742, 3601, 943, 3552, 3460, 7133, 3600, 8740, 7132, 6387, 3458, 7040, 9180, 1524, 3455, 3554, 3588, 57007	304	243	6879	2.32801	0.0392908	0.00798466	0.210197
GOTERM_BP_ALL	GO:0001936~regulation of endothelial cell proliferation	14	1.8018	0.000163589	10344, 1893, 5155, 94, 7026, 5578, 441478, 8742, 1012, 6387, 51162, 7424, 5587, 2022	669	100	16792	3.51402	0.632037	0.0054782	0.317415
GOTERM_BP_ALL	GO:0001935~endothelial cell proliferation	15	1.9305	0.000171873	10344, 1893, 5155, 94, 7026, 5578, 441478, 8742, 1012, 947, 6387, 51162, 7424, 5587, 2022	669	114	16792	3.30265	0.650205	0.0057235	0.333465
GOTERM_BP_ALL	GO:0051495~positive regulation of cytoskeleton organization	20	2.574	0.000172562	10344, 3059, 10174, 9535, 55845, 3397, 6281, 5341, 10092, 22899, 50507, 387, 10095, 8477, 10094, 402, 10109, 5879, 5216, 10435	669	187	16792	2.68451	0.651674	0.00571521	0.334798
GOTERM_BP_ALL	GO:0002819~regulation of adaptive immune response	16	2.0592	0.000173138	958, 920, 10673, 56940, 259197, 3458, 7040, 11035, 718, 90865, 3659, 3106, 567, 3133, 80762, 3105	669	128	16792	3.13752	0.652898	0.00570333	0.335914
GOTERM_MF_ALL	GO:0098772~molecular function regulator	83	10.6821	0.000173869	10068, 1476, 805, 64805, 241, 10952, 57636, 114769, 10542, 2252, 127435, 2099, 83442, 6423, 5739, 8740, 2192, 131578, 4254, 483, 3776, 3486, 5266, 7035, 5118, 11142, 633, 306, 307, 4258, 4118, 4747, 23741, 7070, 6695, 5271, 58504, 7076, 402, 56925, 50859, 5216, 10435, 1370, 63940, 10044, 3563, 9535, 219771, 1029, 1123, 51065, 22899, 7040, 1992, 28951, 4946, 22898, 9378, 100507055, 6717, 5906, 576…	668	1397	16881	1.50142	0.186493	0.0204285	0.280339
GOTERM_MF_ALL	GO:0061134~peptidase regulator activity	22	2.8314	0.000175669	7035, 1476, 5118, 6622, 221476, 114769, 5627, 4118, 6423, 51065, 8740, 2192, 718, 6695, 1992, 5271, 7076, 710, 1471, 56925, 50859, 5266	668	220	16881	2.5271	0.18823	0.0187794	0.283237
GOTERM_MF_ALL	GO:0004857~enzyme inhibitor activity	32	4.1184	0.000176685	1476, 9535, 114769, 1029, 127435, 8740, 131578, 1992, 28951, 4946, 5266, 7035, 5764, 6622, 221476, 11142, 633, 306, 5627, 26277, 307, 718, 6695, 5271, 5148, 1634, 7076, 1471, 402, 710, 56925, 50859	668	389	16881	2.07884	0.189208	0.0173268	0.284872
GOTERM_BP_ALL	GO:0051493~regulation of cytoskeleton organization	34	4.3758	0.000178683	5066, 824, 10344, 2006, 10174, 9535, 55845, 83442, 6281, 119, 22899, 7040, 387, 832, 6622, 2044, 3059, 25932, 7114, 3397, 5341, 6387, 10092, 50507, 10095, 8477, 10094, 5595, 397, 402, 10109, 5879, 5216, 10435	669	422	16792	2.02229	0.664465	0.00585392	0.346654
GOTERM_BP_ALL	GO:0016192~vesicle-mediated transport	88	11.3256	0.00018537	2210, 10791, 805, 57576, 7450, 55845, 282991, 7123, 23208, 55647, 10447, 11014, 2209, 10487, 5587, 284297, 8542, 2619, 1893, 8406, 5175, 306, 2890, 3394, 5552, 4973, 10092, 6403, 10095, 10094, 5595, 7076, 2217, 3958, 91828, 5878, 10109, 5879, 51124, 2214, 51554, 10268, 133, 10266, 967, 2624, 6288, 966, 51699, 6281, 11031, 8766, 1808, 7040, 3458, 7424, 11345, 30844, 51257, 5806, 60, 1176, 8447, 36…	669	1494	16792	1.47846	0.677903	0.00603999	0.359606
KEGG_PATHWAY	hsa04610:Complement and coagulation cascades	12	1.5444	0.000186985	717, 7035, 716, 718, 966, 715, 3426, 7450, 5627, 710, 730, 5329	304	69	6879	3.93535	0.0451392	0.00766873	0.24218
GOTERM_BP_ALL	GO:0070201~regulation of establishment of protein localization	55	7.07851	0.000187585	5066, 2702, 5578, 7293, 5371, 6423, 947, 23208, 8740, 152, 2192, 131578, 7351, 387, 2010, 602, 284297, 2615, 11142, 3552, 307, 5552, 1513, 51339, 402, 10268, 1374, 6288, 965, 1029, 8766, 7040, 3458, 90865, 7424, 4946, 1268, 3133, 80762, 8447, 9378, 958, 6717, 26056, 391, 5906, 7529, 2044, 3059, 340061, 3429, 10287, 6036, 90070, 7533	669	820	16792	1.68355	0.682233	0.00607952	0.363895
GOTERM_MF_ALL	GO:0005518~collagen binding	11	1.4157	0.000190751	5552, 1513, 5118, 131578, 5155, 4060, 90070, 7450, 1634, 84168, 127435	668	64	16881	4.34345	0.202635	0.0172679	0.307519
GOTERM_BP_ALL	GO:0032496~response to lipopolysaccharide	27	3.4749	0.000191149	10068, 133, 5737, 5578, 7293, 943, 5739, 9450, 1051, 7040, 3458, 1524, 1268, 7035, 958, 6622, 23643, 57817, 4258, 7133, 3394, 7132, 6403, 90070, 5595, 1634, 567	669	302	16792	2.24405	0.68908	0.006162	0.370796
GOTERM_BP_ALL	GO:0010648~negative regulation of cell communication	73	9.39511	0.000191827	10068, 805, 3087, 1193, 127435, 2099, 6423, 5739, 190, 23208, 152, 2192, 23612, 115908, 1524, 131578, 7351, 3486, 112464, 6615, 5329, 79812, 1893, 9446, 633, 5690, 3489, 3090, 2890, 23643, 3552, 30851, 51162, 6609, 7070, 51339, 2022, 3958, 222487, 133, 1600, 2624, 441478, 56940, 2771, 7041, 7040, 163126, 9978, 1849, 4052, 387914, 126282, 5699, 6586, 5698, 6717, 26056, 5906, 7529, 6622, 147040, 53…	669	1182	16792	1.55018	0.690368	0.00615137	0.37211
GOTERM_BP_ALL	GO:0061448~connective tissue development	23	2.9601	0.00019202	388585, 7483, 94, 5155, 3398, 6423, 947, 3373, 4256, 7040, 3458, 5396, 4613, 4060, 54360, 2828, 116039, 5595, 7076, 55790, 4094, 6615, 2202	669	236	16792	2.4462	0.690733	0.0061254	0.372484
GOTERM_BP_ALL	GO:0044093~positive regulation of molecular function	104	13.3848	0.000202463	10344, 805, 64805, 1193, 10542, 5371, 2099, 6423, 5739, 152, 114898, 483, 3486, 10487, 2958, 648791, 9446, 6358, 388121, 5359, 7070, 4693, 5216, 920, 6288, 1123, 6281, 2771, 7040, 11035, 11345, 1849, 5699, 5698, 100507055, 391, 7529, 5899, 5155, 392, 5341, 340061, 2280, 994, 3429, 7434, 10287, 5148, 397, 3428, 4242, 241, 10952, 5578, 57636, 2252, 83442, 119, 2192, 115908, 4254, 1054, 387, 5587, 5…	669	1840	16792	1.4187	0.709856	0.00642395	0.392703
GOTERM_BP_ALL	GO:0023057~negative regulation of signaling	73	9.39511	0.000205851	10068, 805, 3087, 1193, 127435, 2099, 6423, 5739, 190, 23208, 152, 2192, 23612, 115908, 1524, 131578, 7351, 3486, 112464, 6615, 5329, 79812, 1893, 9446, 633, 5690, 3489, 3090, 2890, 23643, 3552, 30851, 51162, 6609, 7070, 51339, 2022, 3958, 222487, 133, 1600, 2624, 441478, 56940, 2771, 7041, 7040, 163126, 9978, 1849, 4052, 387914, 126282, 5699, 6586, 5698, 6717, 26056, 5906, 7529, 6622, 147040, 53…	669	1186	16792	1.54495	0.715803	0.00649739	0.399263
GOTERM_BP_ALL	GO:0051284~positive regulation of sequestering of calcium ion	6	0.772201	0.000211325	6717, 7040, 2280, 805, 9446, 1193	669	15	16792	10.0401	0.725154	0.00663534	0.409859
GOTERM_BP_ALL	GO:0051234~establishment of localization	233	29.9871	0.000211865	2210, 3087, 805, 1193, 55845, 5371, 947, 8740, 152, 55647, 114898, 80833, 7351, 2209, 10487, 2010, 7350, 602, 284297, 8406, 55858, 388121, 4118, 10092, 7070, 81855, 10095, 10094, 7076, 2217, 402, 2022, 2214, 920, 51699, 5355, 55117, 1072, 8766, 7040, 11345, 51296, 8447, 5899, 5627, 5341, 29015, 717, 256227, 6387, 718, 28232, 6386, 114884, 56901, 710, 100526836, 10952, 134829, 7450, 2252, 119, 104…	669	4790	16792	1.22095	0.726059	0.00661822	0.410904
GOTERM_BP_ALL	GO:0050708~regulation of protein secretion	32	4.1184	0.000224649	5066, 1374, 2702, 6288, 5578, 965, 7293, 5371, 947, 23208, 152, 2192, 3458, 7040, 7351, 90865, 7424, 1268, 3133, 8447, 284297, 9378, 6717, 958, 26056, 5906, 2044, 2615, 307, 3552, 5552, 402	669	392	16792	2.04899	0.746651	0.00698056	0.435647
GOTERM_BP_ALL	GO:0002822~regulation of adaptive immune response based on somatic recombination of immune receptors built from immunoglobulin superfamily domains	15	1.9305	0.000226616	958, 920, 10673, 56940, 259197, 3458, 7040, 11035, 718, 90865, 3106, 567, 3133, 80762, 3105	669	117	16792	3.21797	0.749679	0.00700585	0.439454
GOTERM_MF_ALL	GO:0005539~glycosaminoglycan binding	21	2.7027	0.00022667	400668, 64094, 5764, 5118, 6649, 6288, 5322, 633, 2252, 1809, 7123, 6403, 8839, 9508, 1634, 4969, 2022, 10457, 56925, 50859, 6586	668	208	16881	2.55139	0.235924	0.0190371	0.365327
GOTERM_BP_ALL	GO:0045321~leukocyte activation	51	6.56371	0.000229246	3087, 7293, 80380, 8740, 116071, 1051, 1524, 55509, 1054, 3109, 3105, 602, 3251, 2615, 306, 3398, 8935, 974, 5359, 6404, 7070, 3958, 5879, 222487, 920, 2624, 966, 441478, 660, 56940, 10673, 1029, 3601, 3600, 7040, 3458, 11035, 90865, 3659, 1268, 3133, 80762, 5699, 958, 6622, 2280, 567, 10457, 4066, 4242, 2000	669	747	16792	1.71366	0.753669	0.00705119	0.444542
GOTERM_CC_ALL	GO:0005775~vacuolar lumen	15	1.9305	0.00023284	400668, 10855, 10981, 967, 633, 3373, 2517, 1513, 6609, 6948, 4060, 1634, 567, 4969, 3074	734	116	18224	3.21056	0.146051	0.00303162	0.349066
GOTERM_BP_ALL	GO:0008630~intrinsic apoptotic signaling pathway in response to DNA damage	14	1.8018	0.000243395	3090, 79073, 5371, 51065, 6423, 7133, 7132, 23612, 6387, 51246, 3428, 6615, 57007, 602	669	104	16792	3.37887	0.774078	0.00744734	0.471918
GOTERM_BP_ALL	GO:0010562~positive regulation of phosphorus metabolic process	66	8.49421	0.00024381	388585, 10344, 805, 5578, 7293, 2252, 5912, 6423, 5739, 152, 114898, 4254, 387, 3486, 10487, 5587, 112464, 5329, 5175, 5322, 6358, 283383, 388121, 3552, 7133, 255919, 7132, 6609, 5595, 2022, 5879, 920, 1600, 133, 10174, 10266, 6288, 219771, 56940, 3600, 2771, 7040, 3458, 11035, 7424, 30844, 1849, 958, 5906, 6622, 3059, 94, 5155, 5899, 5341, 10550, 994, 718, 7434, 50507, 6386, 8477, 90070, 5148, 1…	669	1049	16792	1.57923	0.774651	0.00742285	0.472722
GOTERM_BP_ALL	GO:0045937~positive regulation of phosphate metabolic process	66	8.49421	0.00024381	388585, 10344, 805, 5578, 7293, 2252, 5912, 6423, 5739, 152, 114898, 4254, 387, 3486, 10487, 5587, 112464, 5329, 5175, 5322, 6358, 283383, 388121, 3552, 7133, 255919, 7132, 6609, 5595, 2022, 5879, 920, 1600, 133, 10174, 10266, 6288, 219771, 56940, 3600, 2771, 7040, 3458, 11035, 7424, 30844, 1849, 958, 5906, 6622, 3059, 94, 5155, 5899, 5341, 10550, 994, 718, 7434, 50507, 6386, 8477, 90070, 5148, 1…	669	1049	16792	1.57923	0.774651	0.00742285	0.472722
GOTERM_BP_ALL	GO:0070663~regulation of leukocyte proliferation	21	2.7027	0.000247511	958, 920, 2615, 966, 7293, 10673, 80380, 1029, 3600, 1051, 3458, 7040, 11035, 4254, 3659, 3109, 10457, 3958, 3133, 80762, 3105	669	208	16792	2.53415	0.779691	0.00749775	0.47988
GOTERM_CC_ALL	GO:0010008~endosome membrane	33	4.2471	0.000248187	2210, 967, 56674, 51699, 134829, 10542, 5371, 5912, 8766, 2209, 3106, 8992, 3109, 30844, 3108, 51257, 3133, 80762, 3105, 79953, 26056, 10410, 9445, 55858, 23643, 55207, 84062, 11230, 83930, 84168, 567, 5878, 5879	734	407	18224	2.01311	0.154892	0.00317027	0.372033
GOTERM_CC_ALL	GO:0071953~elastic fiber	4	0.514801	0.000251468	10516, 2192, 2006, 4239	734	4	18224	24.8283	0.156771	0.00315274	0.376944
GOTERM_BP_ALL	GO:1901700~response to oxygen-containing compound	86	11.0682	0.000253179	5066, 10068, 3087, 805, 64805, 5737, 7026, 5578, 7293, 10542, 943, 2099, 285, 5739, 9450, 1051, 1524, 7351, 7350, 7035, 7483, 6649, 5322, 3397, 23643, 9296, 7133, 4258, 3394, 7132, 4747, 6196, 6403, 6609, 3490, 64506, 5595, 7076, 824, 920, 10268, 133, 10266, 1374, 493869, 2787, 10670, 3600, 11031, 1808, 2771, 2791, 7040, 3458, 5799, 3399, 8992, 4327, 84709, 1268, 1176, 6586, 10516, 1261, 26056, 9…	669	1466	16792	1.47245	0.787193	0.00763098	0.490843
KEGG_PATHWAY	hsa05152:Tuberculosis	20	2.574	0.000269866	843, 805, 4046, 3552, 3460, 7132, 1051, 3458, 7040, 718, 10000, 1054, 387, 2209, 5595, 3109, 3108, 5878, 2214, 3588	304	177	6879	2.55687	0.0644924	0.00947851	0.349352
GOTERM_BP_ALL	GO:0009887~organ morphogenesis	63	8.10811	0.000270742	5066, 388585, 2006, 3087, 2702, 60676, 2252, 5371, 2099, 6423, 947, 1051, 4256, 389058, 115908, 4613, 9200, 3198, 387, 3234, 6615, 2202, 7483, 6299, 3397, 5690, 3398, 7070, 10439, 4124, 5595, 51339, 55790, 2022, 72, 5879, 5216, 133, 2624, 2787, 2313, 2078, 7040, 3458, 7424, 3399, 5699, 6586, 5698, 140706, 5764, 94, 1874, 3373, 4478, 2280, 5396, 54345, 55679, 58524, 116039, 257, 1634	669	992	16792	1.59406	0.808856	0.00811823	0.524808
GOTERM_BP_ALL	GO:0009306~protein secretion	36	4.6332	0.00027821	1374, 2702, 6288, 5578, 965, 7293, 10673, 5371, 947, 23208, 152, 2192, 140689, 3458, 7040, 7351, 90865, 7424, 5799, 1268, 3133, 8447, 284297, 9378, 6717, 958, 26056, 5906, 5861, 2044, 2615, 307, 3552, 5341, 5552, 402	669	469	16792	1.92666	0.817385	0.00830054	0.539248
GOTERM_CC_ALL	GO:0031901~early endosome membrane	15	1.9305	0.000278745	26056, 2210, 56674, 2209, 134829, 55858, 3106, 567, 30844, 5371, 5878, 5879, 3133, 3105, 79953	734	118	18224	3.15614	0.172226	0.00343075	0.417751
GOTERM_BP_ALL	GO:0035456~response to interferon-beta	7	0.900901	0.000282162	5359, 10410, 8519, 3455, 10581, 3659, 340061	669	24	16792	7.32088	0.821744	0.00837707	0.546887
GOTERM_BP_ALL	GO:0071346~cellular response to interferon-gamma	16	2.0592	0.00031191	2210, 10344, 965, 6737, 6358, 5371, 3460, 3394, 3458, 2209, 3659, 3106, 567, 3663, 3133, 3105	669	135	16792	2.97483	0.851382	0.00921157	0.60438
GOTERM_CC_ALL	GO:0031093~platelet alpha granule lumen	10	1.287	0.000317083	3671, 5552, 7040, 5155, 7424, 7114, 7450, 5627, 7076, 710	734	55	18224	4.51424	0.193472	0.00383222	0.47508
GOTERM_BP_ALL	GO:0002521~leukocyte differentiation	36	4.6332	0.000338538	843, 920, 3087, 2624, 5578, 863, 660, 441478, 1029, 3601, 3600, 116071, 1051, 7040, 3458, 11035, 6886, 4254, 55509, 1054, 3106, 3659, 80762, 602, 3059, 3398, 974, 11006, 4286, 10100, 567, 3428, 4066, 3958, 4242, 222487	669	474	16792	1.90634	0.873708	0.00994614	0.655817
GOTERM_BP_ALL	GO:0070482~response to oxygen levels	27	3.4749	0.000351211	824, 5066, 133, 10266, 863, 5371, 285, 947, 7040, 9124, 7351, 3776, 7424, 9978, 5740, 6921, 84709, 5764, 94, 6649, 114990, 6387, 3939, 50507, 64506, 1471, 2022	669	314	16792	2.15829	0.883122	0.0102672	0.680286
GOTERM_BP_ALL	GO:1901136~carbohydrate derivative catabolic process	19	2.4453	0.000353228	3251, 27350, 10855, 633, 25939, 3373, 2517, 2519, 51071, 7040, 4060, 1634, 4969, 4907, 1471, 3074, 7378, 5136, 4245	669	182	16792	2.62035	0.884555	0.0102768	0.684182
GOTERM_MF_ALL	GO:0019955~cytokine binding	13	1.6731	0.000356533	51554, 10068, 1524, 94, 3455, 5355, 2022, 4052, 3554, 57007, 7132, 2532, 114990	668	95	16881	3.45813	0.345105	0.0278242	0.574062
GOTERM_BP_ALL	GO:0050670~regulation of lymphocyte proliferation	20	2.574	0.000359527	958, 920, 2615, 966, 7293, 10673, 80380, 1029, 3600, 1051, 3458, 7040, 11035, 3659, 3109, 10457, 3958, 3133, 80762, 3105	669	198	16792	2.53537	0.888916	0.0104096	0.696342
GOTERM_BP_ALL	GO:0010466~negative regulation of peptidase activity	23	2.9601	0.000364098	7035, 1893, 7483, 1476, 6622, 221476, 114769, 10542, 5627, 6423, 8740, 718, 6695, 1992, 5271, 7076, 3428, 1471, 710, 56925, 50859, 5329, 5266	669	247	16792	2.33726	0.891977	0.0104915	0.705164
GOTERM_BP_ALL	GO:0043534~blood vessel endothelial cell migration	11	1.4157	0.000378389	79812, 7040, 54345, 94, 5155, 387, 5578, 7424, 3397, 5587, 285	669	69	16792	4.00147	0.901014	0.01085	0.732746
GOTERM_BP_ALL	GO:0006887~exocytosis	32	4.1184	0.000379399	10791, 805, 967, 2624, 7450, 11031, 23208, 7123, 8766, 10447, 7040, 3458, 7424, 8447, 3671, 26056, 5906, 1893, 6622, 5155, 5899, 7114, 5175, 306, 5627, 5341, 5552, 6403, 6386, 7076, 710, 91828	669	404	16792	1.98813	0.901623	0.010828	0.734694
GOTERM_BP_ALL	GO:0032944~regulation of mononuclear cell proliferation	20	2.574	0.000383076	958, 920, 2615, 966, 7293, 10673, 80380, 1029, 3600, 1051, 3458, 7040, 11035, 3659, 3109, 10457, 3958, 3133, 80762, 3105	669	199	16792	2.52263	0.90381	0.0108816	0.741791
GOTERM_CC_ALL	GO:0005769~early endosome	27	3.4749	0.000383515	51554, 920, 2210, 56674, 51699, 134829, 5371, 11031, 2209, 3106, 30844, 3133, 3105, 79953, 26056, 5906, 5861, 10981, 55858, 51019, 91947, 5595, 567, 5878, 5879, 57007, 2532	734	312	18224	2.14861	0.229004	0.00455229	0.574346
GOTERM_BP_ALL	GO:0042330~taxis	40	5.14801	0.000392054	51554, 63940, 10344, 10501, 4046, 6288, 5355, 2252, 1123, 285, 8740, 1808, 7040, 3458, 1524, 387, 7424, 5587, 4969, 5329, 6586, 641700, 9378, 9638, 391, 2044, 5155, 6358, 9547, 3398, 1012, 6387, 9034, 6036, 5595, 10457, 2022, 3958, 5879, 57007	669	553	16792	1.81556	0.908947	0.0110838	0.759113
GOTERM_BP_ALL	GO:0002526~acute inflammatory response	16	2.0592	0.000395839	241, 6288, 966, 5627, 3552, 57817, 5547, 717, 1051, 5359, 9180, 718, 3426, 710, 1268, 730	669	138	16792	2.91016	0.91103	0.0111387	0.766415
GOTERM_BP_ALL	GO:0051223~regulation of protein transport	50	6.43501	0.000398033	5066, 2702, 5578, 7293, 5371, 6423, 947, 23208, 8740, 152, 2192, 7351, 387, 2010, 284297, 602, 2615, 11142, 3552, 307, 5552, 1513, 51339, 402, 1374, 6288, 965, 1029, 8766, 7040, 3458, 90865, 7424, 4946, 1268, 80762, 3133, 8447, 9378, 6717, 958, 26056, 5906, 2044, 3059, 340061, 3429, 10287, 6036, 90070	669	746	16792	1.68232	0.912215	0.0111487	0.770648
GOTERM_BP_ALL	GO:0048646~anatomical structure formation involved in morphogenesis	70	9.00901	0.000399612	388585, 3087, 10855, 2702, 5578, 8742, 7453, 5371, 285, 6423, 947, 8740, 115908, 3198, 1524, 387, 5587, 5740, 6615, 602, 641700, 79812, 6299, 1893, 25932, 4317, 5175, 306, 3397, 3552, 5547, 51162, 10439, 7070, 54922, 58504, 5595, 2022, 4222, 5216, 824, 133, 10266, 2624, 54538, 10673, 441478, 2787, 83595, 2078, 7040, 6886, 7424, 4327, 51705, 8506, 9378, 5764, 94, 1874, 1012, 3373, 2280, 718, 54345…	669	1151	16792	1.52651	0.913058	0.0111417	0.773694
GOTERM_BP_ALL	GO:0050678~regulation of epithelial cell proliferation	26	3.3462	0.000411822	388585, 10344, 1893, 5764, 94, 5155, 7026, 5578, 441478, 3397, 8742, 26277, 2252, 6423, 1012, 3373, 51162, 6387, 3458, 7040, 7424, 55679, 90070, 116039, 5587, 2022	669	300	16792	2.17535	0.919312	0.0114281	0.797243
GOTERM_BP_ALL	GO:0007015~actin filament organization	28	3.6036	0.000413005	10344, 2006, 10174, 9535, 55845, 83442, 6281, 1809, 1072, 119, 22899, 387, 10487, 832, 3059, 7114, 3397, 5341, 10092, 5358, 50507, 10095, 10094, 8477, 10109, 5879, 5216, 10435	669	335	16792	2.09792	0.919893	0.0114089	0.799525
GOTERM_BP_ALL	GO:0009628~response to abiotic stimulus	64	8.23681	0.000418647	5066, 943, 3861, 5371, 285, 6423, 947, 8740, 6869, 3198, 7351, 3776, 5740, 6921, 7350, 602, 6649, 3398, 3552, 7132, 3490, 64506, 5595, 2022, 56925, 5879, 824, 133, 10266, 863, 9577, 7041, 7040, 9124, 7424, 57468, 9978, 3659, 3759, 83658, 84709, 9378, 26056, 958, 5764, 94, 4239, 117532, 79073, 57817, 3373, 114990, 6387, 3939, 51316, 50507, 2828, 8477, 1259, 5148, 1634, 3428, 1471, 64859	669	1029	16792	1.56114	0.922609	0.0115119	0.810406
GOTERM_MF_ALL	GO:0030234~enzyme regulator activity	62	7.97941	0.00042917	1476, 805, 241, 57636, 114769, 127435, 2099, 83442, 6423, 8740, 2192, 131578, 483, 3486, 5266, 7035, 5118, 11142, 306, 633, 307, 4258, 4118, 23741, 7070, 6695, 5271, 58504, 7076, 402, 56925, 50859, 5216, 10435, 1370, 63940, 9535, 219771, 1029, 1123, 51065, 22899, 7040, 1992, 28951, 4946, 100507055, 5764, 6622, 5155, 392, 221476, 5627, 26277, 718, 10287, 5148, 397, 1634, 710, 1471, 141	668	996	16881	1.57309	0.399225	0.0313442	0.690638
KEGG_PATHWAY	hsa05131:Shigellosis	11	1.4157	0.000432263	10092, 391, 3059, 9844, 10095, 10094, 5595, 60, 10109, 5879, 5216	304	64	6879	3.88924	0.101288	0.0132603	0.559038
GOTERM_BP_ALL	GO:1901343~negative regulation of vasculature development	12	1.5444	0.000433425	641700, 79812, 3458, 3087, 1524, 5764, 5155, 387, 2828, 1634, 5371, 285	669	83	16792	3.62894	0.929295	0.0118626	0.838899
GOTERM_MF_ALL	GO:0001968~fibronectin binding	7	0.900901	0.000435009	1513, 2192, 131578, 3486, 90070, 6423, 284297	668	26	16881	6.80372	0.403376	0.0299237	0.700004
GOTERM_BP_ALL	GO:0008064~regulation of actin polymerization or depolymerization	18	2.3166	0.000448891	10344, 2006, 832, 3059, 7114, 9535, 55845, 83442, 5341, 119, 10092, 6387, 10095, 10094, 10109, 5879, 5216, 10435	669	170	16792	2.65766	0.935674	0.0122286	0.868709
GOTERM_BP_ALL	GO:0001570~vasculogenesis	11	1.4157	0.000478495	51162, 7040, 5906, 133, 54345, 3087, 10266, 54922, 2022, 947, 57007	669	71	16792	3.88876	0.946324	0.0129722	0.925747
GOTERM_BP_ALL	GO:0030832~regulation of actin filament length	18	2.3166	0.000480474	10344, 2006, 832, 3059, 7114, 9535, 55845, 83442, 5341, 119, 10092, 6387, 10095, 10094, 10109, 5879, 5216, 10435	669	171	16792	2.64212	0.946969	0.012968	0.929558
GOTERM_BP_ALL	GO:0007162~negative regulation of cell adhesion	21	2.7027	0.000481884	140706, 1600, 94, 2615, 56940, 441478, 80380, 1029, 285, 1012, 1051, 2192, 6387, 7040, 6695, 397, 3659, 10457, 53827, 3958, 80762	669	219	16792	2.40686	0.947424	0.0129486	0.932274
GOTERM_BP_ALL	GO:0043067~regulation of programmed cell death	82	10.5534	0.000496386	843, 5737, 5578, 7293, 114769, 10542, 8742, 943, 5371, 2099, 6423, 8740, 1051, 23612, 1524, 4254, 7351, 3486, 124446, 5740, 5136, 6615, 5329, 602, 641700, 2619, 7483, 8406, 54469, 3397, 307, 3552, 7133, 4118, 7132, 4747, 6196, 6609, 7076, 2022, 3958, 5879, 51124, 133, 5414, 10266, 966, 54538, 1029, 83595, 51065, 1603, 1072, 1687, 7040, 3458, 11035, 3399, 1268, 958, 7529, 5764, 6622, 3059, 51703, …	669	1413	16792	1.45663	0.951885	0.0132774	0.960202
GOTERM_BP_ALL	GO:0030001~metal ion transport	53	6.82111	0.00051545	64805, 805, 2701, 2702, 1193, 5371, 79689, 483, 3776, 3773, 255022, 5587, 29986, 9446, 55858, 7780, 9296, 7070, 3958, 920, 10268, 10266, 967, 56659, 55117, 6338, 2771, 6947, 7040, 6948, 57468, 8992, 3759, 93129, 80762, 1261, 6717, 6622, 5155, 117532, 57817, 3772, 256227, 140803, 3763, 6387, 2280, 90070, 1259, 7533, 567, 53827, 55013	669	814	16792	1.63428	0.957179	0.0137239	0.996904
GOTERM_BP_ALL	GO:0043901~negative regulation of multi-organism process	17	2.1879	0.000530664	27350, 10410, 8519, 10549, 6737, 10581, 5371, 3394, 2192, 3458, 5359, 27306, 90070, 397, 7076, 3428, 5806	669	157	16792	2.71785	0.960983	0.014065	1.02619
GOTERM_BP_ALL	GO:0045055~regulated exocytosis	25	3.2175	0.000532881	805, 967, 2624, 7450, 11031, 7123, 23208, 10447, 7040, 7424, 8447, 3671, 26056, 5906, 1893, 5155, 5175, 7114, 306, 5627, 5341, 5552, 6403, 7076, 710	669	288	16792	2.17883	0.961508	0.0140624	1.03045
GOTERM_BP_ALL	GO:0010523~negative regulation of calcium ion transport into cytosol	6	0.772201	0.000545933	6717, 7040, 2280, 805, 9446, 1193	669	18	16792	8.36672	0.96446	0.0143425	1.05556
GOTERM_BP_ALL	GO:0031401~positive regulation of protein modification process	69	8.88031	0.000546072	388585, 10344, 805, 5578, 7293, 2252, 5371, 5912, 6423, 152, 114898, 4254, 387, 3486, 5587, 112464, 5329, 5175, 5322, 6358, 388121, 5690, 56160, 3552, 7133, 255919, 7132, 6609, 5595, 2022, 5879, 920, 1600, 5414, 10174, 6288, 219771, 56940, 1029, 3600, 2771, 7040, 3458, 11035, 7424, 30844, 1849, 80762, 5699, 5698, 958, 5906, 6622, 3059, 94, 5155, 5899, 57817, 10550, 2280, 994, 718, 50507, 91947, 6…	669	1143	16792	1.51523	0.964491	0.0142847	1.05583
GOTERM_BP_ALL	GO:0030335~positive regulation of cell migration	31	3.9897	0.000553766	63940, 10344, 10501, 5578, 2252, 8740, 8766, 2192, 7040, 3458, 4254, 131578, 83483, 7424, 5587, 3554, 6615, 5155, 9547, 306, 3552, 1012, 3373, 6387, 6403, 50507, 6386, 10457, 3958, 5879, 5216	669	395	16792	1.96989	0.966122	0.0144229	1.07063
GOTERM_BP_ALL	GO:0008154~actin polymerization or depolymerization	19	2.4453	0.000556688	10344, 2006, 832, 3059, 7114, 9535, 55845, 83442, 5341, 1072, 119, 10092, 10095, 10487, 10094, 10109, 5879, 5216, 10435	669	189	16792	2.5233	0.966722	0.014437	1.07625
GOTERM_BP_ALL	GO:0030855~epithelial cell differentiation	40	5.14801	0.00056004	1003, 388585, 3087, 1374, 7026, 3861, 2099, 5912, 190, 947, 1051, 7040, 3458, 4613, 3399, 4094, 1266, 3858, 5906, 5861, 6299, 5764, 6009, 5155, 8407, 94, 25932, 5175, 3397, 3398, 1874, 307, 7132, 4478, 54345, 2828, 1471, 2022, 3958, 5879	669	563	16792	1.78331	0.967397	0.0144619	1.0827
GOTERM_BP_ALL	GO:0048534~hematopoietic or lymphoid organ development	51	6.56371	0.000570423	843, 388585, 3087, 5578, 5371, 6423, 255877, 947, 119, 116071, 1051, 55509, 4254, 1054, 3106, 602, 3398, 3394, 974, 11006, 10100, 5595, 4222, 3958, 222487, 920, 2624, 863, 441478, 660, 1029, 3601, 2313, 3600, 3458, 7040, 11035, 6886, 3659, 10019, 80762, 3059, 5155, 124976, 5341, 4286, 567, 3428, 375616, 4066, 4242	669	778	16792	1.64538	0.969403	0.0146662	1.10267
GOTERM_BP_ALL	GO:0030097~hemopoiesis	49	6.30631	0.000591055	843, 388585, 3087, 5578, 5371, 6423, 255877, 947, 119, 116071, 1051, 55509, 4254, 1054, 3106, 602, 3398, 3394, 974, 11006, 10100, 4222, 3958, 222487, 920, 2624, 863, 441478, 660, 1029, 3601, 2313, 3600, 3458, 7040, 11035, 6886, 3659, 10019, 80762, 3059, 5155, 5341, 4286, 567, 3428, 375616, 4066, 4242	669	739	16792	1.66429	0.973029	0.0151291	1.14233
GOTERM_BP_ALL	GO:0042981~regulation of apoptotic process	81	10.4247	0.00059656	843, 5737, 5578, 7293, 114769, 10542, 8742, 943, 5371, 2099, 6423, 8740, 1051, 23612, 1524, 4254, 7351, 3486, 124446, 5740, 5136, 6615, 5329, 602, 641700, 2619, 7483, 8406, 54469, 3397, 307, 3552, 7133, 4118, 7132, 4747, 6196, 6609, 7076, 2022, 3958, 5879, 51124, 133, 5414, 10266, 966, 54538, 1029, 83595, 51065, 1603, 1072, 1687, 7040, 3458, 11035, 3399, 1268, 958, 7529, 5764, 6622, 3059, 51703, …	669	1400	16792	1.45222	0.973922	0.0152053	1.15291
KEGG_PATHWAY	hsa04380:Osteoclast differentiation	16	2.0592	0.00060067	3552, 3460, 7132, 1513, 126014, 11006, 3458, 7040, 10000, 4286, 2209, 3455, 5595, 3554, 5879, 2214	304	131	6879	2.76376	0.137922	0.0163548	0.776053
GOTERM_BP_ALL	GO:0032880~regulation of protein localization	60	7.72201	0.000607435	5066, 2702, 5578, 7293, 5371, 6423, 947, 23208, 8740, 152, 2192, 131578, 7351, 387, 2010, 602, 284297, 2615, 11142, 3552, 307, 30851, 5552, 1513, 51339, 402, 10268, 1374, 6288, 965, 1029, 8766, 7040, 3458, 90865, 7424, 4946, 1268, 3133, 80762, 8447, 9378, 26056, 958, 6717, 391, 5906, 7529, 5764, 3059, 2044, 5899, 340061, 4478, 2280, 3429, 10287, 6036, 90070, 7533	669	962	16792	1.5655	0.9756	0.0154162	1.17381
GOTERM_CC_ALL	GO:0044420~extracellular matrix component	15	1.9305	0.000642757	10516, 79812, 64094, 2006, 5764, 22798, 4239, 6622, 166752, 2192, 4060, 7076, 1634, 4052, 1471	734	128	18224	2.90957	0.353337	0.00748785	0.960838
GOTERM_BP_ALL	GO:0010594~regulation of endothelial cell migration	14	1.8018	0.00065249	79812, 5155, 94, 7026, 5578, 306, 83442, 285, 5547, 7040, 387, 7424, 5587, 1634	669	115	16792	3.05567	0.981476	0.0164821	1.26036
GOTERM_CC_ALL	GO:0099503~secretory vesicle	35	4.5045	0.000654329	5066, 967, 7450, 1809, 23208, 7123, 10447, 7040, 7424, 5799, 3074, 2555, 127262, 3671, 26056, 400668, 6717, 832, 1893, 6622, 5155, 26503, 7114, 5175, 306, 5627, 2890, 51365, 5552, 6403, 6609, 84062, 90070, 7076, 710	734	467	18224	1.8608	0.358394	0.00749349	0.978058
GOTERM_MF_ALL	GO:0042056~chemoattractant activity	7	0.900901	0.00066552	6387, 5155, 6288, 7424, 2252, 10457, 3958	668	28	16881	6.31774	0.546262	0.0429522	1.06907
GOTERM_BP_ALL	GO:0051094~positive regulation of developmental process	66	8.49421	0.000669733	1003, 10855, 5578, 8742, 2252, 5371, 285, 6423, 947, 8740, 152, 1524, 4254, 387, 3486, 5587, 5740, 6615, 79953, 9638, 1893, 6009, 306, 3398, 3552, 4747, 10439, 4124, 2022, 3958, 10109, 338773, 5879, 133, 1600, 10266, 2624, 10673, 1029, 3601, 6281, 3600, 1809, 8766, 7041, 7040, 3458, 6886, 7424, 1268, 9378, 958, 5906, 5764, 3059, 94, 2307, 5155, 147040, 57817, 3373, 6387, 718, 6386, 116039, 1634	669	1089	16792	1.52122	0.983329	0.0168445	1.29346
GOTERM_BP_ALL	GO:0030168~platelet activation	17	2.1879	0.000699678	958, 391, 64805, 5155, 6288, 5578, 7450, 5912, 10398, 5341, 152, 6403, 5359, 387, 5595, 60, 5879	669	161	16792	2.65033	0.986119	0.0175192	1.35092
GOTERM_BP_ALL	GO:0050849~negative regulation of calcium-mediated signaling	6	0.772201	0.00071683	6717, 2280, 805, 9446, 1193, 5341	669	19	16792	7.92636	0.987501	0.0178718	1.38382
GOTERM_BP_ALL	GO:0010522~regulation of calcium ion transport into cytosol	12	1.5444	0.000718447	6717, 920, 7040, 2280, 7070, 805, 6622, 9446, 1193, 90070, 5587, 5371	669	88	16792	3.42275	0.987624	0.017839	1.38692
GOTERM_BP_ALL	GO:0006935~chemotaxis	39	5.01931	0.000725097	51554, 63940, 10344, 10501, 4046, 6288, 5355, 2252, 1123, 285, 8740, 1808, 7040, 3458, 1524, 387, 7424, 5587, 4969, 5329, 6586, 641700, 9378, 9638, 391, 2044, 5155, 6358, 9547, 1012, 6387, 9034, 6036, 5595, 10457, 2022, 3958, 5879, 57007	669	552	16792	1.77338	0.988117	0.0179299	1.39967
GOTERM_BP_ALL	GO:0090279~regulation of calcium ion import	13	1.6731	0.000727738	6387, 6717, 7040, 2280, 7070, 805, 5155, 6622, 9446, 1193, 90070, 5587, 3958	669	102	16792	3.19904	0.988308	0.0179221	1.40473
GOTERM_BP_ALL	GO:0002824~positive regulation of adaptive immune response based on somatic recombination of immune receptors built from immunoglobulin superfamily domains	11	1.4157	0.000745075	920, 958, 7040, 3458, 718, 10673, 259197, 3106, 567, 3133, 3105	669	75	16792	3.68136	0.989484	0.0182717	1.43797
GOTERM_BP_ALL	GO:0030036~actin cytoskeleton organization	39	5.01931	0.000756293	10344, 2006, 10174, 9535, 55845, 2252, 83442, 6281, 1809, 1072, 119, 22899, 7040, 387, 10487, 112464, 1266, 832, 391, 3059, 7114, 3397, 5341, 6387, 5358, 10092, 84062, 50507, 9844, 6386, 10095, 8477, 10094, 84168, 397, 10109, 5879, 5216, 10435	669	553	16792	1.77017	0.990181	0.0184703	1.45947
GOTERM_BP_ALL	GO:0072511~divalent inorganic cation transport	32	4.1184	0.000757573	920, 10268, 805, 64805, 2701, 10266, 1193, 5371, 7040, 6947, 6948, 255022, 5587, 3759, 93129, 6717, 6622, 5155, 29986, 117532, 9446, 7780, 55858, 57817, 140803, 6387, 2280, 7070, 90070, 567, 55013, 3958	669	421	16792	1.90785	0.990258	0.0184276	1.46192
GOTERM_BP_ALL	GO:0080134~regulation of response to stress	75	9.65251	0.00077727	10344, 10855, 241, 5578, 3384, 2099, 5371, 6423, 947, 23208, 1524, 1054, 3776, 3106, 5740, 6615, 3105, 5329, 6358, 5690, 3090, 23643, 3552, 7133, 25939, 7132, 6403, 1513, 5359, 5595, 51339, 730, 5879, 920, 63940, 6288, 966, 3848, 56940, 1029, 3460, 9577, 3600, 7040, 3458, 90865, 3455, 3659, 3554, 4907, 1268, 3133, 80762, 5699, 5698, 10516, 5155, 259197, 5627, 5341, 340061, 717, 10550, 6387, 84062…	669	1285	16792	1.46499	0.991363	0.0188275	1.49966
GOTERM_CC_ALL	GO:0042175~nuclear outer membrane-endoplasmic reticulum membrane network	63	8.10811	0.000785271	79001, 241, 10857, 10952, 83445, 5371, 9200, 28972, 387, 3776, 11014, 255022, 3106, 2010, 5740, 3105, 5329, 6646, 6009, 22845, 5742, 2891, 2890, 4258, 255919, 9789, 5879, 338773, 51124, 100996939, 920, 966, 170575, 5355, 3601, 23480, 3460, 1603, 51257, 387914, 3133, 254531, 6717, 391, 5861, 6622, 51703, 5627, 79073, 375387, 340061, 10550, 2280, 84062, 81542, 51604, 10554, 50507, 152573, 6386, 512…	734	1021	18224	1.53201	0.412937	0.00883777	1.17271
GOTERM_BP_ALL	GO:0060284~regulation of cell development	54	6.94981	0.000792433	1003, 388585, 64805, 10501, 6423, 5376, 255877, 152, 2192, 1524, 4613, 387, 5587, 4969, 6615, 9638, 6009, 3397, 3398, 4747, 7132, 10439, 7070, 6695, 4124, 2022, 10109, 5879, 1600, 2624, 3601, 1123, 6281, 1809, 1072, 8766, 1808, 7041, 7040, 3458, 7424, 1268, 6586, 5906, 5764, 147040, 57817, 114990, 6387, 5396, 6386, 54949, 7533, 567	669	851	16792	1.59272	0.992128	0.0191157	1.5287
GOTERM_BP_ALL	GO:0001934~positive regulation of protein phosphorylation	56	7.20721	0.000800547	388585, 10344, 805, 5578, 7293, 2252, 5912, 6423, 152, 114898, 4254, 387, 3486, 5587, 112464, 5329, 5322, 5175, 6358, 388121, 3552, 7133, 7132, 5595, 2022, 5879, 920, 1600, 10174, 6288, 56940, 219771, 3600, 2771, 7040, 3458, 11035, 7424, 30844, 1849, 958, 5906, 6622, 5155, 5899, 94, 3059, 10550, 994, 718, 50507, 6386, 90070, 5148, 10457, 57007	669	890	16792	1.57934	0.992509	0.0192337	1.54424
GOTERM_BP_ALL	GO:0045595~regulation of cell differentiation	87	11.1969	0.000841865	1003, 388585, 10501, 64805, 84935, 5578, 6423, 190, 5376, 947, 255877, 8740, 152, 1051, 2192, 115908, 4613, 1524, 4254, 387, 3486, 3106, 5587, 4969, 6615, 2202, 9638, 7483, 6009, 9547, 3397, 3398, 7132, 4747, 23741, 11006, 7070, 10439, 6695, 4124, 2022, 10109, 3958, 338773, 5879, 133, 1600, 10266, 8519, 2624, 441478, 1029, 3601, 1123, 6281, 3600, 1809, 1072, 8766, 1808, 7041, 3458, 7040, 6886, 74…	669	1544	16792	1.41432	0.994182	0.0201376	1.62332
KEGG_PATHWAY	hsa04145:Phagosome	17	2.1879	0.000874308	10952, 23480, 9296, 4973, 718, 715, 2209, 8992, 3106, 3109, 3108, 60, 5878, 3133, 5879, 2214, 3105	304	150	6879	2.56454	0.194304	0.0213731	1.12774
GOTERM_BP_ALL	GO:0050865~regulation of cell activation	36	4.6332	0.000915815	920, 2624, 966, 5578, 7293, 10673, 56940, 80380, 441478, 1029, 3601, 3600, 8740, 1051, 3458, 7040, 11035, 90865, 3659, 3109, 1268, 3133, 80762, 3105, 958, 6622, 5155, 2615, 3398, 5341, 6403, 5359, 7070, 10457, 3958, 5879	669	501	16792	1.8036	0.996299	0.0218025	1.76472
GOTERM_BP_ALL	GO:0051128~regulation of cellular component organization	122	15.7014	0.000920241	10344, 2006, 55845, 5371, 6423, 5376, 8740, 55647, 3486, 6615, 9638, 3489, 3552, 1513, 10092, 6403, 3490, 7070, 6695, 10095, 10094, 402, 2022, 85004, 5216, 824, 10174, 2624, 1123, 6281, 9363, 8766, 1072, 7041, 7040, 6886, 9978, 5806, 84709, 1268, 6586, 8447, 10516, 9378, 391, 5764, 7529, 94, 5899, 5155, 7114, 26277, 57817, 10493, 5341, 717, 6387, 718, 6386, 54949, 1634, 7533, 397, 1471, 5066, 105…	669	2323	16792	1.31822	0.996398	0.0218218	1.77317
GOTERM_BP_ALL	GO:0097435~fibril organization	6	0.772201	0.000924742	2280, 11035, 4239, 6622, 9508, 1471	669	20	16792	7.53004	0.996496	0.0218427	1.78177
GOTERM_BP_ALL	GO:0043206~extracellular fibril organization	5	0.643501	0.000951408	2280, 4239, 6622, 9508, 1471	669	12	16792	10.4584	0.997023	0.0223793	1.8327
GOTERM_BP_ALL	GO:0060315~negative regulation of ryanodine-sensitive calcium-release channel activity	5	0.643501	0.000951408	6717, 2280, 805, 9446, 1193	669	12	16792	10.4584	0.997023	0.0223793	1.8327
KEGG_PATHWAY	hsa05132:Salmonella infection	12	1.5444	0.000955972	10092, 391, 3458, 10095, 10094, 5595, 3552, 60, 3460, 10109, 5879, 5216	304	83	6879	3.27156	0.210407	0.0212472	1.23248
GOTERM_BP_ALL	GO:0032535~regulation of cellular component size	28	3.6036	0.000966557	10344, 2006, 10501, 9535, 55845, 10542, 83442, 1072, 8766, 119, 1808, 832, 3059, 7114, 1874, 5341, 4747, 10092, 6387, 4478, 10439, 10095, 10094, 51334, 10109, 5879, 5216, 10435	669	354	16792	1.98532	0.997286	0.0226447	1.86163
GOTERM_BP_ALL	GO:2000147~positive regulation of cell motility	31	3.9897	0.000972897	63940, 10344, 10501, 5578, 2252, 8740, 8766, 2192, 7040, 3458, 4254, 131578, 83483, 7424, 5587, 3554, 6615, 5155, 9547, 306, 3552, 1012, 3373, 6387, 6403, 50507, 6386, 10457, 3958, 5879, 5216	669	409	16792	1.90246	0.99739	0.0227046	1.87373
KEGG_PATHWAY	hsa05145:Toxoplasmosis	14	1.8018	0.00102331	958, 22798, 240, 23643, 3460, 7132, 2771, 3458, 7040, 10000, 5595, 3109, 3108, 3588	304	110	6879	2.87996	0.223444	0.0208534	1.31876
GOTERM_BP_ALL	GO:0051216~cartilage development	18	2.3166	0.00103616	388585, 7483, 94, 6423, 3373, 4256, 7040, 4613, 5396, 4060, 54360, 116039, 5595, 7076, 55790, 4094, 6615, 2202	669	183	16792	2.46887	0.998227	0.0240718	1.9944
GOTERM_BP_ALL	GO:0032103~positive regulation of response to external stimulus	23	2.9601	0.00103628	63940, 10344, 5155, 241, 5578, 9547, 6358, 23643, 3600, 1012, 7132, 9450, 8740, 6387, 7040, 9180, 718, 90865, 7424, 5595, 5587, 1268, 5879	669	267	16792	2.16219	0.998229	0.0239835	1.99463
GOTERM_BP_ALL	GO:0002831~regulation of response to biotic stimulus	15	1.9305	0.0010496	920, 5578, 259197, 23643, 5371, 3600, 9450, 340061, 23208, 9844, 90070, 5595, 567, 5879, 3105	669	136	16792	2.7684	0.998367	0.0241965	2.02002
GOTERM_BP_ALL	GO:0001932~regulation of protein phosphorylation	75	9.65251	0.00108125	388585, 10344, 3087, 805, 7026, 5578, 7293, 127435, 2252, 5371, 5912, 6423, 152, 2192, 114898, 4254, 131578, 387, 3486, 5587, 112464, 5329, 11142, 5175, 5322, 6358, 388121, 633, 3397, 3552, 7133, 7132, 6609, 7070, 5595, 51339, 2022, 5879, 920, 1600, 10174, 6288, 9535, 219771, 56940, 151195, 1029, 3600, 2771, 7040, 3458, 11035, 7424, 28951, 30844, 1849, 958, 5906, 6622, 3059, 94, 5155, 5899, 10550…	669	1300	16792	1.44809	0.998655	0.0248239	2.08033
GOTERM_BP_ALL	GO:0002520~immune system development	52	6.69241	0.0010848	843, 388585, 3087, 5578, 5371, 6423, 947, 255877, 119, 116071, 1051, 4254, 55509, 1054, 3106, 602, 3398, 3394, 974, 11006, 10100, 5595, 4222, 3958, 222487, 920, 2624, 863, 660, 441478, 1029, 3601, 2313, 3600, 7040, 3458, 11035, 6886, 3659, 80762, 10019, 958, 5155, 3059, 124976, 5341, 4286, 3428, 567, 4066, 375616, 4242	669	821	16792	1.58978	0.998684	0.0248113	2.0871
GOTERM_CC_ALL	GO:0098552~side of membrane	33	4.2471	0.00109582	1003, 920, 64805, 966, 660, 2787, 947, 6338, 2791, 2771, 161198, 3458, 387, 3106, 51705, 3133, 3105, 958, 2044, 5175, 6277, 1012, 974, 6387, 6403, 2781, 7070, 10287, 84168, 567, 2022, 5239, 2214	734	444	18224	1.84535	0.524493	0.0121125	1.63292
GOTERM_BP_ALL	GO:0010769~regulation of cell morphogenesis involved in differentiation	27	3.4749	0.0011012	10501, 1600, 1123, 6281, 6423, 1072, 8766, 1808, 7041, 2192, 7040, 387, 4969, 6615, 6586, 3397, 4747, 114990, 6387, 7070, 10439, 6386, 54949, 7533, 2022, 10109, 5879	669	339	16792	1.99913	0.998809	0.025088	2.11833
GOTERM_BP_ALL	GO:0002821~positive regulation of adaptive immune response	11	1.4157	0.00112343	920, 958, 7040, 3458, 718, 10673, 259197, 3106, 567, 3133, 3105	669	79	16792	3.49496	0.998961	0.0254933	2.16066
GOTERM_CC_ALL	GO:0098589~membrane region	28	3.6036	0.00115668	824, 920, 64805, 10855, 10266, 10542, 5912, 6281, 79180, 2771, 83483, 483, 112464, 7851, 5740, 1268, 5175, 7133, 4118, 1012, 7132, 4973, 5359, 7070, 10287, 6386, 5595, 57007	734	354	18224	1.96382	0.543735	0.0125764	1.72287
GOTERM_BP_ALL	GO:0010951~negative regulation of endopeptidase activity	21	2.7027	0.00116408	7035, 7483, 1476, 6622, 114769, 10542, 5627, 6423, 8740, 718, 6695, 1992, 5271, 7076, 3428, 1471, 710, 56925, 50859, 5329, 5266	669	235	16792	2.24299	0.999189	0.0263063	2.23799
GOTERM_BP_ALL	GO:0001501~skeletal system development	35	4.5045	0.00120797	79001, 388585, 2702, 60676, 6423, 2313, 389058, 4256, 7040, 6886, 4613, 3198, 387, 3234, 3074, 4094, 6615, 2202, 7483, 94, 124976, 165, 3373, 5358, 5396, 4060, 54360, 3231, 116039, 5595, 257, 55790, 7076, 2022, 338773	669	490	16792	1.79287	0.99938	0.0271847	2.32143
GOTERM_BP_ALL	GO:0051496~positive regulation of stress fiber assembly	8	1.0296	0.00122375	22899, 10174, 50507, 387, 8477, 6281, 5879, 5216	669	42	16792	4.78098	0.999437	0.0274343	2.35143
GOTERM_BP_ALL	GO:0090280~positive regulation of calcium ion import	9	1.1583	0.00124017	6387, 6717, 7070, 805, 5155, 6622, 9446, 90070, 3958	669	54	16792	4.18336	0.999491	0.0276958	2.38261
GOTERM_BP_ALL	GO:0031589~cell-substrate adhesion	25	3.2175	0.00124158	10516, 64094, 5861, 5764, 94, 10855, 10174, 967, 5175, 7450, 3397, 1029, 6281, 285, 1012, 947, 2192, 7070, 9200, 6695, 7424, 84168, 402, 10109, 5879	669	306	16792	2.05067	0.999496	0.027626	2.38529
GOTERM_BP_ALL	GO:0007159~leukocyte cell-cell adhesion	35	4.5045	0.00125216	920, 966, 7293, 10673, 56940, 660, 80380, 441478, 1029, 6793, 3600, 8740, 1051, 7040, 3458, 11035, 3659, 3109, 4907, 3133, 80762, 3105, 5699, 602, 2615, 6387, 4478, 6403, 2280, 7070, 567, 10457, 3958, 5879, 2000	669	491	16792	1.78922	0.999527	0.0277572	2.40538
GOTERM_BP_ALL	GO:0006811~ion transport	82	10.5534	0.00125218	805, 64805, 2701, 2702, 1193, 54716, 79689, 5371, 6512, 7351, 483, 3776, 3773, 255022, 5587, 7350, 8542, 25932, 29986, 9446, 5322, 55858, 7780, 2891, 2890, 9296, 7070, 81855, 11230, 2565, 3958, 920, 10268, 10266, 1374, 967, 5355, 56659, 55117, 51063, 6539, 1808, 6338, 2771, 7040, 6947, 6948, 57468, 51296, 8992, 3759, 1268, 93129, 2555, 80762, 9378, 1261, 6717, 6622, 5155, 117532, 26503, 6277, 790…	669	1458	16792	1.41167	0.999527	0.0276574	2.40542
GOTERM_BP_ALL	GO:0051604~protein maturation	23	2.9601	0.00125649	2619, 824, 119587, 966, 10549, 5627, 165, 7123, 5552, 717, 6196, 1203, 2280, 23479, 28972, 718, 9789, 3426, 9508, 3428, 710, 730, 2999	669	271	16792	2.13027	0.99954	0.0276516	2.41361
GOTERM_BP_ALL	GO:0002687~positive regulation of leukocyte migration	13	1.6731	0.00131233	6387, 63940, 6403, 7040, 4254, 83483, 7424, 9547, 3554, 3552, 3958, 5879, 8740	669	109	16792	2.9936	0.999673	0.0287598	2.51957
GOTERM_BP_ALL	GO:0051130~positive regulation of cellular component organization	69	8.88031	0.00131745	10344, 55845, 5371, 8740, 387, 5587, 6615, 5329, 79953, 9638, 3397, 3552, 3394, 4747, 10092, 1513, 10439, 10095, 10094, 5595, 2022, 402, 10109, 5879, 5216, 10435, 10268, 10174, 967, 2624, 9535, 6281, 1809, 8766, 22899, 7041, 7040, 3458, 6886, 9978, 5806, 1268, 84709, 8447, 9378, 391, 5906, 7529, 5764, 6622, 3059, 5899, 5155, 26277, 57817, 3373, 5341, 717, 4478, 6387, 718, 4286, 50507, 6386, 6036,…	669	1183	16792	1.464	0.999683	0.0287675	2.52929
GOTERM_CC_ALL	GO:0030141~secretory granule	28	3.6036	0.00136227	5066, 967, 7450, 7123, 10447, 7040, 7424, 5799, 3074, 3671, 26056, 400668, 6717, 832, 1893, 5155, 6622, 7114, 5175, 306, 5627, 51365, 5552, 6403, 6609, 90070, 7076, 710	734	358	18224	1.94188	0.603172	0.0145636	2.0262
GOTERM_BP_ALL	GO:0051099~positive regulation of binding	15	1.9305	0.00139046	805, 5899, 1193, 6281, 340061, 119, 1203, 115908, 7040, 2280, 1054, 51339, 567, 4242, 5329	669	140	16792	2.6893	0.999797	0.0302305	2.66767
GOTERM_CC_ALL	GO:0072562~blood microparticle	16	2.0592	0.0013959	1370, 8542, 3848, 5627, 716, 4478, 7040, 718, 715, 6386, 2022, 710, 72, 60, 590, 5216	734	154	18224	2.57957	0.612129	0.0146892	2.07572
GOTERM_BP_ALL	GO:0006812~cation transport	59	7.59331	0.00139605	64805, 805, 2701, 2702, 1193, 5371, 79689, 7351, 483, 3776, 3773, 255022, 5587, 7350, 29986, 9446, 55858, 7780, 9296, 7070, 3958, 920, 10268, 10266, 967, 56659, 55117, 51063, 6338, 2771, 6947, 7040, 6948, 57468, 51296, 8992, 3759, 93129, 80762, 1261, 6717, 6622, 5155, 117532, 26503, 57817, 3772, 256227, 140803, 3763, 6387, 2280, 90070, 1259, 7533, 567, 56901, 53827, 55013	669	975	16792	1.51888	0.999804	0.0302426	2.67825
GOTERM_BP_ALL	GO:0050918~positive chemotaxis	9	1.1583	0.00140162	6387, 5155, 6288, 7424, 2252, 10457, 3958, 285, 1012	669	55	16792	4.1073	0.999811	0.0302545	2.68881
GOTERM_BP_ALL	GO:0048869~cellular developmental process	193	24.8391	0.00147514	3087, 8742, 5371, 3861, 5376, 947, 8740, 152, 4613, 10487, 3486, 2010, 7350, 2202, 6615, 602, 3858, 7483, 8407, 4118, 51162, 7070, 4124, 4222, 2022, 338773, 824, 920, 2313, 8766, 1072, 7041, 163126, 7040, 6886, 3399, 4094, 5764, 5341, 6387, 6386, 2828, 116039, 1471, 4242, 2000, 843, 388585, 150921, 5912, 83938, 4256, 55509, 4254, 3106, 4969, 641700, 3251, 832, 3397, 3398, 307, 3394, 4747, 974, 61…	669	3992	16792	1.21351	0.999879	0.0317052	2.82793
GOTERM_BP_ALL	GO:0051272~positive regulation of cellular component movement	31	3.9897	0.00147601	63940, 10344, 10501, 5578, 2252, 8740, 8766, 2192, 7040, 3458, 4254, 131578, 83483, 7424, 5587, 3554, 6615, 5155, 9547, 306, 3552, 1012, 3373, 6387, 6403, 50507, 6386, 10457, 3958, 5879, 5216	669	420	16792	1.85263	0.99988	0.0316125	2.82957
GOTERM_BP_ALL	GO:1903038~negative regulation of leukocyte cell-cell adhesion	12	1.5444	0.00148724	6387, 1051, 7040, 2615, 56940, 441478, 80380, 1029, 3659, 10457, 3958, 80762	669	96	16792	3.13752	0.999888	0.0317382	2.85081
GOTERM_BP_ALL	GO:0030029~actin filament-based process	44	5.66281	0.00149413	5066, 10344, 2006, 10174, 2702, 9535, 55845, 2252, 83442, 6281, 1809, 1072, 119, 22899, 7040, 387, 10487, 112464, 3759, 1266, 6717, 832, 391, 2044, 3059, 7114, 3397, 5341, 6387, 5358, 10092, 84062, 9844, 50507, 6386, 10095, 8477, 10094, 84168, 397, 10109, 5879, 5216, 10435	669	672	16792	1.64346	0.999892	0.0317722	2.86384
GOTERM_BP_ALL	GO:0051345~positive regulation of hydrolase activity	56	7.20721	0.00151914	10344, 64805, 805, 10952, 57636, 10542, 2252, 2099, 5371, 83442, 6423, 5739, 2192, 4254, 483, 387, 5587, 5118, 5322, 6358, 4747, 30851, 5359, 7070, 58504, 5879, 5216, 10435, 10044, 3563, 1029, 1123, 83595, 51065, 6281, 22899, 3458, 11035, 11345, 22898, 958, 391, 5906, 6622, 5155, 392, 5341, 10550, 3429, 9844, 10287, 8477, 397, 84168, 3428, 141	669	917	16792	1.53283	0.999908	0.0321838	2.9111
KEGG_PATHWAY	hsa05130:Pathogenic Escherichia coli infection	9	1.1583	0.00157197	10092, 3059, 387, 5578, 10095, 10094, 23643, 60, 10109	304	51	6879	3.99323	0.321983	0.0294487	2.01921
GOTERM_CC_ALL	GO:0098852~lytic vacuole membrane	24	3.0888	0.00157232	10410, 10855, 6009, 967, 26503, 56674, 53346, 7780, 55858, 124976, 10542, 282991, 10670, 55207, 114990, 1203, 83930, 51296, 3109, 3108, 51257, 7805, 55332, 5878	734	290	18224	2.05476	0.655917	0.0162794	2.33518
GOTERM_CC_ALL	GO:0005765~lysosomal membrane	24	3.0888	0.00157232	10410, 10855, 6009, 967, 26503, 56674, 53346, 7780, 55858, 124976, 10542, 282991, 10670, 55207, 114990, 1203, 83930, 51296, 3109, 3108, 51257, 7805, 55332, 5878	734	290	18224	2.05476	0.655917	0.0162794	2.33518
GOTERM_BP_ALL	GO:0044089~positive regulation of cellular component biogenesis	32	4.1184	0.00159483	10344, 10174, 5578, 9535, 55845, 6281, 1809, 22899, 7040, 6886, 387, 9978, 79953, 9378, 5899, 3397, 3394, 5341, 3373, 4478, 10092, 4286, 50507, 6386, 10095, 8477, 10094, 402, 10109, 5879, 5216, 10435	669	441	16792	1.82133	0.999942	0.0336449	3.05403
GOTERM_BP_ALL	GO:0040017~positive regulation of locomotion	31	3.9897	0.00161189	63940, 10344, 10501, 5578, 2252, 8740, 8766, 2192, 7040, 3458, 4254, 131578, 83483, 7424, 5587, 3554, 6615, 5155, 9547, 306, 3552, 1012, 3373, 6387, 6403, 50507, 6386, 10457, 3958, 5879, 5216	669	422	16792	1.84385	0.999948	0.0338819	3.0862
GOTERM_CC_ALL	GO:0044432~endoplasmic reticulum part	69	8.88031	0.00162676	79001, 241, 10857, 10952, 83445, 5371, 9200, 28972, 387, 3776, 11014, 255022, 3106, 5740, 3105, 5329, 6646, 6009, 22845, 5742, 2891, 2890, 4258, 9403, 9789, 338773, 5879, 51124, 100996939, 824, 920, 966, 283208, 493869, 170575, 5355, 3601, 23480, 3460, 1603, 121506, 5799, 51257, 387914, 3133, 254531, 6717, 391, 5861, 5155, 51703, 5627, 79073, 375387, 340061, 10550, 2280, 84062, 81542, 51604, 1055…	734	1177	18224	1.45553	0.668406	0.0165858	2.41512
GOTERM_CC_ALL	GO:0005737~cytoplasm	473	60.8752	0.00163197	2210, 2006, 805, 23659, 800, 8742, 943, 51371, 5371, 51170, 947, 8740, 152, 7351, 80833, 2209, 112464, 2010, 168537, 7350, 602, 127262, 58498, 8406, 3489, 23643, 165, 51365, 5358, 10092, 5359, 10095, 10094, 2022, 402, 5216, 824, 920, 5355, 170575, 8766, 3399, 51296, 1849, 254531, 8447, 221, 55207, 5341, 115361, 6386, 58472, 5239, 710, 2000, 843, 10855, 10952, 10857, 7450, 2252, 7453, 5912, 119, 9…	734	10775	18224	1.08991	0.669576	0.0163922	2.42276
GOTERM_BP_ALL	GO:0051017~actin filament bundle assembly	14	1.8018	0.00164657	2006, 10174, 3397, 6281, 5341, 1809, 119, 5358, 22899, 50507, 387, 8477, 5879, 5216	669	127	16792	2.76695	0.999958	0.0344802	3.1516
GOTERM_BP_ALL	GO:0043085~positive regulation of catalytic activity	86	11.0682	0.00165521	10344, 805, 64805, 241, 5578, 10952, 57636, 10542, 2252, 5371, 2099, 83442, 6423, 5739, 152, 2192, 114898, 4254, 483, 387, 3486, 10487, 5587, 5118, 648791, 5322, 6358, 388121, 283383, 5690, 4258, 4747, 30851, 5359, 7070, 58504, 5595, 5879, 5216, 10435, 920, 1600, 10044, 3563, 6288, 9535, 219771, 1029, 1123, 83595, 51065, 6281, 2771, 22899, 3458, 7040, 11035, 11345, 1849, 22898, 5699, 5698, 100507…	669	1559	16792	1.38461	0.99996	0.0345399	3.16788
GOTERM_BP_ALL	GO:0006909~phagocytosis	23	2.9601	0.00166128	5906, 8406, 2624, 5175, 55845, 306, 3394, 23208, 717, 10092, 55647, 7040, 718, 9844, 2209, 10095, 10094, 5595, 60, 10109, 5806, 5879, 2214	669	277	16792	2.08413	0.999961	0.0345467	3.17933
GOTERM_BP_ALL	GO:0001819~positive regulation of cytokine production	29	3.7323	0.00166817	63940, 920, 10855, 6288, 965, 943, 3600, 947, 1051, 7040, 3458, 1054, 90865, 3659, 3133, 3105, 602, 958, 140706, 23643, 3552, 3394, 340061, 718, 10554, 4060, 567, 3428, 3663	669	386	16792	1.88576	0.999963	0.03457	3.19231
GOTERM_BP_ALL	GO:0007179~transforming growth factor beta receptor signaling pathway	16	2.0592	0.00171667	1003, 94, 5155, 4738, 56940, 3397, 5371, 114990, 7041, 163126, 7040, 2280, 387, 6386, 4052, 2022	669	159	16792	2.5258	0.999972	0.035438	3.28367
GOTERM_BP_ALL	GO:0009968~negative regulation of signal transduction	64	8.23681	0.00174417	10068, 805, 3087, 1193, 127435, 2099, 6423, 5739, 190, 2192, 23612, 115908, 1524, 131578, 3486, 112464, 6615, 5329, 79812, 1893, 9446, 633, 5690, 3489, 3090, 23643, 3552, 30851, 51162, 6609, 7070, 51339, 2022, 3958, 222487, 133, 1600, 2624, 56940, 441478, 7041, 7040, 163126, 9978, 1849, 4052, 387914, 126282, 5699, 5698, 6586, 6717, 7529, 6622, 147040, 5341, 114990, 6387, 2280, 10287, 54949, 90070…	669	1089	16792	1.47512	0.999977	0.0358747	3.33542
GOTERM_BP_ALL	GO:0050727~regulation of inflammatory response	25	3.2175	0.00175651	63940, 10344, 241, 6288, 3848, 966, 2099, 3600, 1524, 90865, 5740, 3554, 4907, 1268, 80762, 6358, 5627, 7133, 7132, 717, 718, 9180, 3426, 710, 730	669	314	16792	1.99842	0.999978	0.0360031	3.35865
GOTERM_BP_ALL	GO:0098771~inorganic ion homeostasis	43	5.53411	0.00176683	920, 805, 133, 5737, 2624, 6288, 1193, 79689, 5371, 2099, 5739, 6338, 55647, 7040, 483, 57468, 8992, 5587, 3759, 3074, 80762, 6717, 958, 6622, 25932, 9446, 7780, 6358, 55858, 797, 57817, 9296, 1203, 6387, 2280, 23479, 7070, 81855, 2828, 8477, 90070, 567, 55013	669	658	16792	1.64028	0.99998	0.03609	3.37806
GOTERM_BP_ALL	GO:0050801~ion homeostasis	45	5.79151	0.00181153	920, 805, 133, 5737, 2702, 2624, 6288, 1193, 79689, 5371, 2099, 5739, 6338, 55647, 7040, 483, 57468, 8992, 5587, 3759, 3074, 80762, 6717, 958, 6622, 25932, 9446, 7780, 6358, 55858, 797, 57817, 9296, 1203, 6387, 2280, 23479, 7070, 81855, 2828, 8477, 90070, 1634, 567, 55013	669	699	16792	1.61589	0.999985	0.0368637	3.4621
GOTERM_BP_ALL	GO:0072012~glomerulus vasculature development	6	0.772201	0.00181818	3458, 5155, 5175, 2828, 285, 947	669	23	16792	6.54787	0.999985	0.036874	3.4746
GOTERM_BP_ALL	GO:0001914~regulation of T cell mediated cytotoxicity	6	0.772201	0.00181818	11035, 259197, 3106, 567, 3133, 3105	669	23	16792	6.54787	0.999985	0.036874	3.4746
GOTERM_BP_ALL	GO:0045123~cellular extravasation	8	1.0296	0.00185707	6387, 6403, 6404, 11035, 83483, 5175, 3554, 3552	669	45	16792	4.46225	0.999988	0.0375239	3.54764
GOTERM_BP_ALL	GO:0071260~cellular response to mechanical stimulus	10	1.287	0.00194367	958, 7040, 5595, 3659, 3759, 943, 2022, 5879, 7132, 8740	669	71	16792	3.53523	0.999993	0.0391117	3.71014
GOTERM_CC_ALL	GO:0005789~endoplasmic reticulum membrane	60	7.72201	0.00194666	79001, 241, 10857, 10952, 83445, 5371, 9200, 28972, 387, 3776, 11014, 255022, 3106, 5740, 3105, 5329, 6646, 6009, 22845, 5742, 2891, 2890, 4258, 9789, 5879, 338773, 51124, 100996939, 920, 966, 170575, 5355, 23480, 3601, 3460, 1603, 51257, 387914, 3133, 254531, 6717, 391, 5861, 51703, 5627, 79073, 375387, 340061, 10550, 2280, 84062, 81542, 51604, 10554, 50507, 152573, 6386, 51246, 100128731, 8510	734	999	18224	1.49119	0.733164	0.0192407	2.88359
GOTERM_BP_ALL	GO:0052548~regulation of endopeptidase activity	28	3.6036	0.00198371	1476, 114769, 1029, 10542, 5371, 83595, 51065, 6423, 8740, 1992, 5329, 5698, 5266, 7035, 7483, 6622, 5627, 10550, 718, 6695, 3429, 5271, 7076, 3428, 710, 1471, 56925, 50859	669	372	16792	1.88926	0.999995	0.0397711	3.78518
GOTERM_BP_ALL	GO:0030449~regulation of complement activation	7	0.900901	0.00201055	717, 718, 966, 3426, 5627, 710, 730	669	34	16792	5.16768	0.999995	0.0401672	3.83546
GOTERM_BP_ALL	GO:0055080~cation homeostasis	42	5.40541	0.00202534	920, 805, 133, 5737, 2624, 6288, 1193, 79689, 5371, 2099, 5739, 6338, 55647, 7040, 483, 8992, 5587, 3759, 3074, 80762, 6717, 958, 6622, 25932, 9446, 7780, 6358, 55858, 797, 57817, 9296, 1203, 6387, 2280, 23479, 7070, 81855, 2828, 8477, 90070, 567, 55013	669	643	16792	1.63951	0.999996	0.0403252	3.86313
GOTERM_BP_ALL	GO:0002573~myeloid leukocyte differentiation	18	2.3166	0.00206408	843, 3087, 3059, 2624, 5578, 863, 3398, 116071, 11006, 1051, 3458, 7040, 6886, 4254, 55509, 4286, 10100, 3428	669	195	16792	2.31694	0.999997	0.0409481	3.93564
GOTERM_BP_ALL	GO:0032269~negative regulation of cellular protein metabolic process	59	7.59331	0.00207015	1476, 805, 3087, 7026, 114769, 10542, 127435, 2099, 5371, 6423, 8740, 2192, 4613, 131578, 3486, 5329, 5266, 2619, 7035, 1893, 7483, 11142, 6737, 633, 5690, 6609, 7070, 6695, 5271, 64506, 7076, 51339, 2022, 56925, 50859, 966, 9535, 56940, 1029, 7040, 1992, 28951, 11345, 1849, 5699, 5698, 7529, 6622, 221476, 5627, 26277, 2280, 84062, 718, 6386, 1634, 3428, 1471, 710	669	992	16792	1.49285	0.999997	0.0409334	3.94699
GOTERM_BP_ALL	GO:0051098~regulation of binding	24	3.0888	0.00208445	6717, 140706, 805, 5899, 5155, 1193, 3397, 3398, 6281, 340061, 119, 1203, 84062, 115908, 2280, 7040, 1054, 5595, 51339, 3428, 567, 4242, 5329, 602	669	300	16792	2.00801	0.999997	0.0410778	3.97373
KEGG_PATHWAY	hsa04940:Type I diabetes mellitus	8	1.0296	0.00214294	3458, 5799, 3106, 3109, 3108, 3552, 3133, 3105	304	42	6879	4.31015	0.411321	0.0371409	2.74325
GOTERM_BP_ALL	GO:0061572~actin filament bundle organization	14	1.8018	0.00217646	2006, 10174, 3397, 6281, 5341, 1809, 119, 5358, 22899, 50507, 387, 8477, 5879, 5216	669	131	16792	2.68246	0.999998	0.042716	4.14563
GOTERM_BP_ALL	GO:0051051~negative regulation of transport	32	4.1184	0.00217767	64805, 805, 1193, 5371, 947, 23208, 152, 2192, 7040, 7351, 90865, 4946, 5587, 2010, 1268, 80762, 284297, 6717, 26056, 5906, 6622, 2615, 11142, 9446, 57817, 307, 5552, 10550, 2280, 6386, 3958, 5879	669	450	16792	1.7849	0.999998	0.0426026	4.14789
KEGG_PATHWAY	hsa04015:Rap1 signaling pathway	20	2.574	0.00218217	5906, 805, 5899, 5155, 5578, 3397, 2252, 57121, 285, 2771, 4254, 10000, 387, 7424, 5595, 5587, 60, 1268, 5879, 5216	304	210	6879	2.15508	0.417009	0.035333	2.79281
GOTERM_BP_ALL	GO:0071560~cellular response to transforming growth factor beta stimulus	19	2.4453	0.00218529	1003, 94, 5155, 4738, 56940, 3397, 5371, 7123, 114990, 7041, 163126, 7040, 2280, 1524, 50507, 387, 6386, 4052, 2022	669	213	16792	2.23898	0.999998	0.0426123	4.16211
GOTERM_BP_ALL	GO:0042327~positive regulation of phosphorylation	56	7.20721	0.00220144	388585, 10344, 805, 5578, 7293, 2252, 5912, 6423, 152, 114898, 4254, 387, 3486, 5587, 112464, 5329, 5322, 5175, 6358, 388121, 3552, 7133, 7132, 5595, 2022, 5879, 920, 1600, 10174, 6288, 56940, 219771, 3600, 2771, 7040, 3458, 11035, 7424, 30844, 1849, 958, 5906, 6622, 5155, 5899, 94, 3059, 10550, 994, 718, 50507, 6386, 90070, 5148, 10457, 57007	669	932	16792	1.50816	0.999999	0.0427845	4.19226
GOTERM_BP_ALL	GO:0090281~negative regulation of calcium ion import	6	0.772201	0.0022224	6717, 7040, 2280, 805, 9446, 1193	669	24	16792	6.27504	0.999999	0.0430466	4.23135
GOTERM_BP_ALL	GO:0051049~regulation of transport	96	12.3552	0.00223266	5066, 805, 64805, 2702, 5578, 1193, 7293, 5371, 6423, 947, 8740, 23208, 152, 2192, 114898, 7351, 483, 387, 3773, 255022, 5587, 2010, 602, 284297, 2619, 2615, 11142, 25932, 9446, 307, 3552, 5552, 1513, 7070, 5595, 51339, 402, 3958, 5878, 5879, 920, 1374, 967, 2624, 6288, 965, 1029, 56659, 8766, 1808, 2771, 3458, 7040, 90865, 7424, 4946, 3759, 30844, 5806, 1268, 3133, 80762, 8447, 9378, 26056, 958,…	669	1796	16792	1.34166	0.999999	0.0431047	4.25049
GOTERM_BP_ALL	GO:0006873~cellular ion homeostasis	39	5.01931	0.00226849	920, 805, 133, 5737, 2624, 6288, 1193, 5371, 2099, 5739, 55647, 7040, 483, 57468, 8992, 5587, 3759, 3074, 80762, 6717, 958, 6622, 25932, 9446, 7780, 6358, 55858, 797, 57817, 9296, 1203, 6387, 2280, 23479, 7070, 2828, 8477, 90070, 55013	669	588	16792	1.66481	0.999999	0.0436442	4.31728
GOTERM_BP_ALL	GO:0007167~enzyme linked receptor protein signaling pathway	57	7.33591	0.00226922	1003, 388585, 3087, 55845, 2252, 5371, 6423, 285, 5739, 152, 387, 3486, 5587, 9508, 2202, 5329, 79812, 3397, 9296, 10092, 92799, 10095, 10094, 5595, 51339, 2022, 10109, 5879, 920, 4738, 660, 56940, 1123, 7041, 7040, 163126, 7424, 8992, 4052, 387914, 60, 1176, 5764, 6622, 2044, 5155, 94, 5157, 1012, 114990, 2280, 9844, 6386, 5148, 285220, 1634, 375616	669	954	16792	1.49969	0.999999	0.0435211	4.31864
GOTERM_CC_ALL	GO:0009897~external side of plasma membrane	21	2.7027	0.00231728	1003, 958, 920, 64805, 2044, 966, 5175, 1012, 947, 974, 6338, 6403, 6387, 161198, 3458, 7070, 84168, 567, 51705, 2022, 2214	734	246	18224	2.11949	0.792565	0.0225383	3.42372
GOTERM_BP_ALL	GO:0050731~positive regulation of peptidyl-tyrosine phosphorylation	16	2.0592	0.00232704	958, 920, 388585, 3059, 5155, 5175, 2252, 3600, 7132, 152, 3458, 7040, 4254, 7424, 90070, 30844	669	164	16792	2.4488	0.999999	0.044467	4.42634
GOTERM_BP_ALL	GO:0044419~interspecies interaction between organisms	59	7.59331	0.00234272	7293, 10581, 10542, 5371, 2192, 1524, 131578, 55509, 387, 3106, 2958, 6921, 3105, 602, 6737, 5690, 25939, 3394, 7132, 6404, 10577, 5359, 2519, 5595, 5879, 3588, 5216, 920, 27350, 8519, 7102, 10670, 3460, 3600, 1072, 7040, 3458, 90865, 3455, 3659, 9978, 5806, 5699, 5698, 958, 91607, 10410, 5861, 7529, 6232, 3373, 340061, 6387, 10553, 9844, 567, 3428, 3663, 57007	669	998	16792	1.48388	0.999999	0.0446209	4.45553
GOTERM_BP_ALL	GO:0044403~symbiosis, encompassing mutualism through parasitism	59	7.59331	0.00234272	7293, 10581, 10542, 5371, 2192, 1524, 131578, 55509, 387, 3106, 2958, 6921, 3105, 602, 6737, 5690, 25939, 3394, 7132, 6404, 10577, 5359, 2519, 5595, 5879, 3588, 5216, 920, 27350, 8519, 7102, 10670, 3460, 3600, 1072, 7040, 3458, 90865, 3455, 3659, 9978, 5806, 5699, 5698, 958, 91607, 10410, 5861, 7529, 6232, 3373, 340061, 6387, 10553, 9844, 567, 3428, 3663, 57007	669	998	16792	1.48388	0.999999	0.0446209	4.45553
GOTERM_BP_ALL	GO:0061028~establishment of endothelial barrier	7	0.900901	0.00234622	1003, 4478, 5906, 54345, 5861, 2022, 5912	669	35	16792	5.02003	0.999999	0.0445474	4.46204
GOTERM_BP_ALL	GO:0048013~ephrin receptor signaling pathway	11	1.4157	0.00234976	10092, 2044, 387, 6386, 10095, 10094, 285220, 1123, 60, 10109, 5879	669	87	16792	3.17358	0.999999	0.0444751	4.46862
GOTERM_BP_ALL	GO:0051279~regulation of release of sequestered calcium ion into cytosol	10	1.287	0.00236201	6717, 7040, 2280, 7070, 805, 6622, 9446, 1193, 90070, 5587	669	73	16792	3.43838	0.999999	0.0445643	4.49142
GOTERM_BP_ALL	GO:0051953~negative regulation of amine transport	5	0.643501	0.00238518	152, 10550, 64805, 6622, 1268	669	15	16792	8.36672	1	0.0448536	4.53451
GOTERM_BP_ALL	GO:0071559~response to transforming growth factor beta	19	2.4453	0.00242002	1003, 94, 5155, 4738, 56940, 3397, 5371, 7123, 114990, 7041, 163126, 7040, 2280, 1524, 50507, 387, 6386, 4052, 2022	669	215	16792	2.21815	1	0.0453551	4.59928
GOTERM_BP_ALL	GO:0044706~multi-multicellular organism process	19	2.4453	0.00242002	5066, 5737, 133, 10266, 7026, 2099, 285, 152, 2192, 3490, 7040, 7351, 3429, 397, 7076, 5740, 1471, 3074, 1268	669	215	16792	2.21815	1	0.0453551	4.59928
GOTERM_BP_ALL	GO:0002460~adaptive immune response based on somatic recombination of immune receptors built from immunoglobulin superfamily domains	23	2.9601	0.00247334	958, 920, 10068, 56940, 10673, 259197, 717, 716, 7040, 3458, 11035, 718, 90865, 715, 3426, 3106, 567, 710, 730, 3133, 80762, 3105, 602	669	286	16792	2.01854	1	0.0461907	4.69832
GOTERM_BP_ALL	GO:0071222~cellular response to lipopolysaccharide	15	1.9305	0.00250416	7035, 958, 5578, 23643, 57817, 7133, 3394, 9450, 1051, 3458, 7040, 1524, 90070, 5595, 567	669	149	16792	2.52686	1	0.0466112	4.75552
GOTERM_BP_ALL	GO:0007267~cell-cell signaling	83	10.6821	0.00251247	10344, 3087, 805, 2701, 2702, 5578, 2252, 54716, 6423, 5739, 5376, 947, 23208, 152, 6869, 115908, 1524, 434, 7351, 387, 8839, 2010, 10750, 7483, 6299, 11245, 57165, 9547, 5690, 2891, 3489, 3090, 2890, 4885, 30851, 51339, 4693, 2565, 402, 5879, 5216, 133, 1374, 51699, 219771, 441478, 83595, 3600, 8766, 6539, 56127, 2771, 7041, 56126, 3458, 5799, 57468, 9978, 387914, 1268, 5699, 5698, 8447, 9378, 2…	669	1517	16792	1.37331	1	0.0466205	4.77093
GOTERM_BP_ALL	GO:0032271~regulation of protein polymerization	17	2.1879	0.00253351	10344, 2006, 832, 3059, 6622, 7114, 9535, 55845, 119, 10092, 10095, 10094, 402, 10109, 5879, 5216, 10435	669	182	16792	2.34452	1	0.0468601	4.80997
GOTERM_BP_ALL	GO:0002673~regulation of acute inflammatory response	10	1.287	0.00259641	717, 718, 9180, 241, 966, 3426, 5627, 710, 1268, 730	669	74	16792	3.39191	1	0.0478521	4.92655
GOTERM_CC_ALL	GO:0030670~phagocytic vesicle membrane	9	1.1583	0.00265452	55647, 10981, 306, 3106, 8992, 567, 3133, 3105, 11031	734	60	18224	3.72425	0.835058	0.0254166	3.91276
GOTERM_BP_ALL	GO:0030003~cellular cation homeostasis	38	4.8906	0.00265616	920, 805, 133, 5737, 2624, 6288, 1193, 5371, 2099, 5739, 55647, 7040, 483, 8992, 5587, 3759, 3074, 80762, 6717, 958, 6622, 25932, 9446, 7780, 6358, 55858, 797, 57817, 9296, 1203, 6387, 2280, 23479, 7070, 2828, 8477, 90070, 55013	669	573	16792	1.66458	1	0.0487806	5.03717
GOTERM_BP_ALL	GO:0061440~kidney vasculature development	6	0.772201	0.00268828	3458, 5155, 5175, 2828, 285, 947	669	25	16792	6.02404	1	0.0492087	5.09657
GOTERM_BP_ALL	GO:0061437~renal system vasculature development	6	0.772201	0.00268828	3458, 5155, 5175, 2828, 285, 947	669	25	16792	6.02404	1	0.0492087	5.09657
GOTERM_BP_ALL	GO:0050710~negative regulation of cytokine secretion	8	1.0296	0.00271891	5552, 2192, 2615, 5371, 307, 947, 284297, 23208	669	48	16792	4.18336	1	0.0496077	5.1532
GOTERM_BP_ALL	GO:2000257~regulation of protein activation cascade	7	0.900901	0.00272236	717, 718, 966, 3426, 5627, 710, 730	669	36	16792	4.88058	1	0.0495215	5.15957
GOTERM_BP_ALL	GO:0070838~divalent metal ion transport	30	3.861	0.0027361	920, 10268, 805, 64805, 2701, 10266, 1193, 5371, 7040, 255022, 5587, 3759, 93129, 6717, 6622, 5155, 29986, 117532, 9446, 7780, 55858, 57817, 140803, 6387, 2280, 7070, 90070, 567, 3958, 55013	669	418	16792	1.80145	1	0.0496179	5.18495
GOTERM_BP_ALL	GO:0006027~glycosaminoglycan catabolic process	9	1.1583	0.0027523	2517, 7040, 10855, 4060, 633, 1634, 4969, 3074, 3373	669	61	16792	3.7033	1	0.0497572	5.21488
GOTERM_CC_ALL	GO:0043202~lysosomal lumen	11	1.4157	0.00277688	2517, 1513, 6609, 6948, 10855, 4060, 633, 1634, 4969, 3074, 3373	734	88	18224	3.10354	0.848223	0.0262047	4.08963
KEGG_PATHWAY	hsa05332:Graft-versus-host disease	7	0.900901	0.0028112	3458, 3106, 3109, 3108, 3552, 3133, 3105	304	33	6879	4.79994	0.501098	0.0425283	3.5844
GOTERM_CC_ALL	GO:0045335~phagocytic vesicle	11	1.4157	0.00301847	55647, 10981, 306, 3106, 8992, 567, 3133, 3105, 11031, 8766, 23208	734	89	18224	3.06867	0.871216	0.0280656	4.43795
KEGG_PATHWAY	hsa05140:Leishmaniasis	10	1.287	0.00372221	7040, 3458, 718, 2209, 5595, 3109, 3108, 3552, 3460, 2214	304	71	6879	3.18708	0.601919	0.049885	4.72028
GOTERM_CC_ALL	GO:0098796~membrane protein complex	62	7.97941	0.00416488	843, 805, 10791, 2701, 2702, 10952, 1193, 10542, 947, 28972, 483, 3776, 3773, 3106, 3109, 3108, 3105, 57165, 25932, 2891, 23643, 2890, 9296, 255919, 974, 9789, 2565, 2022, 730, 3588, 920, 51699, 2787, 440574, 10670, 1603, 6338, 2791, 2771, 8992, 3759, 2555, 1176, 3133, 8447, 1261, 8506, 958, 6622, 4718, 3763, 2781, 9180, 51604, 50507, 10287, 6386, 567, 56901, 5239, 55013, 57406	734	1074	18224	1.43329	0.940969	0.0380211	6.07476
GOTERM_CC_ALL	GO:0044431~Golgi apparatus part	54	6.94981	0.00450616	5066, 134829, 79689, 57134, 11014, 3106, 5587, 7851, 4969, 3105, 53947, 6009, 6649, 9445, 55858, 633, 25972, 2890, 79695, 81849, 51056, 7132, 5552, 54922, 4124, 55790, 5879, 51124, 966, 863, 170575, 3601, 3460, 11031, 8766, 7040, 11345, 2523, 80762, 3133, 26056, 5861, 10981, 5155, 5627, 115361, 4060, 1634, 146664, 567, 4242, 143662, 4245, 8705	734	910	18224	1.47333	0.95321	0.040535	6.55695
GOTERM_CC_ALL	GO:0098797~plasma membrane protein complex	35	4.5045	0.00472525	843, 920, 805, 2701, 2702, 2787, 2791, 2771, 483, 3776, 3773, 3106, 3109, 3759, 3108, 3133, 3105, 8506, 958, 57165, 2891, 2890, 974, 3763, 2781, 9180, 50507, 10287, 6386, 567, 5239, 2022, 730, 3588, 57406	734	527	18224	1.64894	0.959696	0.0419138	6.86529
GOTERM_CC_ALL	GO:0043005~neuron projection	56	7.20721	0.00570407	5066, 805, 282991, 23208, 152, 1524, 3776, 79953, 9638, 58498, 306, 2890, 7133, 4747, 10092, 7070, 10439, 6695, 64506, 10094, 10109, 5216, 824, 1600, 1809, 6539, 11170, 8766, 1808, 2771, 22899, 7040, 3458, 57468, 5799, 3759, 1268, 84709, 2555, 1176, 1266, 1261, 9378, 8506, 6717, 6275, 5906, 6622, 2044, 94, 22866, 1012, 2280, 84062, 2781, 1471	734	966	18224	1.43932	0.979317	0.0497517	8.23125

## Sheet: HNSC_decreasing
Category	Term	Count	X.	PValue	Genes	List.Total	Pop.Hits	Pop.Total	Fold.Enrichment	Bonferroni	Benjamini	FDR
GOTERM_BP_ALL	GO:0009966~regulation of signal transduction	23	36.5079	2.14583e-05	3276, 29966, 7483, 8870, 11221, 5606, 59338, 2817, 3326, 23529, 1906, 51330, 1844, 54206, 7422, 84957, 1647, 8795, 50604, 10776, 6574, 5329, 55608	56	2728	16792	2.52812	0.0490139	0.0490139	0.0375669
GOTERM_BP_ALL	GO:0010646~regulation of cell communication	24	38.0952	3.23121e-05	3276, 29966, 7483, 8870, 5127, 11221, 5606, 59338, 2817, 3326, 23529, 1906, 51330, 1844, 54206, 7422, 84957, 1647, 8795, 50604, 10776, 6574, 5329, 55608	56	3020	16792	2.38297	0.0728837	0.0371312	0.0565636
GOTERM_BP_ALL	GO:0023051~regulation of signaling	24	38.0952	4.2342e-05	3276, 29966, 7483, 8870, 5127, 11221, 5606, 59338, 2817, 3326, 23529, 1906, 51330, 1844, 54206, 7422, 84957, 1647, 8795, 50604, 10776, 6574, 5329, 55608	56	3070	16792	2.34416	0.0944085	0.0325153	0.0741151
GOTERM_BP_ALL	GO:0051246~regulation of protein metabolic process	21	33.3333	7.42736e-05	3276, 7483, 11221, 5606, 55124, 3326, 10425, 23529, 1906, 1844, 54205, 54206, 7422, 84957, 1647, 8795, 50604, 3181, 10776, 5329, 4953	56	2512	16792	2.50677	0.159665	0.0425567	0.129974
GOTERM_BP_ALL	GO:1902531~regulation of intracellular signal transduction	17	26.9841	8.04156e-05	3276, 8870, 11221, 5606, 59338, 23529, 1906, 1844, 54206, 7422, 84957, 1647, 8795, 50604, 10776, 6574, 5329	56	1714	16792	2.97408	0.171668	0.0369675	0.140715
GOTERM_BP_ALL	GO:0032268~regulation of cellular protein metabolic process	20	31.746	9.69601e-05	3276, 7483, 11221, 5606, 55124, 3326, 10425, 23529, 1906, 1844, 54205, 54206, 7422, 84957, 1647, 8795, 50604, 3181, 10776, 5329	56	2346	16792	2.55633	0.203152	0.0371413	0.169642
GOTERM_BP_ALL	GO:0042325~regulation of phosphorylation	15	23.8095	0.000116485	3276, 11221, 5606, 3326, 23529, 1906, 1844, 54206, 7422, 84957, 374, 1647, 8795, 50604, 5329	56	1393	16792	3.2289	0.238773	0.0382251	0.20377
GOTERM_BP_ALL	GO:0042981~regulation of apoptotic process	15	23.8095	0.00012289	8870, 7483, 3313, 3326, 23529, 8061, 1906, 51330, 54205, 7422, 2274, 84957, 1647, 8795, 5329	56	1400	16792	3.21276	0.250108	0.0353387	0.214963
GOTERM_BP_ALL	GO:0043067~regulation of programmed cell death	15	23.8095	0.000135605	8870, 7483, 3313, 3326, 23529, 8061, 1906, 51330, 54205, 7422, 2274, 84957, 1647, 8795, 5329	56	1413	16792	3.1832	0.272112	0.0346744	0.237179
GOTERM_BP_ALL	GO:0019220~regulation of phosphate metabolic process	16	25.3968	0.000146806	3276, 11221, 5606, 3326, 23529, 1906, 1844, 54206, 7422, 84957, 374, 1647, 8795, 50604, 10776, 5329	56	1610	16792	2.97995	0.290961	0.0338	0.256746
GOTERM_BP_ALL	GO:0051174~regulation of phosphorus metabolic process	16	25.3968	0.000147829	3276, 11221, 5606, 3326, 23529, 1906, 1844, 54206, 7422, 84957, 374, 1647, 8795, 50604, 10776, 5329	56	1611	16792	2.9781	0.292659	0.0309863	0.258534
GOTERM_BP_ALL	GO:0009967~positive regulation of signal transduction	15	23.8095	0.000151691	3276, 7483, 5606, 3326, 23529, 1906, 51330, 7422, 84957, 1647, 8795, 50604, 10776, 6574, 5329	56	1428	16792	3.14976	0.299028	0.0291732	0.265279
GOTERM_BP_ALL	GO:0042327~positive regulation of phosphorylation	12	19.0476	0.00018299	3276, 7422, 1647, 374, 5606, 84957, 8795, 50604, 3326, 23529, 1906, 5329	56	932	16792	3.86082	0.34858	0.0324317	0.319932
GOTERM_BP_ALL	GO:0006470~protein dephosphorylation	7	11.1111	0.000183623	1844, 54205, 11221, 160760, 7803, 10776, 3326	56	256	16792	8.19922	0.349546	0.0302533	0.321038
GOTERM_BP_ALL	GO:0031399~regulation of protein modification process	16	25.3968	0.000211865	3276, 11221, 5606, 55124, 3326, 23529, 1906, 1844, 54206, 7422, 84957, 1647, 8795, 50604, 10776, 5329	56	1664	16792	2.88324	0.391185	0.0325415	0.370329
GOTERM_BP_ALL	GO:0048583~regulation of response to stimulus	25	39.6825	0.000212477	5127, 11221, 2817, 80329, 1844, 7422, 1647, 8795, 10776, 5329, 55608, 3276, 7483, 8870, 29966, 5606, 59338, 3326, 23529, 1906, 51330, 54206, 84957, 50604, 6574	56	3636	16792	2.06172	0.392057	0.0306258	0.371396
GOTERM_BP_ALL	GO:0001932~regulation of protein phosphorylation	14	22.2222	0.00022699	3276, 11221, 5606, 3326, 23529, 1906, 1844, 54206, 7422, 84957, 1647, 50604, 8795, 5329	56	1300	16792	3.22923	0.412378	0.0307908	0.396717
GOTERM_BP_ALL	GO:0010941~regulation of cell death	15	23.8095	0.000270604	8870, 7483, 3313, 3326, 23529, 8061, 1906, 51330, 54205, 7422, 2274, 84957, 1647, 8795, 5329	56	1509	16792	2.98069	0.469449	0.0346005	0.472771
GOTERM_BP_ALL	GO:0010647~positive regulation of cell communication	15	23.8095	0.00036895	3276, 7483, 5606, 3326, 23529, 1906, 51330, 7422, 84957, 1647, 8795, 50604, 10776, 6574, 5329	56	1555	16792	2.89251	0.578629	0.0444674	0.64407
GOTERM_BP_ALL	GO:0023056~positive regulation of signaling	15	23.8095	0.000388881	3276, 7483, 5606, 3326, 23529, 1906, 51330, 7422, 84957, 1647, 8795, 50604, 10776, 6574, 5329	56	1563	16792	2.87771	0.597853	0.0445251	0.678751
GOTERM_BP_ALL	GO:0031325~positive regulation of cellular metabolic process	21	33.3333	0.000409077	3276, 29966, 5606, 55124, 7975, 3326, 8061, 10425, 23529, 1906, 8204, 54205, 7422, 2274, 84957, 374, 1647, 8795, 50604, 10776, 5329	56	2839	16792	2.21803	0.616439	0.0446058	0.713883
GOTERM_BP_ALL	GO:0033993~response to lipid	11	17.4603	0.000421987	54206, 29966, 7483, 11221, 2274, 374, 84957, 8795, 8061, 8204, 1906	56	860	16792	3.83538	0.627866	0.0439374	0.736333
GOTERM_BP_ALL	GO:0006796~phosphate-containing compound metabolic process	22	34.9206	0.000435539	3276, 57172, 5127, 11221, 5606, 3326, 23529, 1906, 1844, 54205, 54206, 7422, 84957, 374, 1647, 8795, 50604, 160760, 7803, 10776, 6574, 5329	56	3083	16792	2.13975	0.639496	0.0433894	0.759894
GOTERM_BP_ALL	GO:0006793~phosphorus metabolic process	22	34.9206	0.000447553	3276, 57172, 5127, 11221, 5606, 3326, 23529, 1906, 1844, 54205, 54206, 7422, 84957, 374, 1647, 8795, 50604, 160760, 7803, 10776, 6574, 5329	56	3089	16792	2.1356	0.649503	0.0427431	0.780779
GOTERM_BP_ALL	GO:0043412~macromolecule modification	26	41.2698	0.000455442	5127, 57172, 11221, 10425, 9903, 1844, 7422, 1647, 8795, 1801, 7803, 200315, 10776, 5329, 3276, 5606, 55124, 3326, 23529, 1906, 54205, 54206, 100913187, 84957, 160760, 50604	56	4065	16792	1.91791	0.655922	0.0417777	0.794489
GOTERM_BP_ALL	GO:0010562~positive regulation of phosphorus metabolic process	12	19.0476	0.000505591	3276, 7422, 1647, 374, 5606, 84957, 8795, 50604, 3326, 23529, 1906, 5329	56	1049	16792	3.43021	0.694069	0.0445316	0.881607
GOTERM_BP_ALL	GO:0045937~positive regulation of phosphate metabolic process	12	19.0476	0.000505591	3276, 7422, 1647, 374, 5606, 84957, 8795, 50604, 3326, 23529, 1906, 5329	56	1049	16792	3.43021	0.694069	0.0445316	0.881607
GOTERM_BP_ALL	GO:0016310~phosphorylation	18	28.5714	0.000534025	3276, 57172, 5127, 11221, 5606, 3326, 23529, 1906, 1844, 54205, 54206, 7422, 84957, 374, 1647, 8795, 50604, 5329	56	2229	16792	2.42146	0.713787	0.0452771	0.930969
GOTERM_BP_ALL	GO:0032270~positive regulation of cellular protein metabolic process	14	22.2222	0.000535279	3276, 5606, 55124, 3326, 10425, 23529, 1906, 54205, 7422, 84957, 1647, 8795, 50604, 5329	56	1420	16792	2.95634	0.714627	0.0437963	0.933146
GOTERM_BP_ALL	GO:0001934~positive regulation of protein phosphorylation	11	17.4603	0.000552534	3276, 7422, 1647, 5606, 84957, 8795, 50604, 3326, 23529, 1906, 5329	56	890	16792	3.7061	0.725936	0.0436528	0.963089

## Sheet: KICH_decreasing
Category	Term	Count	X.	PValue	Genes	List.Total	Pop.Hits	Pop.Total	Fold.Enrichment	Bonferroni	Benjamini	FDR
GOTERM_CC_ALL	GO:0005634~nucleus	81	57.8571	6.36894e-08	55234, 26512, 54617, 4899, 23279, 255877, 54906, 55646, 22905, 124245, 10691, 4928, 7402, 23177, 1665, 3963, 158431, 80314, 11011, 64359, 23075, 5325, 23076, 9972, 7543, 25820, 85460, 6925, 1488, 8493, 55225, 9252, 136051, 7337, 10664, 7552, 10146, 23126, 25831, 4087, 6934, 5253, 64750, 5108, 3607, 92345, 22794, 84498, 54888, 1499, 25909, 51808, 9126, 253461, 54971, 23394, 81608, 196528, 9475, 70…	130	7048	18224	1.61109	2.43291e-05	2.43291e-05	8.8239e-05
GOTERM_BP_ALL	GO:0051276~chromosome organization	27	19.2857	1.7702e-07	5253, 7014, 23592, 9252, 51111, 54617, 91603, 9733, 23279, 1499, 10499, 23186, 4928, 25909, 10664, 80314, 11011, 9126, 54971, 55677, 148479, 10146, 9031, 7862, 23126, 196528, 6934	120	1184	16792	3.19105	0.000453423	0.000453423	0.000313151
GOTERM_BP_ALL	GO:0090304~nucleic acid metabolic process	64	45.7143	3.48601e-07	26512, 54617, 4899, 23279, 255877, 10691, 4928, 1665, 158431, 80314, 23075, 5325, 23076, 9972, 7543, 85460, 5443, 6925, 1488, 55225, 9252, 136051, 7337, 10664, 7552, 10146, 4087, 6934, 5253, 64750, 3607, 92345, 22794, 84498, 54888, 1499, 25909, 51808, 9126, 253461, 54971, 23394, 81608, 196528, 9475, 7014, 23592, 51111, 91603, 22828, 9733, 91746, 1012, 23186, 10499, 80153, 8805, 182, 54778, 9889, …	120	5158	16792	1.73628	0.000892718	0.000446459	0.00061668
GOTERM_BP_ALL	GO:0016070~RNA metabolic process	59	42.1429	7.9859e-07	26512, 54617, 4899, 23279, 255877, 10691, 4928, 1665, 158431, 80314, 5325, 23076, 9972, 7543, 85460, 5443, 6925, 1488, 9252, 55225, 136051, 7337, 10664, 7552, 4087, 6934, 5253, 64750, 3607, 92345, 22794, 84498, 54888, 1499, 25909, 51808, 253461, 54971, 23394, 81608, 196528, 9475, 23592, 51111, 22828, 9733, 91746, 1012, 23186, 10499, 80153, 8805, 182, 54778, 9889, 55677, 55536, 9031, 7862	120	4648	16792	1.77626	0.0020439	0.000681764	0.00141271
GOTERM_CC_ALL	GO:0031981~nuclear lumen	50	35.7143	1.09696e-06	26512, 54617, 4899, 54906, 55646, 124245, 22905, 10691, 4928, 7402, 80314, 1665, 23076, 5325, 9972, 25820, 6925, 9252, 10664, 23126, 6934, 4087, 5253, 64750, 3607, 22794, 54888, 1499, 25909, 51808, 9126, 54971, 81608, 196528, 7014, 51111, 91603, 22828, 9733, 91746, 80204, 23186, 10499, 8805, 54778, 55677, 55536, 148479, 9031, 7862	130	3592	18224	1.95134	0.000418951	0.000209498	0.00151978
GOTERM_CC_ALL	GO:0044428~nuclear part	53	37.8571	1.63256e-06	26512, 54617, 4899, 23279, 54906, 55646, 124245, 22905, 10691, 4928, 7402, 80314, 1665, 23076, 5325, 9972, 25820, 6925, 9252, 10664, 23126, 6934, 4087, 5253, 64750, 5108, 3607, 22794, 54888, 1499, 25909, 51808, 9126, 54971, 81608, 196528, 23592, 7014, 51111, 91603, 22828, 9733, 91746, 80204, 23186, 10499, 8805, 54778, 55677, 55536, 148479, 9031, 7862	130	3981	18224	1.86631	0.000623445	0.000207858	0.00226182
GOTERM_BP_ALL	GO:0045893~positive regulation of transcription, DNA-templated	26	18.5714	6.96848e-06	5253, 3607, 54617, 4899, 1499, 10691, 80314, 253461, 54971, 5325, 5443, 6925, 1488, 9252, 1012, 7337, 10499, 182, 8805, 10664, 54778, 7552, 9031, 7862, 4087, 6934	120	1349	16792	2.69701	0.0176949	0.00445338	0.0123266
GOTERM_BP_ALL	GO:1903508~positive regulation of nucleic acid-templated transcription	26	18.5714	6.96848e-06	5253, 3607, 54617, 4899, 1499, 10691, 80314, 253461, 54971, 5325, 5443, 6925, 1488, 9252, 1012, 7337, 10499, 182, 8805, 10664, 54778, 7552, 9031, 7862, 4087, 6934	120	1349	16792	2.69701	0.0176949	0.00445338	0.0123266
GOTERM_BP_ALL	GO:0016569~covalent chromatin modification	16	11.4286	7.93949e-06	5253, 51111, 9252, 9733, 1499, 10499, 23186, 10664, 80314, 11011, 54971, 55677, 148479, 9031, 7862, 196528	120	550	16792	4.07079	0.0201356	0.00405995	0.0140442
GOTERM_BP_ALL	GO:1902680~positive regulation of RNA biosynthetic process	26	18.5714	9.00232e-06	5253, 3607, 54617, 4899, 1499, 10691, 80314, 253461, 54971, 5325, 5443, 6925, 1488, 9252, 1012, 7337, 10499, 182, 8805, 10664, 54778, 7552, 9031, 7862, 4087, 6934	120	1369	16792	2.65761	0.0228001	0.00383663	0.0159241
GOTERM_BP_ALL	GO:0006139~nucleobase-containing compound metabolic process	65	46.4286	1.18139e-05	26512, 54617, 4899, 23279, 255877, 10691, 4928, 1665, 158431, 80314, 23075, 5325, 23076, 9972, 7543, 85460, 5443, 6925, 1488, 55225, 9252, 136051, 7337, 10664, 7552, 10146, 9962, 4087, 6934, 5253, 64750, 3607, 92345, 22794, 84498, 54888, 1499, 25909, 51808, 9126, 253461, 54971, 23394, 81608, 196528, 9475, 7014, 23592, 51111, 91603, 22828, 9733, 91746, 1012, 23186, 10499, 80153, 8805, 182, 54778, …	120	5794	16792	1.56984	0.0298139	0.00431458	0.0208969
GOTERM_BP_ALL	GO:0010628~positive regulation of gene expression	29	20.7143	1.48984e-05	5253, 3607, 54617, 4899, 1499, 10691, 80314, 253461, 54971, 5325, 5443, 6925, 9475, 1488, 7014, 10253, 9252, 1012, 7337, 10499, 182, 8805, 10664, 54778, 7552, 9031, 7862, 4087, 6934	120	1692	16792	2.39838	0.0374507	0.00475989	0.0263523
GOTERM_BP_ALL	GO:0051254~positive regulation of RNA metabolic process	26	18.5714	1.58909e-05	5253, 3607, 54617, 4899, 1499, 10691, 80314, 253461, 54971, 5325, 5443, 6925, 1488, 9252, 1012, 7337, 10499, 182, 8805, 10664, 54778, 7552, 9031, 7862, 4087, 6934	120	1415	16792	2.57121	0.0398952	0.00451344	0.0281076
GOTERM_BP_ALL	GO:0032774~RNA biosynthetic process	49	35	2.32836e-05	26512, 54617, 4899, 23279, 255877, 4928, 10691, 80314, 158431, 5325, 9972, 7543, 5443, 85460, 6925, 1488, 9252, 136051, 7337, 10664, 7552, 4087, 6934, 5253, 64750, 3607, 22794, 84498, 1499, 25909, 51808, 253461, 54971, 81608, 23394, 196528, 23592, 51111, 1012, 10499, 23186, 8805, 182, 54778, 9889, 55677, 55536, 9031, 7862	120	3905	16792	1.75589	0.0579088	0.00594756	0.041181
GOTERM_BP_ALL	GO:0046483~heterocycle metabolic process	65	46.4286	2.54665e-05	26512, 54617, 4899, 23279, 255877, 10691, 4928, 1665, 158431, 80314, 23075, 5325, 23076, 9972, 7543, 85460, 5443, 6925, 1488, 55225, 9252, 136051, 7337, 10664, 7552, 10146, 9962, 4087, 6934, 5253, 64750, 3607, 92345, 22794, 84498, 54888, 1499, 25909, 51808, 9126, 253461, 54971, 23394, 81608, 196528, 9475, 7014, 23592, 51111, 91603, 22828, 9733, 91746, 1012, 23186, 10499, 80153, 8805, 182, 54778, …	120	5919	16792	1.53669	0.063163	0.00591389	0.0450411
GOTERM_CC_ALL	GO:0005654~nucleoplasm	41	29.2857	2.91797e-05	5253, 64750, 3607, 26512, 22794, 4899, 54888, 54906, 1499, 124245, 22905, 4928, 10691, 25909, 7402, 51808, 80314, 9126, 54971, 5325, 81608, 9972, 196528, 25820, 7014, 9252, 91603, 22828, 9733, 91746, 23186, 10499, 10664, 54778, 55677, 148479, 9031, 7862, 23126, 6934, 4087	130	2996	18224	1.91841	0.0110849	0.00278282	0.0404196
GOTERM_BP_ALL	GO:0045935~positive regulation of nucleobase-containing compound metabolic process	28	20	2.92978e-05	5253, 3607, 54617, 4899, 1499, 10691, 80314, 253461, 54971, 23394, 5325, 5443, 6925, 1488, 7014, 9252, 1012, 7337, 10499, 182, 8805, 10664, 54778, 7552, 9031, 7862, 4087, 6934	120	1658	16792	2.36317	0.072314	0.00623564	0.0518156
GOTERM_MF_ALL	GO:0003676~nucleic acid binding	53	37.8571	3.01712e-05	54617, 4899, 255877, 55646, 124245, 10691, 4928, 158431, 1665, 23075, 5325, 23076, 9972, 7543, 85460, 6925, 55225, 136051, 54726, 85364, 10664, 7552, 10146, 23126, 4087, 6934, 3607, 92345, 22794, 54888, 1499, 25909, 51808, 253461, 54971, 81608, 23394, 196528, 9475, 4236, 23592, 7014, 91603, 22828, 9733, 91746, 23186, 10499, 8805, 80153, 9889, 55677, 7862	129	4097	16881	1.69285	0.0133366	0.0133366	0.0427269
GOTERM_BP_ALL	GO:0010467~gene expression	60	42.8571	3.16531e-05	26512, 54617, 4899, 23279, 255877, 10691, 4928, 1665, 158431, 80314, 5325, 23076, 9972, 7543, 85460, 5443, 6925, 1488, 9252, 55225, 136051, 7337, 10664, 7552, 4087, 6934, 5253, 64750, 3607, 92345, 22794, 84498, 54888, 1499, 25909, 51808, 253461, 54971, 23394, 81608, 196528, 9475, 7014, 23592, 10253, 51111, 22828, 9733, 91746, 1012, 23186, 10499, 8805, 182, 54778, 9889, 55677, 55536, 9031, 7862	120	5306	16792	1.58236	0.0778953	0.00621878	0.0559801
GOTERM_CC_ALL	GO:0005694~chromosome	20	14.2857	3.26314e-05	5253, 7014, 51111, 54617, 91603, 23279, 80204, 1499, 4928, 25909, 10664, 8805, 9126, 253461, 23076, 9031, 23126, 4087, 6925, 6934	130	937	18224	2.9922	0.012388	0.00248998	0.0452
GOTERM_BP_ALL	GO:0006725~cellular aromatic compound metabolic process	65	46.4286	3.34864e-05	26512, 54617, 4899, 23279, 255877, 10691, 4928, 1665, 158431, 80314, 23075, 5325, 23076, 9972, 7543, 85460, 5443, 6925, 1488, 55225, 9252, 136051, 7337, 10664, 7552, 10146, 9962, 4087, 6934, 5253, 64750, 3607, 92345, 22794, 84498, 54888, 1499, 25909, 51808, 9126, 253461, 54971, 23394, 81608, 196528, 9475, 7014, 23592, 51111, 91603, 22828, 9733, 91746, 1012, 23186, 10499, 80153, 8805, 182, 54778, …	120	5965	16792	1.52484	0.0822163	0.00610937	0.0592215
GOTERM_BP_ALL	GO:0006366~transcription from RNA polymerase II promoter	29	20.7143	5.60329e-05	64750, 3607, 26512, 54617, 22794, 4899, 255877, 1499, 10691, 51808, 80314, 253461, 81608, 5325, 5443, 6925, 1488, 23592, 9252, 1012, 7337, 23186, 10499, 182, 8805, 10664, 54778, 6934, 4087	120	1820	16792	2.22971	0.133732	0.00952504	0.099077
GOTERM_BP_ALL	GO:0006351~transcription, DNA-templated	45	32.1429	7.64107e-05	5253, 64750, 3607, 26512, 54617, 22794, 84498, 4899, 255877, 1499, 10691, 51808, 158431, 80314, 253461, 54971, 5325, 23394, 81608, 7543, 5443, 85460, 196528, 6925, 1488, 23592, 9252, 51111, 136051, 1012, 7337, 23186, 10499, 182, 10664, 8805, 54778, 9889, 7552, 55677, 55536, 9031, 7862, 6934, 4087	120	3605	16792	1.74674	0.1778	0.0121612	0.135086
GOTERM_BP_ALL	GO:0010468~regulation of gene expression	51	36.4286	8.78821e-05	5253, 64750, 3607, 54617, 22794, 84498, 4899, 23279, 255877, 1499, 4928, 10691, 25909, 80314, 158431, 253461, 54971, 23394, 5325, 9972, 7543, 5443, 85460, 196528, 6925, 9475, 1488, 7014, 23592, 10253, 51111, 9252, 136051, 9733, 91746, 1012, 7337, 10499, 23186, 10664, 182, 8805, 54778, 9889, 7552, 55677, 55536, 9031, 7862, 6934, 4087	120	4345	16792	1.64249	0.201615	0.0131576	0.155351
GOTERM_BP_ALL	GO:0051173~positive regulation of nitrogen compound metabolic process	28	20	8.84103e-05	5253, 3607, 54617, 4899, 1499, 10691, 80314, 253461, 54971, 23394, 5325, 5443, 6925, 1488, 7014, 9252, 1012, 7337, 10499, 182, 8805, 10664, 54778, 7552, 9031, 7862, 4087, 6934	120	1767	16792	2.21739	0.202694	0.0125054	0.156284
GOTERM_BP_ALL	GO:1901360~organic cyclic compound metabolic process	65	46.4286	9.5573e-05	26512, 54617, 4899, 23279, 255877, 10691, 4928, 1665, 158431, 80314, 23075, 5325, 23076, 9972, 7543, 85460, 5443, 6925, 1488, 55225, 9252, 136051, 7337, 10664, 7552, 10146, 9962, 4087, 6934, 5253, 64750, 3607, 92345, 22794, 84498, 54888, 1499, 25909, 51808, 9126, 253461, 54971, 23394, 81608, 196528, 9475, 7014, 23592, 51111, 91603, 22828, 9733, 91746, 1012, 23186, 10499, 80153, 8805, 182, 54778, …	120	6149	16792	1.47921	0.217193	0.0128052	0.168936
GOTERM_CC_ALL	GO:0070013~intracellular organelle lumen	51	36.4286	9.82539e-05	26512, 54617, 4899, 54906, 55646, 124245, 22905, 10691, 4928, 7402, 80314, 1665, 23076, 5325, 9972, 5443, 25820, 6925, 9252, 10664, 23126, 6934, 4087, 5253, 64750, 3607, 22794, 54888, 1499, 25909, 51808, 9126, 54971, 81608, 196528, 7014, 51111, 91603, 22828, 9733, 91746, 80204, 23186, 10499, 8805, 54778, 55677, 55536, 148479, 9031, 7862	130	4328	18224	1.6519	0.0368391	0.00623628	0.136041
[truncated: 57 more rows]

## Sheet: KICH_increasing
Category	Term	Count	X.	PValue	Genes	List.Total	Pop.Hits	Pop.Total	Fold.Enrichment	Bonferroni	Benjamini	FDR
[truncated: 31 more rows]

## Sheet: KIRC_decreasing
Category	Term	Count	X.	PValue	Genes	List.Total	Pop.Hits	Pop.Total	Fold.Enrichment	Bonferroni	Benjamini	FDR
[truncated: 8 more rows]

[truncated: 5 more sheets: KIRP_decreasing, LUAD_decreasing, LUAD_increasing, THCA_decreasing, THCA_increasing]
