# Supplementary material for: Genome-Wide Transcriptomic Analysis of Non-Tumorigenic Tissues Reveals Aging-Related Prognostic Markers and Drug Targets in Renal Cell Carcinoma
Source: Cancers (Basel). 2021 Jun 18;13(12):3045. doi: 10.3390/cancers13123045 (PMC8234889; doi:10.3390/cancers13123045)
Supplement: Supplementary file 1 [file cancers-13-03045-s001.zip › Table S5 - Summary of Cox regression with aging-related genes and miRNAs.xlsx]

## Sheet: Cox regression with aging gene
Supplementary Table 5-1. The summary of Cox regression models using aging-related genes
	inc_coeff	Hazard Ratio (exp(inc_coeff))	se(inc_coeff)	inc_z	inc_p_value	Llihd	Wald	Logrank	dec_coeff	Hazard Ratio (exp(dec_coeff))	se(dec_coeff)	dec_z	dec_p_value	Llihd	Wald	Logrank
BLCA	0.110799	1.11717	0.355017	0.312095	0.754968	0.761463	0.754968	0.754798	-0.899021	0.406968	0.434317	-2.06997	0.0384554	0.0179631	0.0384554	0.0260333
BRCA	0.143924	1.1548	0.137557	1.04629	0.295429	0.301194	0.295429	0.294766	-0.177295	0.837533	0.155192	-1.14242	0.253279	0.250118	0.253279	0.252539
KIRC	0.817767	2.26544	0.192195	4.25489	2.09156e-05	3.80455e-05	2.09156e-05	8.62789e-06	-0.740028	0.4771	0.300969	-2.45882	0.0139396	0.00828778	0.0139396	0.0188086
KICH	1.19172	3.29273	0.72799	1.637	0.101631	0.0844329	0.101631	0.0719099	-1.54138	0.214086	1.09157	-1.41207	0.157929	0.080254	0.157929	0.119909
HNSC	0.127172	1.13561	0.1722	0.738514	0.460202	0.46076	0.460202	0.459783	0.0587704	1.06053	0.167196	0.351507	0.725208	0.729537	0.725208	0.725048
LIHC	-0.295372	0.744255	0.198575	-1.48746	0.136894	0.131633	0.136894	0.135386	0.173853	1.18988	0.19204	0.905295	0.365309	0.376647	0.365309	0.364849
LUAD	-0.132604	0.875812	0.221468	-0.59875	0.549339	0.547491	0.549339	0.54919	0.0977041	1.10264	0.156222	0.625418	0.531697	0.548928	0.531697	0.53095
LUSC	0.307562	1.36011	0.212107	1.45003	0.14705	0.147828	0.14705	0.145901	-0.269051	0.764104	0.216293	-1.24392	0.213529	0.192825	0.213529	0.211055
KIRP	-0.805969	0.446655	0.600505	-1.34215	0.179546	0.168085	0.179546	0.175822	0.429027	1.53576	0.451587	0.950044	0.34209	0.359717	0.34209	0.338403
STAD	-0.0234511	0.976822	0.284512	-0.0824257	0.934308	0.933704	0.934308	0.9343	NA	NA	NA	NA	NA	NA	NA	NA
THCA	0.375727	1.45605	0.443035	0.848075	0.396396	0.412703	0.396396	0.390557	-2.69311	0.0676699	1.74299	-1.54511	0.122319	0.0595631	0.122319	0.140899
UCEC	1.01965	2.77223	0.56246	1.81285	0.0698556	0.0607994	0.0698556	0.0209023	-1.0075	0.365129	0.874831	-1.15166	0.249463	0.17759	0.249463	0.209036
inc_coeff / dec_coeff	The regression coefficient of increasing or decreasing indexes in the Cox model.
Hazard Ratio	The exponentiated coefficients.
se(coeff)	The standard error of coefficients.
z	Wald statistic value; coeff / se(coeff)
p_value	p-value of age in Wald test.
Llihd, Wald, Logrank	Global statistical significance of the model. (Likelihood-ratio test, Wald test, score logrank test)

## Sheet: Cox regression with aging miRNA
Supplementary Table 5-2. The summary of Cox regression models using aging-related miRNAs
	inc_coeff	Hazard Ratio (exp(inc_coeff))	se(inc_coeff)	inc_z	inc_p_value	Llihd	Wald	Logrank	dec_coeff	Hazard Ratio (exp(dec_coeff))	se(dec_coeff)	dec_z	dec_p_value	Llihd	Wald	Logrank
BLCA	0.0435361	1.0445	0.29957	0.145329	0.884451	0.885561	0.884451	0.88442	-0.837234	0.432906	0.532062	-1.57357	0.115588	0.0526123	0.115588	0.0912653
BRCA	0.237681	1.2683	0.140968	1.68607	0.0917832	0.0995745	0.0917832	0.0905712	-0.425989	0.653123	0.20092	-2.12019	0.0339901	0.0244854	0.0339901	0.0333835
KIRC	0.515239	1.67404	0.194331	2.65135	0.00801701	0.0103891	0.00801701	0.00687214	-0.828639	0.436643	0.246864	-3.35666	0.000788907	0.000320534	0.000788907	0.000705509
KICH	0.710589	2.03519	0.572336	1.24156	0.2144	0.218898	0.2144	0.192864	-0.70781	0.492722	0.797175	-0.887899	0.374595	0.340057	0.374595	0.354772
HNSC	0.168136	1.1831	0.216585	0.776304	0.437569	0.446824	0.437569	0.43717	-0.295663	0.744038	0.279992	-1.05597	0.290982	0.276648	0.290982	0.292635
LIHC	-0.128411	0.879492	0.197211	-0.651135	0.51496	0.512734	0.51496	0.514702	-0.0320947	0.968415	0.206131	-0.1557	0.876269	0.87567	0.876269	0.876267
LUAD	0.0457493	1.04681	0.287751	0.158989	0.873677	0.874967	0.873677	0.873665	0.220033	1.24612	0.304985	0.721456	0.470629	0.470306	0.470629	0.469554
LUSC	0.411085	1.50845	0.226127	1.81794	0.069074	0.0957712	0.069074	0.0679407	-0.0154556	0.984663	0.246493	-0.062702	0.950004	0.949978	0.950004	0.950004
KIRP	-0.231107	0.793655	0.407783	-0.566739	0.570891	0.573931	0.570891	0.570085	0.00140917	1.00141	0.325202	0.00433321	0.996543	0.996544	0.996543	0.996543
STAD	0.144887	1.15591	0.242528	0.597402	0.550239	0.554791	0.550239	0.548585	0.122082	1.12985	0.221606	0.550894	0.581706	0.598399	0.581706	0.580689
THCA	0.866811	2.37931	0.52857	1.63992	0.101022	0.104263	0.101022	0.0990607	-2.73055	0.0651835	1.23209	-2.2162	0.026678	0.00294716	0.026678	0.0168163
UCEC	0.552396	1.73741	0.577744	0.956127	0.339008	0.373072	0.339008	0.321538	-0.783573	0.456771	0.992078	-0.78983	0.429627	0.370584	0.429627	0.41228
inc_coeff / dec_coeff	The regression coefficient of increasing or decreasing indexes in the Cox model.
Hazard Ratio	The exponentiated coefficients.
se(coeff)	The standard error of coefficients.
z	Wald statistic value; coeff / se(coeff)
p_value	p-value of age in Wald test.
Llihd, Wald, Logrank	Global statistical significance of the model. (Likelihood-ratio test, Wald test, score logrank test)
