# Supplementary material for: Genome-Wide Transcriptomic Analysis of Non-Tumorigenic Tissues Reveals Aging-Related Prognostic Markers and Drug Targets in Renal Cell Carcinoma
Source: Cancers (Basel). 2021 Jun 18;13(12):3045. doi: 10.3390/cancers13123045 (PMC8234889; doi:10.3390/cancers13123045)
Supplement: Supplementary file 1 [file cancers-13-03045-s001.zip › Table S6 - Functional annotion of KIRC upregulated DEGs.xlsx]

## Sheet: KIRC cancer upregulated DEGs
Category	Term	Count	%	PValue	Genes	List Total	Pop Hits	Pop Total	Fold Enrichment	Bonferroni	Benjamini	FDR
GOTERM_BP_ALL	GO:0002376~immune system process	159	37.5	1.21929e-37	7535, 2210, 5169, 641649, 8530, 54518, 11151, 942, 7293, 8744, 164668, 285, 3683, 3681, 9450, 8740, 8320, 6352, 89857, 1521, 2209, 29851, 2207, 22806, 5228, 10538, 3135, 4318, 10537, 9447, 2015, 7409, 6688, 7941, 55423, 1794, 939, 6362, 5551, 5027, 11006, 6404, 6364, 3687, 3689, 3002, 3001, 2214, 11148, 1493, 8862, 9437, 10871, 10225, 10673, 925, 27180, 10326, 64926, 926, 924, 922, 79626, 7422, 9…	384	2465	16792	2.82066	5.8038e-34	5.8038e-34	2.30836e-34
GOTERM_BP_ALL	GO:0006955~immune response	121	28.5377	5.1967e-35	7535, 5169, 2210, 8530, 54518, 11151, 942, 7293, 8744, 164668, 3683, 3681, 9450, 8740, 6352, 8320, 89857, 2209, 1521, 29851, 2207, 10538, 3135, 10537, 9447, 2015, 7409, 1794, 939, 6362, 5551, 11006, 5027, 6364, 3689, 3002, 3001, 2214, 1493, 8862, 9437, 10673, 10225, 10326, 925, 926, 924, 79626, 6373, 919, 57379, 695, 3117, 3118, 3119, 53347, 915, 916, 57817, 917, 64005, 202309, 912, 1118, 115362,…	384	1551	16792	3.4115	2.47363e-31	1.23682e-31	9.83841e-32
GOTERM_BP_ALL	GO:0002682~regulation of immune system process	107	25.2358	2.48501e-30	7535, 2210, 11151, 942, 7293, 8744, 3683, 8740, 6352, 89857, 2209, 29851, 2207, 22806, 5228, 3135, 9447, 7409, 6688, 7941, 55423, 1794, 939, 11006, 5027, 6364, 3689, 11148, 2214, 1493, 9437, 10871, 10673, 10225, 27180, 925, 926, 64926, 79626, 7422, 6373, 919, 2833, 695, 3117, 3118, 1441, 3119, 914, 53347, 915, 916, 917, 64005, 912, 115362, 718, 713, 26279, 712, 54209, 714, 51284, 3120, 51311, 108…	384	1378	16792	3.39552	1.18286e-26	3.94288e-27	4.70463e-27
GOTERM_BP_ALL	GO:0045321~leukocyte activation	75	17.6887	1.6007e-27	10859, 7535, 56253, 54518, 11151, 942, 7293, 3620, 8744, 3683, 126259, 57823, 8740, 6352, 8320, 146850, 29851, 2207, 84174, 22806, 257101, 6664, 3594, 10538, 3135, 30009, 10537, 7409, 6688, 8832, 55423, 1794, 939, 5551, 5027, 6404, 7305, 3689, 11148, 1493, 9437, 10673, 1029, 925, 926, 64926, 924, 79626, 3071, 3458, 919, 114836, 53833, 57379, 695, 3117, 3118, 3119, 914, 915, 916, 917, 54440, 27240…	384	747	16792	4.39048	7.61932e-24	1.90483e-24	3.03045e-24
GOTERM_BP_ALL	GO:0046649~lymphocyte activation	68	16.0377	3.69452e-26	10859, 7535, 56253, 54518, 11151, 942, 7293, 3620, 8744, 3683, 126259, 57823, 8740, 6352, 8320, 146850, 29851, 2207, 84174, 22806, 257101, 6664, 3594, 10538, 3135, 30009, 7409, 6688, 55423, 1794, 939, 5551, 5027, 3689, 11148, 1493, 9437, 10673, 1029, 925, 926, 64926, 924, 79626, 3071, 3458, 919, 114836, 53833, 57379, 695, 3117, 3118, 3119, 914, 915, 916, 917, 54440, 27240, 202309, 912, 11314, 262…	384	643	16792	4.62455	1.75859e-22	3.51718e-23	6.99447e-23
GOTERM_BP_ALL	GO:0001775~cell activation	80	18.8679	1.28947e-25	10859, 7535, 3627, 56253, 54518, 11151, 942, 7293, 7450, 3620, 8744, 3683, 126259, 57823, 8740, 6352, 8320, 146850, 29851, 2207, 84174, 22806, 257101, 6664, 3594, 10538, 3135, 30009, 10537, 7409, 6688, 8832, 55423, 1794, 939, 5028, 5551, 5027, 6404, 7305, 3689, 11148, 1493, 23533, 9437, 10673, 1029, 925, 926, 64926, 924, 79626, 3071, 3458, 919, 114836, 53833, 57379, 695, 3117, 3118, 3119, 914, 91…	384	910	16792	3.84432	6.13787e-22	1.02298e-22	2.44123e-22
GOTERM_BP_ALL	GO:0042110~T cell activation	56	13.2075	4.60978e-25	10859, 7535, 56253, 54518, 942, 11151, 7293, 8744, 3620, 3683, 126259, 8740, 6352, 8320, 146850, 29851, 2207, 84174, 257101, 3594, 30009, 3135, 10538, 7409, 55423, 1794, 939, 5027, 11148, 1493, 10673, 1029, 925, 926, 64926, 924, 79626, 3071, 3458, 919, 114836, 53833, 3117, 3118, 3119, 914, 915, 916, 917, 54440, 912, 11314, 26279, 201633, 399, 3120	384	446	16792	5.49066	2.19425e-21	3.13465e-22	8.72725e-22
GOTERM_BP_ALL	GO:0070489~T cell aggregation	56	13.2075	4.60978e-25	10859, 7535, 56253, 54518, 942, 11151, 7293, 8744, 3620, 3683, 126259, 8740, 6352, 8320, 146850, 29851, 2207, 84174, 257101, 3594, 30009, 3135, 10538, 7409, 55423, 1794, 939, 5027, 11148, 1493, 10673, 1029, 925, 926, 64926, 924, 79626, 3071, 3458, 919, 114836, 53833, 3117, 3118, 3119, 914, 915, 916, 917, 54440, 912, 11314, 26279, 201633, 399, 3120	384	446	16792	5.49066	2.19425e-21	3.13465e-22	8.72725e-22
GOTERM_BP_ALL	GO:0071593~lymphocyte aggregation	56	13.2075	5.15108e-25	10859, 7535, 56253, 54518, 942, 11151, 7293, 8744, 3620, 3683, 126259, 8740, 6352, 8320, 146850, 29851, 2207, 84174, 257101, 3594, 30009, 3135, 10538, 7409, 55423, 1794, 939, 5027, 11148, 1493, 10673, 1029, 925, 926, 64926, 924, 79626, 3071, 3458, 919, 114836, 53833, 3117, 3118, 3119, 914, 915, 916, 917, 54440, 912, 11314, 26279, 201633, 399, 3120	384	447	16792	5.47837	2.45191e-21	3.06489e-22	9.75204e-22
GOTERM_BP_ALL	GO:0070486~leukocyte aggregation	56	13.2075	1.11081e-24	10859, 7535, 56253, 54518, 942, 11151, 7293, 8744, 3620, 3683, 126259, 8740, 6352, 8320, 146850, 29851, 2207, 84174, 257101, 3594, 30009, 3135, 10538, 7409, 55423, 1794, 939, 5027, 11148, 1493, 10673, 1029, 925, 926, 64926, 924, 79626, 3071, 3458, 919, 114836, 53833, 3117, 3118, 3119, 914, 915, 916, 917, 54440, 912, 11314, 26279, 201633, 399, 3120	384	454	16792	5.39391	5.28745e-21	5.87494e-22	2.10298e-21
GOTERM_BP_ALL	GO:0007159~leukocyte cell-cell adhesion	58	13.6792	1.27164e-24	10859, 7535, 56253, 54518, 942, 11151, 7293, 8744, 3620, 3683, 126259, 8740, 6352, 8320, 146850, 29851, 2207, 84174, 257101, 3594, 10538, 30009, 3135, 7409, 55423, 1794, 939, 5027, 3689, 11148, 1493, 10673, 1029, 925, 926, 64926, 924, 79626, 3071, 3458, 919, 114836, 53833, 3117, 3118, 3119, 914, 915, 916, 917, 54440, 27240, 912, 11314, 26279, 201633, 399, 3120	384	491	16792	5.16556	6.05302e-21	6.05302e-22	2.40748e-21
GOTERM_BP_ALL	GO:0050776~regulation of immune response	76	17.9245	7.33764e-23	10859, 7535, 2210, 56253, 50852, 942, 3824, 3620, 3683, 57823, 6352, 126014, 89857, 146850, 2209, 2207, 84174, 257101, 3594, 3135, 30009, 9447, 3811, 3812, 7409, 8832, 5027, 7305, 3689, 2214, 1493, 3802, 9437, 4049, 2359, 10871, 146722, 10673, 3903, 10225, 27180, 925, 926, 3904, 3804, 3071, 10563, 3458, 919, 79931, 114836, 53833, 695, 3117, 3118, 3119, 53347, 915, 916, 917, 54440, 64005, 912, 115…	384	912	16792	3.6441	3.49271e-19	3.1752e-20	1.38916e-19
GOTERM_BP_ALL	GO:0002684~positive regulation of immune system process	74	17.4528	2.79757e-20	10859, 7535, 3627, 56253, 11151, 942, 50852, 7293, 3620, 8744, 126259, 8740, 6352, 89857, 146850, 2209, 29851, 2207, 84174, 5228, 3594, 3135, 30009, 9447, 7409, 8832, 7941, 55423, 939, 8784, 5027, 6364, 3689, 11148, 2214, 1493, 4049, 2359, 10673, 64926, 3071, 10563, 3458, 7422, 6373, 919, 79931, 114836, 695, 3117, 3118, 3119, 914, 53347, 915, 916, 917, 54440, 64005, 912, 115362, 4283, 11314, 3162…	384	960	16792	3.37079	1.33164e-16	1.1097e-17	5.29637e-17
GOTERM_BP_ALL	GO:0006952~defense response	95	22.4057	6.20944e-20	7535, 10859, 2210, 3627, 56253, 11151, 50852, 942, 3824, 338557, 7293, 3620, 3625, 3683, 164668, 9450, 57823, 6352, 146850, 2209, 2207, 7852, 257101, 387695, 3594, 7130, 10538, 3135, 10537, 9447, 3811, 7036, 3812, 838, 7409, 8832, 7941, 1794, 939, 6362, 8784, 5551, 5027, 10663, 6364, 1234, 7305, 10578, 3687, 3689, 3002, 9437, 4049, 2359, 133, 10871, 10225, 3604, 10326, 925, 926, 313, 922, 79626, …	384	1518	16792	2.73667	2.95569e-16	2.27361e-17	1.17557e-16
GOTERM_BP_ALL	GO:0016337~single organismal cell-cell adhesion	63	14.8585	9.23993e-20	10859, 1475, 7535, 56253, 54518, 11151, 942, 7293, 3620, 8744, 3683, 3681, 126259, 8740, 6352, 8320, 146850, 29851, 2207, 84174, 257101, 3594, 10538, 3135, 30009, 7409, 55423, 1794, 939, 5027, 3687, 3689, 11148, 1493, 10673, 1029, 925, 926, 64926, 924, 79626, 3071, 10563, 3458, 919, 114836, 53833, 3117, 3118, 3119, 914, 915, 916, 917, 54440, 27240, 912, 5341, 11314, 26279, 201633, 399, 3120	384	725	16792	3.79991	4.39821e-16	3.14158e-17	1.74931e-16
GOTERM_BP_ALL	GO:0050863~regulation of T cell activation	41	9.66981	1.02564e-19	7535, 10859, 942, 11151, 10673, 1029, 64926, 8744, 3620, 126259, 8740, 79626, 6352, 3071, 3458, 146850, 919, 29851, 53833, 257101, 3594, 3117, 3135, 3118, 3119, 914, 7409, 915, 916, 917, 54440, 27240, 912, 55423, 939, 11314, 26279, 201633, 3120, 11148, 1493	384	299	16792	5.99631	4.88206e-16	3.2547e-17	1.94175e-16
GOTERM_BP_ALL	GO:0051249~regulation of lymphocyte activation	47	11.0849	2.38461e-19	7535, 10859, 11151, 942, 7293, 10673, 1029, 64926, 8744, 3620, 126259, 8740, 79626, 6352, 3071, 3458, 146850, 919, 29851, 84174, 22806, 53833, 257101, 6664, 3594, 695, 3117, 3135, 30009, 3118, 3119, 914, 7409, 915, 916, 917, 54440, 27240, 912, 55423, 939, 11314, 26279, 201633, 3120, 11148, 1493	384	411	16792	5.00066	1.13507e-15	7.0942e-17	4.51454e-16
GOTERM_BP_ALL	GO:0002694~regulation of leukocyte activation	50	11.7925	2.49235e-19	7535, 10859, 11151, 942, 7293, 10673, 1029, 64926, 8744, 3620, 126259, 8740, 79626, 6352, 3071, 3458, 146850, 919, 29851, 2207, 84174, 22806, 53833, 257101, 6664, 3594, 695, 3117, 3135, 30009, 3118, 3119, 914, 7409, 915, 916, 917, 54440, 8832, 27240, 912, 55423, 939, 11314, 3162, 26279, 201633, 3120, 11148, 1493	384	468	16792	4.67192	1.18636e-15	6.97858e-17	4.71852e-16
GOTERM_BP_ALL	GO:1903037~regulation of leukocyte cell-cell adhesion	41	9.66981	5.41503e-19	7535, 10859, 942, 11151, 10673, 1029, 64926, 8744, 3620, 126259, 8740, 79626, 6352, 3071, 3458, 146850, 919, 29851, 53833, 257101, 3594, 3117, 3135, 3118, 3119, 914, 7409, 915, 916, 917, 54440, 27240, 912, 55423, 939, 11314, 26279, 201633, 3120, 11148, 1493	384	313	16792	5.7281	2.57755e-15	1.43197e-16	1.02517e-15
GOTERM_BP_ALL	GO:0098602~single organism cell adhesion	64	15.0943	7.51671e-19	10859, 1475, 7535, 56253, 54518, 11151, 942, 7293, 3620, 8744, 3683, 9928, 3681, 126259, 8740, 6352, 8320, 146850, 29851, 2207, 84174, 257101, 3594, 10538, 3135, 30009, 7409, 55423, 1794, 939, 5027, 3687, 3689, 11148, 1493, 10673, 1029, 925, 926, 64926, 924, 79626, 3071, 10563, 3458, 919, 114836, 53833, 3117, 3118, 3119, 914, 915, 916, 917, 54440, 27240, 912, 5341, 11314, 26279, 201633, 399, 3120	384	779	16792	3.59264	3.57795e-15	1.88313e-16	1.42307e-15
GOTERM_BP_ALL	GO:0050865~regulation of cell activation	51	12.0283	8.01776e-19	10859, 7535, 942, 11151, 7293, 8744, 3620, 126259, 8740, 6352, 146850, 29851, 2207, 84174, 22806, 6664, 257101, 3594, 30009, 3135, 7409, 8832, 55423, 939, 11148, 1493, 10673, 1029, 64926, 79626, 3071, 3458, 919, 53833, 695, 3117, 3118, 3119, 914, 915, 916, 917, 54440, 27240, 912, 5341, 11314, 3162, 26279, 201633, 3120	384	501	16792	4.45147	3.81645e-15	1.90823e-16	1.51792e-15
GOTERM_BP_ALL	GO:0002250~adaptive immune response	46	10.8491	3.30423e-18	7535, 10859, 2210, 56253, 4049, 50852, 942, 10673, 3903, 925, 926, 924, 57823, 10563, 8320, 3458, 89857, 2207, 84174, 114836, 53833, 257101, 79168, 3594, 57379, 695, 10538, 30009, 3119, 2015, 54440, 23547, 8832, 202309, 27240, 64005, 939, 5027, 11006, 718, 713, 712, 714, 51311, 4068, 1493	384	420	16792	4.78938	1.57281e-14	7.48958e-16	6.25557e-15
GOTERM_BP_ALL	GO:0002252~immune effector process	61	14.3868	5.69233e-18	10859, 7535, 56253, 3627, 54518, 11151, 942, 3824, 7293, 3683, 164668, 57823, 8320, 146850, 2209, 2207, 84174, 257101, 3594, 10538, 30009, 9447, 3811, 7409, 8832, 1794, 939, 5027, 5551, 7305, 3687, 3002, 2214, 4049, 9437, 10225, 925, 926, 3071, 3458, 919, 114836, 53833, 57379, 695, 3119, 917, 54440, 202309, 64005, 4283, 11314, 3162, 718, 713, 712, 714, 4064, 51284, 51311, 4068	384	742	16792	3.59499	2.70955e-14	1.23161e-15	1.07767e-14
GOTERM_BP_ALL	GO:0022610~biological adhesion	97	22.8774	1.41601e-17	1475, 7535, 10859, 56253, 89790, 54518, 11151, 942, 1006, 7293, 7450, 3620, 8744, 3683, 285, 949, 3381, 9928, 3681, 126259, 8740, 57823, 6352, 8320, 146850, 29851, 2207, 84174, 257101, 64098, 3594, 7130, 146183, 10538, 3135, 30009, 2015, 7409, 8832, 92211, 55423, 1794, 939, 8784, 5027, 6404, 3687, 3689, 1237, 3910, 10669, 11148, 1493, 10673, 10225, 1029, 27180, 925, 27181, 176, 926, 64926, 924, 7…	384	1705	16792	2.48782	6.74023e-14	2.93053e-15	2.6808e-14
GOTERM_BP_ALL	GO:0007155~cell adhesion	96	22.6415	3.45125e-17	1475, 7535, 10859, 56253, 89790, 54518, 11151, 942, 1006, 7293, 7450, 3620, 8744, 3683, 285, 3381, 9928, 3681, 126259, 8740, 57823, 6352, 8320, 146850, 29851, 2207, 84174, 257101, 64098, 3594, 7130, 146183, 10538, 3135, 30009, 2015, 7409, 8832, 92211, 55423, 1794, 939, 8784, 5027, 6404, 3687, 3689, 1237, 3910, 10669, 11148, 1493, 10673, 10225, 1029, 27180, 925, 27181, 176, 926, 64926, 924, 79626,…	384	1699	16792	2.47087	1.6428e-13	6.84498e-15	6.53392e-14
GOTERM_BP_ALL	GO:0022407~regulation of cell-cell adhesion	42	9.90566	1.52922e-16	7535, 10859, 942, 11151, 10673, 1029, 64926, 8744, 3620, 126259, 8740, 79626, 6352, 10563, 3071, 3458, 146850, 919, 29851, 53833, 257101, 3594, 3117, 3135, 3118, 3119, 914, 7409, 915, 916, 917, 54440, 27240, 912, 55423, 939, 11314, 26279, 201633, 3120, 11148, 1493	384	386	16792	4.7581	5.28466e-13	2.10942e-14	2.10942e-13
GOTERM_BP_ALL	GO:0050870~positive regulation of T cell activation	31	7.31132	8.57041e-16	10859, 7535, 942, 11151, 10673, 64926, 8744, 126259, 8740, 3071, 6352, 3458, 146850, 919, 29851, 3594, 3117, 3135, 3118, 3119, 7409, 915, 916, 54440, 917, 55423, 912, 939, 3120, 11148, 1493	384	210	16792	6.45526	4.22773e-12	1.62648e-13	1.67644e-12
GOTERM_BP_ALL	GO:0002443~leukocyte mediated immunity	39	9.19811	2.09951e-15	7535, 10859, 56253, 4049, 9437, 3824, 11151, 10225, 925, 57823, 3458, 146850, 2207, 84174, 114836, 53833, 3594, 57379, 695, 10538, 30009, 3811, 3119, 7409, 54440, 8832, 202309, 64005, 939, 5027, 11314, 3162, 718, 713, 712, 3002, 714, 51311, 4068	384	356	16792	4.79055	1.00409e-11	3.71925e-13	3.9968e-12
GOTERM_BP_ALL	GO:0050867~positive regulation of cell activation	37	8.72642	2.29758e-15	7535, 10859, 942, 11151, 7293, 10673, 64926, 8744, 126259, 8740, 6352, 3071, 3458, 146850, 919, 29851, 2207, 3594, 695, 3117, 30009, 3135, 3118, 3119, 914, 7409, 915, 916, 54440, 917, 5341, 912, 55423, 939, 3120, 11148, 1493	384	320	16792	5.05618	1.10978e-11	3.9635e-13	4.41869e-12
GOTERM_BP_ALL	GO:1903039~positive regulation of leukocyte cell-cell adhesion	31	7.31132	2.42954e-15	10859, 7535, 942, 11151, 10673, 64926, 8744, 126259, 8740, 3071, 6352, 3458, 146850, 919, 29851, 3594, 3117, 3135, 3118, 3119, 7409, 915, 916, 54440, 917, 55423, 912, 939, 3120, 11148, 1493	384	218	16792	6.21837	1.16263e-11	4.00902e-13	4.62963e-12
GOTERM_BP_ALL	GO:0002449~lymphocyte mediated immunity	35	8.25472	2.45486e-15	10859, 56253, 4049, 9437, 3824, 11151, 10225, 925, 57823, 3458, 146850, 2207, 84174, 114836, 53833, 3594, 57379, 695, 10538, 30009, 3811, 3119, 7409, 54440, 202309, 64005, 939, 5027, 718, 713, 712, 3002, 714, 51311, 4068	384	285	16792	5.37025	1.16263e-11	3.87579e-13	4.62963e-12
GOTERM_BP_ALL	GO:0002696~positive regulation of leukocyte activation	36	8.49057	5.84323e-15	7535, 10859, 942, 11151, 7293, 10673, 64926, 8744, 126259, 8740, 6352, 3071, 3458, 146850, 919, 29851, 2207, 3594, 695, 3117, 30009, 3135, 3118, 3119, 914, 7409, 915, 916, 54440, 917, 912, 55423, 939, 3120, 11148, 1493	384	311	16792	5.0619	2.80087e-11	9.03499e-13	1.11355e-11
GOTERM_CC_ALL	GO:0005887~integral component of plasma membrane	88	20.7547	7.11529e-15	5169, 84109, 56253, 9514, 84634, 50852, 10246, 338557, 7293, 3780, 3683, 949, 441168, 3681, 2899, 94233, 3777, 29851, 2207, 8973, 163404, 7805, 3594, 1134, 3811, 7036, 3812, 2015, 970, 8832, 92211, 939, 8784, 5028, 5027, 10663, 1234, 6404, 7305, 3687, 3689, 1237, 2847, 2563, 10050, 1493, 8989, 3802, 9437, 4224, 2359, 10871, 3560, 10225, 345274, 3604, 27180, 925, 10326, 926, 3362, 3804, 9123, 3071…	405	1635	18224	2.42189	3.29692e-12	3.29692e-12	1.01252e-11
GOTERM_BP_ALL	GO:0046651~lymphocyte proliferation	33	7.78302	9.75644e-15	7535, 10859, 56253, 942, 11151, 7293, 10673, 1029, 64926, 8744, 3620, 126259, 8740, 3071, 6352, 3458, 114836, 22806, 53833, 6664, 3594, 3135, 916, 54440, 202309, 912, 1794, 5027, 11314, 26279, 4064, 11148, 1493	384	263	16792	5.48693	4.6505e-11	1.45328e-12	1.84963e-11
GOTERM_BP_ALL	GO:0032943~mononuclear cell proliferation	33	7.78302	1.21943e-14	7535, 10859, 56253, 942, 11151, 7293, 10673, 1029, 64926, 8744, 3620, 126259, 8740, 3071, 6352, 3458, 114836, 22806, 53833, 6664, 3594, 3135, 916, 54440, 202309, 912, 1794, 5027, 11314, 26279, 4064, 11148, 1493	384	265	16792	5.44552	5.81313e-11	1.76159e-12	2.31259e-11
GOTERM_BP_ALL	GO:0022409~positive regulation of cell-cell adhesion	32	7.54717	1.22678e-14	7535, 10859, 942, 11151, 10673, 64926, 8744, 126259, 8740, 3071, 10563, 6352, 3458, 146850, 919, 29851, 3594, 3117, 3135, 3118, 3119, 7409, 915, 916, 54440, 917, 912, 55423, 939, 3120, 11148, 1493	384	248	16792	5.64247	5.81313e-11	1.70974e-12	2.31259e-11
GOTERM_BP_ALL	GO:0051251~positive regulation of lymphocyte activation	34	8.01887	1.92812e-14	7535, 10859, 942, 11151, 7293, 10673, 64926, 8744, 126259, 8740, 6352, 3071, 3458, 146850, 919, 29851, 3594, 695, 3117, 30009, 3135, 3118, 3119, 7409, 915, 916, 54440, 917, 912, 55423, 939, 3120, 11148, 1493	384	287	16792	5.18046	9.19531e-11	2.62723e-12	3.65707e-11
GOTERM_CC_ALL	GO:0044459~plasma membrane part	118	27.8302	2.43743e-14	7535, 5169, 54518, 11151, 942, 338557, 7293, 140453, 949, 3683, 3681, 29851, 2207, 7805, 3135, 2015, 92211, 939, 5028, 5027, 6404, 3687, 3689, 3002, 2847, 3001, 343413, 2214, 1493, 9437, 4224, 10871, 10225, 10326, 27180, 925, 926, 64926, 919, 51305, 2833, 695, 3117, 3118, 1441, 3119, 1464, 914, 915, 916, 917, 64005, 912, 5341, 10071, 7226, 51284, 4818, 399, 3120, 10859, 3627, 84109, 56253, 9514, …	405	2635	18224	2.01507	1.13332e-11	5.66658e-12	3.48055e-11
GOTERM_CC_ALL	GO:0031226~intrinsic component of plasma membrane	89	20.9906	2.4707e-14	5169, 56253, 84109, 9514, 84634, 50852, 10246, 338557, 7293, 3780, 3683, 949, 441168, 3681, 2899, 94233, 3777, 29851, 2207, 8973, 163404, 7805, 3594, 1134, 3811, 7036, 3812, 2015, 970, 8832, 92211, 939, 8784, 5028, 5027, 10663, 1234, 6404, 7305, 3687, 3689, 1237, 2847, 2563, 10050, 1493, 8989, 3802, 9437, 4224, 2359, 10871, 3560, 10225, 345274, 3604, 27180, 925, 10326, 926, 64926, 3362, 3804, 912…	405	1701	18224	2.35437	1.14877e-11	3.82927e-12	3.52829e-11
GOTERM_BP_ALL	GO:0042098~T cell proliferation	27	6.36792	2.52316e-14	7535, 10859, 56253, 942, 11151, 7293, 10673, 1029, 8744, 3620, 64926, 126259, 8740, 3071, 6352, 3458, 53833, 3594, 3135, 916, 54440, 912, 1794, 5027, 26279, 11148, 1493	384	174	16792	6.78556	1.19962e-10	3.33222e-12	4.77174e-11
GOTERM_BP_ALL	GO:0048583~regulation of response to stimulus	148	34.9057	4.20475e-14	7535, 2210, 942, 338557, 7293, 332, 285, 22974, 3683, 9928, 9450, 8740, 6352, 89857, 2209, 3486, 2207, 7161, 5228, 57761, 3099, 203100, 3135, 4318, 10537, 9447, 7409, 7941, 1794, 939, 5028, 6362, 5027, 6364, 3689, 3002, 26353, 2214, 11082, 1493, 23533, 9437, 10871, 10225, 10673, 27180, 925, 64926, 313, 926, 5046, 79626, 7422, 6373, 919, 84699, 2173, 2833, 392255, 695, 3117, 3118, 116986, 3119, 14…	384	3636	16792	1.77996	2.00289e-10	5.41323e-12	7.96585e-11
GOTERM_BP_ALL	GO:0070661~leukocyte proliferation	33	7.78302	5.78145e-14	7535, 10859, 56253, 942, 11151, 7293, 10673, 1029, 64926, 8744, 3620, 126259, 8740, 3071, 6352, 3458, 114836, 22806, 53833, 6664, 3594, 3135, 916, 54440, 202309, 912, 1794, 5027, 11314, 26279, 4064, 11148, 1493	384	280	16792	5.15379	2.75331e-10	7.24554e-12	1.09512e-10
GOTERM_BP_ALL	GO:0050900~leukocyte migration	38	8.96226	6.65097e-14	7535, 2359, 3627, 11151, 285, 3683, 8740, 9123, 6352, 10563, 3071, 3458, 7422, 6373, 2207, 7852, 5228, 2833, 30009, 4318, 1441, 914, 7409, 8832, 7941, 64005, 55423, 8784, 6362, 11314, 4283, 6404, 6364, 3162, 1234, 3687, 3689, 7226	384	376	16792	4.41944	3.16551e-10	8.11673e-12	1.25899e-10
GOTERM_BP_ALL	GO:0030155~regulation of cell adhesion	50	11.7925	1.03297e-13	10859, 7535, 54518, 942, 11151, 8744, 3620, 285, 126259, 9928, 8740, 6352, 146850, 29851, 257101, 3594, 3135, 7409, 55423, 939, 8784, 3910, 11148, 1493, 10673, 1029, 64926, 79626, 10563, 3071, 3458, 7422, 919, 53833, 7045, 3117, 3118, 3119, 914, 915, 916, 917, 54440, 27240, 912, 11314, 27299, 26279, 201633, 3120	384	643	16792	3.4004	4.91474e-10	1.22868e-11	1.95477e-10
GOTERM_BP_ALL	GO:0050896~response to stimulus	261	61.5566	1.92799e-13	2210, 641649, 942, 332, 8318, 8744, 949, 164668, 1573, 8740, 8320, 6352, 89857, 2209, 3486, 2207, 29128, 7161, 5228, 85329, 387695, 57761, 3099, 5744, 2015, 5367, 939, 6362, 6364, 353345, 2847, 11082, 2214, 1493, 23533, 8862, 401124, 10871, 10225, 925, 10326, 27180, 926, 27181, 313, 924, 922, 79626, 919, 6373, 7045, 84699, 2833, 57379, 1441, 1464, 914, 915, 916, 917, 202309, 5341, 912, 115362, 55…	384	8329	16792	1.37031	9.17946e-10	2.23889e-11	3.65097e-10
GOTERM_CC_ALL	GO:0071944~cell periphery	186	43.8679	2.15224e-13	1475, 7535, 2210, 5169, 54518, 11151, 160364, 942, 338557, 1006, 7293, 8744, 140453, 3683, 285, 949, 9928, 3681, 9450, 8740, 2209, 29851, 2207, 7805, 22806, 64098, 57761, 26154, 3135, 2015, 7409, 55423, 92211, 939, 5028, 5551, 5027, 11006, 6404, 3687, 353345, 3689, 2847, 3002, 3001, 343413, 2214, 1493, 23533, 340547, 9437, 4224, 10871, 10225, 10673, 925, 27180, 10326, 64926, 926, 344838, 924, 115…	405	5256	18224	1.59238	9.98863e-11	2.49716e-11	3.06744e-10
GOTERM_CC_ALL	GO:0005886~plasma membrane	182	42.9245	5.03922e-13	7535, 1475, 2210, 5169, 54518, 11151, 160364, 942, 338557, 1006, 7293, 8744, 140453, 3683, 285, 949, 9928, 3681, 9450, 8740, 2209, 29851, 2207, 7805, 22806, 64098, 57761, 26154, 3135, 2015, 7409, 55423, 92211, 939, 5028, 5551, 5027, 11006, 6404, 3687, 353345, 3689, 2847, 3002, 3001, 343413, 2214, 1493, 23533, 340547, 9437, 4224, 10871, 10225, 10673, 925, 27180, 10326, 64926, 926, 344838, 924, 115…	405	5141	18224	1.59299	2.33824e-10	4.67647e-11	7.18048e-10
GOTERM_BP_ALL	GO:0048584~positive regulation of response to stimulus	96	22.6415	3.11628e-12	10859, 7535, 3627, 56253, 50852, 942, 338557, 7293, 23551, 3620, 3625, 9450, 8740, 6352, 54769, 89857, 146850, 2209, 3486, 2207, 7852, 7161, 84174, 6664, 5228, 247, 259266, 3594, 3099, 30009, 4318, 10537, 9447, 7409, 7941, 939, 6362, 8784, 5028, 5027, 6364, 3689, 3002, 11082, 2214, 1493, 23533, 4049, 2359, 10673, 1029, 925, 1749, 3362, 3071, 10563, 3458, 7422, 6373, 919, 79931, 114836, 84699, 283…	384	2030	16792	2.06798	1.48335e-08	3.53179e-10	5.89976e-09
GOTERM_BP_ALL	GO:0050778~positive regulation of immune response	49	11.5566	3.8398e-12	10859, 7535, 56253, 942, 50852, 3620, 6352, 89857, 2209, 2207, 84174, 3594, 30009, 9447, 7409, 5027, 3689, 2214, 1493, 4049, 2359, 10673, 3071, 3458, 919, 79931, 114836, 695, 3117, 3118, 3119, 53347, 915, 916, 54440, 917, 64005, 912, 115362, 11314, 718, 713, 712, 714, 51284, 4064, 3120, 4068, 51311	384	684	16792	3.13264	1.82775e-08	4.25059e-10	7.26955e-09
GOTERM_BP_ALL	GO:0050670~regulation of lymphocyte proliferation	26	6.13208	3.88795e-12	7535, 10859, 942, 11151, 7293, 10673, 1029, 3620, 8744, 64926, 126259, 3071, 6352, 3458, 53833, 22806, 6664, 3594, 3135, 916, 54440, 912, 11314, 26279, 11148, 1493	384	198	16792	5.74221	1.85069e-08	4.20611e-10	7.36078e-09
GOTERM_BP_ALL	GO:0002521~leukocyte differentiation	40	9.43396	4.02458e-12	7535, 10859, 942, 1029, 925, 8744, 8320, 3071, 3458, 7422, 146850, 2207, 114836, 22806, 257101, 3594, 57379, 695, 10538, 3135, 30009, 4318, 10537, 914, 7409, 6688, 915, 916, 54440, 912, 1794, 939, 11006, 7305, 26279, 54209, 714, 7226, 399, 1493	384	474	16792	3.69023	1.91569e-08	4.25709e-10	7.61931e-09
GOTERM_BP_ALL	GO:0032944~regulation of mononuclear cell proliferation	26	6.13208	4.35484e-12	7535, 10859, 942, 11151, 7293, 10673, 1029, 3620, 8744, 64926, 126259, 3071, 6352, 3458, 53833, 22806, 6664, 3594, 3135, 916, 54440, 912, 11314, 26279, 11148, 1493	384	199	16792	5.71336	2.07291e-08	4.50632e-10	8.24462e-09
GOTERM_BP_ALL	GO:0098609~cell-cell adhesion	67	15.8019	4.39144e-12	10859, 1475, 7535, 56253, 54518, 11151, 942, 1006, 7293, 3620, 8744, 3683, 3681, 126259, 8740, 6352, 8320, 146850, 29851, 2207, 84174, 257101, 3594, 10538, 3135, 30009, 7409, 8832, 92211, 55423, 1794, 939, 5027, 3687, 3689, 11148, 1493, 10673, 1029, 925, 926, 64926, 924, 79626, 3071, 10563, 3458, 919, 114836, 53833, 3117, 3118, 3119, 914, 915, 916, 917, 54440, 27240, 912, 5341, 54443, 11314, 2627…	384	1164	16792	2.51706	2.09035e-08	4.44755e-10	8.31397e-09
GOTERM_BP_ALL	GO:0030217~T cell differentiation	26	6.13208	7.59009e-12	7535, 942, 1029, 925, 8744, 3071, 8320, 3458, 146850, 2207, 114836, 257101, 3594, 30009, 3135, 10538, 7409, 915, 916, 54440, 912, 1794, 939, 26279, 399, 1493	384	204	16792	5.57333	3.61286e-08	7.52679e-10	1.43695e-08
GOTERM_BP_ALL	GO:0070663~regulation of leukocyte proliferation	26	6.13208	1.17129e-11	7535, 10859, 942, 11151, 7293, 10673, 1029, 3620, 8744, 64926, 126259, 3071, 6352, 3458, 53833, 22806, 6664, 3594, 3135, 916, 54440, 912, 11314, 26279, 11148, 1493	384	208	16792	5.46615	5.57532e-08	1.13782e-09	2.21748e-08
GOTERM_BP_ALL	GO:0045785~positive regulation of cell adhesion	35	8.25472	1.51533e-11	7535, 10859, 54518, 942, 11151, 10673, 64926, 8744, 126259, 8740, 6352, 10563, 3071, 3458, 7422, 146850, 919, 29851, 3594, 3117, 3135, 3118, 3119, 7409, 915, 916, 54440, 917, 912, 55423, 939, 8784, 3120, 11148, 1493	384	385	16792	3.97538	7.21298e-08	1.4426e-09	2.86883e-08
GOTERM_BP_ALL	GO:0006954~inflammatory response	46	10.8491	1.53943e-11	7535, 2359, 4049, 3627, 7293, 338557, 10225, 3604, 313, 3620, 3683, 9450, 922, 79626, 6352, 10563, 6373, 2207, 7852, 79931, 53833, 84699, 2833, 7130, 695, 9447, 7036, 57817, 7941, 939, 8784, 6362, 115362, 5027, 4283, 10663, 6364, 3162, 1234, 718, 26279, 3689, 4064, 51284, 51311, 4069	384	637	16792	3.15784	7.32771e-08	1.43681e-09	2.91446e-08
GOTERM_CC_ALL	GO:0009986~cell surface	50	11.7925	2.36694e-11	10859, 3627, 84634, 3824, 942, 7293, 79541, 140453, 3683, 949, 3681, 29851, 2207, 7852, 3594, 146183, 1134, 7036, 2015, 6507, 939, 5028, 5027, 1234, 3687, 7305, 3689, 343413, 2214, 1493, 344892, 3560, 3604, 925, 926, 5046, 55165, 3458, 7422, 4325, 2833, 1464, 914, 916, 912, 4283, 6531, 201633, 356, 29923	405	765	18224	2.94102	1.09826e-08	1.83043e-09	3.37267e-08
GOTERM_BP_ALL	GO:0030098~lymphocyte differentiation	31	7.31132	2.62724e-11	7535, 942, 1029, 925, 8744, 8320, 3071, 3458, 146850, 2207, 114836, 22806, 257101, 3594, 57379, 695, 30009, 3135, 10538, 7409, 914, 6688, 915, 916, 54440, 912, 1794, 939, 26279, 399, 1493	384	310	16792	4.37292	1.25057e-07	2.40494e-09	4.9739e-08
GOTERM_BP_ALL	GO:0042129~regulation of T cell proliferation	22	5.18868	3.3393e-11	10859, 3594, 7535, 3135, 942, 11151, 10673, 1029, 916, 3620, 64926, 54440, 8744, 912, 126259, 3071, 6352, 3458, 26279, 53833, 11148, 1493	384	151	16792	6.37114	1.58951e-07	2.99908e-09	6.32199e-08
GOTERM_CC_ALL	GO:0009897~external side of plasma membrane	27	6.36792	4.64802e-11	10859, 3627, 942, 3824, 3560, 3604, 925, 140453, 926, 3458, 29851, 2207, 2833, 3594, 2015, 7036, 914, 916, 939, 5027, 4283, 1234, 3687, 356, 343413, 2214, 1493	405	246	18224	4.93875	2.15668e-08	3.08097e-09	6.62298e-08
GOTERM_BP_ALL	GO:0002703~regulation of leukocyte mediated immunity	22	5.18868	6.26296e-11	10859, 3594, 7535, 695, 56253, 9437, 4049, 30009, 10225, 7409, 54440, 8832, 5027, 11314, 3458, 3162, 718, 146850, 2207, 114836, 53833, 4068	384	156	16792	6.16693	2.98117e-07	5.52068e-09	1.1857e-07
GOTERM_BP_ALL	GO:0002520~immune system development	52	12.2642	6.89742e-11	7535, 10859, 641649, 942, 8744, 3620, 8320, 9833, 146850, 29851, 2207, 22806, 257101, 3594, 30009, 3135, 10538, 10537, 4318, 7409, 6688, 1794, 939, 11006, 7305, 1493, 4049, 864, 1029, 925, 3071, 10563, 3458, 7422, 114836, 695, 57379, 1441, 914, 915, 916, 7153, 54440, 5341, 54443, 912, 26279, 54209, 714, 122618, 7226, 399	384	821	16792	2.76969	3.28317e-07	5.9694e-09	1.30582e-07
GOTERM_CC_ALL	GO:0098552~side of membrane	36	8.49057	8.68523e-11	7535, 10859, 3627, 942, 3824, 3560, 3604, 925, 64926, 140453, 926, 3458, 29851, 2207, 2833, 3594, 695, 3117, 3135, 3118, 7036, 3119, 2015, 914, 916, 939, 5027, 5996, 4283, 1234, 3687, 356, 343413, 3120, 2214, 1493	405	444	18224	3.64845	4.02995e-08	5.03743e-09	1.23756e-07
GOTERM_BP_ALL	GO:0048534~hematopoietic or lymphoid organ development	50	11.7925	1.05373e-10	7535, 10859, 641649, 942, 8744, 8320, 9833, 146850, 2207, 22806, 257101, 3594, 30009, 3135, 10538, 10537, 4318, 7409, 6688, 1794, 939, 11006, 7305, 1493, 4049, 864, 1029, 925, 3071, 10563, 3458, 7422, 114836, 695, 57379, 1441, 914, 915, 916, 7153, 54440, 54443, 912, 5341, 26279, 54209, 714, 122618, 7226, 399	384	778	16792	2.81036	5.01575e-07	8.9567e-09	1.99492e-07
GOTERM_BP_ALL	GO:0030097~hemopoiesis	48	11.3208	1.90444e-10	10859, 7535, 641649, 864, 942, 1029, 925, 8744, 8320, 3071, 3458, 9833, 7422, 146850, 2207, 114836, 22806, 257101, 3594, 57379, 695, 10538, 3135, 30009, 4318, 1441, 10537, 914, 7409, 6688, 915, 7153, 916, 54440, 5341, 912, 54443, 1794, 939, 11006, 7305, 26279, 54209, 122618, 714, 7226, 399, 1493	384	739	16792	2.84032	9.06512e-07	1.59037e-08	3.60549e-07
GOTERM_BP_ALL	GO:0008283~cell proliferation	86	20.283	2.13135e-10	10859, 7535, 3627, 56253, 11151, 942, 7293, 332, 3620, 8744, 22974, 949, 9928, 126259, 9450, 8740, 6352, 115908, 9833, 3486, 29128, 7161, 22806, 6664, 5228, 247, 4515, 259266, 3594, 3135, 4318, 5744, 970, 3299, 55423, 1794, 5027, 9212, 9787, 10669, 11148, 11082, 1493, 8862, 4049, 133, 864, 79365, 10673, 3604, 1029, 1749, 64926, 3071, 3458, 7422, 5798, 114836, 4017, 53833, 4325, 7045, 5968, 2172, …	384	1861	16792	2.0208	1.01452e-06	1.74918e-08	4.03509e-07
GOTERM_BP_ALL	GO:0006950~response to stress	138	32.5472	2.50362e-10	7535, 2210, 11151, 942, 338557, 1006, 7293, 8318, 285, 164668, 949, 3683, 9450, 6352, 2209, 29128, 2207, 7161, 387695, 5228, 57761, 3099, 10538, 3135, 10537, 9447, 7409, 7941, 1794, 939, 5028, 6362, 5551, 5027, 6364, 3687, 3689, 3002, 26353, 112399, 1493, 23533, 9437, 10871, 10225, 10326, 925, 313, 926, 922, 79626, 7422, 6373, 919, 51512, 4017, 84699, 4015, 51514, 2833, 392255, 695, 3117, 3118, 1…	384	3677	16792	1.64118	1.19172e-06	2.01987e-08	4.73985e-07
KEGG_PATHWAY	hsa04060:Cytokine-cytokine receptor interaction	28	6.60377	3.21426e-10	3594, 4049, 3627, 1441, 3560, 7293, 10673, 3604, 970, 8744, 3625, 8740, 939, 8784, 6362, 6352, 10563, 4283, 10663, 6364, 3458, 1234, 356, 1237, 6373, 7852, 53833, 2833	189	243	6879	4.19387	6.36424e-08	6.36424e-08	4.02212e-07
GOTERM_BP_ALL	GO:0031295~T cell costimulation	16	3.77358	3.7105e-10	3117, 942, 3118, 3119, 10673, 7409, 915, 916, 917, 126259, 8740, 919, 29851, 3120, 11148, 1493	384	81	16792	8.63786	1.7662e-06	2.94366e-08	7.02473e-07
GOTERM_BP_ALL	GO:0031294~lymphocyte costimulation	16	3.77358	4.44803e-10	3117, 942, 3118, 3119, 10673, 7409, 915, 916, 917, 126259, 8740, 919, 29851, 3120, 11148, 1493	384	82	16792	8.53252	2.11726e-06	3.47092e-08	8.42102e-07
GOTERM_BP_ALL	GO:0002460~adaptive immune response based on somatic recombination of immune receptors built from immunoglobulin superfamily domains	28	6.60377	4.67048e-10	10859, 56253, 4049, 10673, 925, 10563, 3458, 89857, 2207, 84174, 114836, 53833, 3594, 695, 57379, 30009, 10538, 3119, 54440, 202309, 64005, 939, 5027, 718, 713, 712, 714, 51311	384	286	16792	4.28118	2.22315e-06	3.58572e-08	8.84217e-07
GOTERM_MF_ALL	GO:0060089~molecular transducer activity	76	17.9245	7.56875e-10	10859, 5169, 2210, 56253, 84109, 84634, 942, 3824, 338557, 7293, 79541, 3683, 949, 126259, 2899, 94233, 2207, 7852, 8973, 3594, 1134, 3811, 7036, 2015, 939, 8784, 5028, 5027, 11006, 10663, 1234, 6404, 3687, 353345, 3689, 1237, 2847, 2563, 8989, 3802, 2359, 10871, 3560, 3604, 925, 27181, 926, 3362, 344838, 924, 922, 3804, 919, 10261, 4017, 53833, 553, 2833, 3274, 3117, 3118, 1441, 3119, 914, 915, …	366	1680	16881	2.08651	6.28206e-07	6.28206e-07	1.16742e-06
GOTERM_MF_ALL	GO:0004872~receptor activity	76	17.9245	7.56875e-10	10859, 5169, 2210, 56253, 84109, 84634, 942, 3824, 338557, 7293, 79541, 3683, 949, 126259, 2899, 94233, 2207, 7852, 8973, 3594, 1134, 3811, 7036, 2015, 939, 8784, 5028, 5027, 11006, 10663, 1234, 6404, 3687, 353345, 3689, 1237, 2847, 2563, 8989, 3802, 2359, 10871, 3560, 3604, 925, 27181, 926, 3362, 344838, 924, 922, 3804, 919, 10261, 4017, 53833, 553, 2833, 3274, 3117, 3118, 1441, 3119, 914, 915, …	366	1680	16881	2.08651	6.28206e-07	6.28206e-07	1.16742e-06
GOTERM_BP_ALL	GO:0002706~regulation of lymphocyte mediated immunity	18	4.24528	1.12098e-09	10859, 3594, 695, 56253, 9437, 4049, 30009, 10225, 7409, 54440, 5027, 3458, 718, 146850, 2207, 114836, 53833, 4068	384	116	16792	6.78556	5.33583e-06	8.4696e-08	2.12224e-06
GOTERM_BP_ALL	GO:0045087~innate immune response	50	11.7925	1.22195e-09	10859, 7535, 2210, 56253, 942, 3824, 11151, 164668, 57823, 9450, 6352, 146850, 2209, 2207, 257101, 3594, 3135, 3811, 9447, 10537, 7409, 8832, 6362, 6364, 7305, 3689, 3002, 9437, 10225, 10326, 79626, 3458, 114836, 79931, 695, 3117, 3118, 3119, 912, 115362, 718, 713, 712, 54209, 714, 4064, 51284, 3120, 4068, 51311	384	836	16792	2.61538	5.81647e-06	9.08826e-08	2.3134e-06
GOTERM_BP_ALL	GO:0009607~response to biotic stimulus	51	12.0283	1.77007e-09	10859, 56253, 3627, 641649, 942, 7293, 3620, 164668, 949, 9450, 6352, 2207, 7852, 387695, 3594, 30009, 10538, 9447, 1794, 939, 8784, 6362, 5027, 5551, 1234, 6364, 3687, 10578, 4049, 133, 10225, 3604, 925, 926, 10563, 3458, 919, 6373, 79931, 695, 57379, 57817, 912, 1118, 4283, 356, 54209, 4064, 51284, 51311, 4069	384	873	16792	2.55462	8.42548e-06	1.29623e-07	3.3511e-06
GOTERM_BP_ALL	GO:0002697~regulation of immune effector process	29	6.83962	1.77691e-09	7535, 10859, 56253, 4049, 9437, 942, 7293, 10225, 926, 3458, 146850, 919, 2207, 114836, 53833, 257101, 3594, 695, 30009, 9447, 7409, 54440, 8832, 1794, 5027, 11314, 3162, 718, 4068	384	325	16792	3.90199	8.45806e-06	1.28153e-07	3.36405e-06
GOTERM_CC_ALL	GO:0042101~T cell receptor complex	9	2.12264	3.32335e-09	7535, 54518, 50852, 919, 915, 916, 925, 917, 926	405	19	18224	21.3146	1.54203e-06	1.71337e-07	4.73546e-06
GOTERM_BP_ALL	GO:0044763~single-organism cellular process	328	77.3585	3.38422e-09	1475, 2210, 641649, 942, 332, 140453, 8744, 8318, 949, 164668, 10993, 1573, 8740, 6352, 8320, 89857, 2209, 3486, 2207, 29128, 7161, 22806, 387695, 5228, 85329, 57761, 64098, 3099, 2019, 5744, 2015, 341, 3299, 4885, 5367, 939, 6362, 6364, 4605, 353345, 2847, 3910, 11082, 2214, 113457, 1493, 23533, 8862, 340547, 401124, 10871, 925, 10326, 27180, 926, 27181, 176, 313, 924, 922, 79626, 25903, 121601,…	384	12256	16792	1.1703	1.61087e-05	2.40431e-07	6.40701e-06
GOTERM_BP_ALL	GO:0030595~leukocyte chemotaxis	22	5.18868	3.67846e-09	3627, 1441, 11151, 7409, 7941, 8740, 6362, 3071, 4283, 6352, 10563, 1234, 3458, 6364, 7422, 3689, 6373, 2207, 7852, 7226, 5228, 2833	384	194	16792	4.95898	1.75093e-05	2.57492e-07	6.96407e-06
GOTERM_BP_ALL	GO:0009605~response to external stimulus	89	20.9906	3.78817e-09	7535, 10859, 3627, 11151, 942, 338557, 7293, 3620, 3625, 285, 949, 164668, 9450, 8740, 6352, 94233, 2207, 7852, 387695, 5228, 3594, 7130, 10538, 30009, 9447, 838, 7409, 6507, 7941, 1794, 939, 6362, 8784, 5028, 5551, 5027, 10663, 6364, 1234, 10578, 3687, 3689, 1237, 8989, 54437, 4049, 2359, 133, 10225, 3604, 925, 1749, 926, 313, 8614, 79626, 3071, 10563, 1890, 3458, 7422, 6373, 919, 79931, 53833, …	384	2073	16792	1.87742	1.80315e-05	2.61329e-07	7.17178e-06
GOTERM_BP_ALL	GO:0002699~positive regulation of immune effector process	20	4.71698	6.69142e-09	10859, 3594, 7535, 695, 56253, 4049, 30009, 942, 7293, 7409, 54440, 8832, 5027, 11314, 3458, 3162, 718, 2207, 114836, 4068	384	164	16792	5.33283	3.18506e-05	4.55016e-07	1.26682e-05
GOTERM_BP_ALL	GO:0032496~response to lipopolysaccharide	27	6.36792	6.97592e-09	10859, 4049, 3627, 133, 942, 7293, 10225, 3604, 3620, 949, 9450, 10563, 6352, 3458, 6373, 79931, 57379, 57817, 939, 8784, 5027, 4283, 1234, 6364, 356, 54209, 4064	384	302	16792	3.90956	3.32048e-05	4.67681e-07	1.32068e-05
GOTERM_BP_ALL	GO:0051707~response to other organism	48	11.3208	7.85618e-09	10859, 4049, 3627, 133, 942, 7293, 10225, 3604, 925, 926, 3620, 164668, 949, 9450, 6352, 10563, 3458, 919, 6373, 2207, 7852, 79931, 387695, 3594, 57379, 695, 10538, 30009, 9447, 57817, 912, 1794, 1118, 939, 8784, 5027, 5551, 4283, 6364, 1234, 3687, 10578, 356, 54209, 4064, 51284, 51311, 4069	384	829	16792	2.53197	3.73947e-05	5.19381e-07	1.48733e-05
GOTERM_BP_ALL	GO:0043207~response to external biotic stimulus	48	11.3208	7.85618e-09	10859, 4049, 3627, 133, 942, 7293, 10225, 3604, 925, 926, 3620, 164668, 949, 9450, 6352, 10563, 3458, 919, 6373, 2207, 7852, 79931, 387695, 3594, 57379, 695, 10538, 30009, 9447, 57817, 912, 1794, 1118, 939, 8784, 5027, 5551, 4283, 6364, 1234, 3687, 10578, 356, 54209, 4064, 51284, 51311, 4069	384	829	16792	2.53197	3.73947e-05	5.19381e-07	1.48733e-05
GOTERM_BP_ALL	GO:0002228~natural killer cell mediated immunity	13	3.06604	8.7117e-09	10859, 56253, 9437, 11151, 3824, 146850, 3811, 3002, 7409, 10225, 114836, 4068, 57823	384	60	16792	9.47465	4.14668e-05	5.68051e-07	1.6493e-05
GOTERM_BP_ALL	GO:0044699~single-organism process	347	81.8396	9.80747e-09	1475, 2210, 641649, 942, 332, 140453, 8744, 8318, 949, 10993, 164668, 1573, 8740, 6352, 8320, 89857, 2209, 3486, 2207, 29128, 7161, 22806, 387695, 5228, 85329, 4515, 57761, 64098, 3099, 2019, 5744, 2015, 341, 80831, 3299, 4885, 5367, 92211, 939, 6362, 6364, 4605, 353345, 2847, 3910, 11082, 2214, 113457, 1493, 23533, 8862, 340547, 4224, 401124, 10871, 10225, 925, 10326, 27180, 926, 313, 27181, 176…	384	13377	16792	1.13434	4.66825e-05	6.30858e-07	1.85675e-05
GOTERM_BP_ALL	GO:0007166~cell surface receptor signaling pathway	105	24.7642	9.97291e-09	7535, 2210, 11151, 7293, 949, 285, 3683, 3681, 8740, 9450, 6352, 89857, 2209, 3486, 2207, 5228, 203100, 3135, 4318, 9447, 2015, 7409, 939, 6362, 5028, 5027, 6364, 3687, 3689, 2847, 2214, 11082, 1493, 10673, 10326, 27180, 925, 926, 5046, 924, 7422, 6373, 919, 2833, 392255, 695, 3117, 3118, 1441, 116986, 3119, 1464, 914, 53347, 915, 916, 917, 64005, 5341, 7431, 27299, 54209, 3120, 10859, 3627, 3824…	384	2669	16792	1.72033	4.74699e-05	6.32947e-07	1.88807e-05
KEGG_PATHWAY	hsa05150:Staphylococcus aureus infection	13	3.06604	1.5375e-08	2359, 6404, 718, 3117, 713, 3118, 3689, 712, 2209, 3119, 714, 3683, 2214	189	54	6879	8.7622	3.04424e-06	1.52212e-06	1.92392e-05
GOTERM_MF_ALL	GO:0005102~receptor binding	66	15.566	1.54767e-08	10859, 7535, 56253, 3627, 942, 3824, 50852, 7450, 8744, 285, 3625, 8740, 6352, 2899, 115908, 5228, 387695, 3594, 26154, 11247, 3135, 5744, 152789, 970, 5367, 1794, 6362, 5028, 5027, 6364, 6404, 7305, 3910, 11082, 8862, 54437, 4049, 133, 344892, 10673, 925, 926, 8614, 10563, 1890, 3458, 7422, 6373, 79930, 7045, 8996, 5967, 392255, 10882, 695, 914, 916, 57817, 917, 81831, 4283, 718, 6531, 356, 2016…	366	1462	16881	2.08216	1.28455e-05	6.42279e-06	2.38716e-05
GOTERM_BP_ALL	GO:0019221~cytokine-mediated signaling pathway	37	8.72642	1.70677e-08	2210, 4049, 3627, 7293, 3560, 10673, 3604, 8740, 10563, 6352, 3458, 2209, 6373, 7852, 5798, 53833, 8996, 2833, 3594, 3117, 3135, 3118, 1441, 9447, 3119, 970, 939, 8784, 6362, 4283, 1234, 6364, 10663, 1237, 356, 54209, 3120	384	554	16792	2.92054	8.12389e-05	1.06898e-06	3.23126e-05
GOTERM_BP_ALL	GO:0002237~response to molecule of bacterial origin	27	6.36792	1.78044e-08	10859, 4049, 3627, 133, 942, 7293, 10225, 3604, 3620, 949, 9450, 10563, 6352, 3458, 6373, 79931, 57379, 57817, 939, 8784, 5027, 4283, 1234, 6364, 356, 54209, 4064	384	316	16792	3.73635	8.47454e-05	1.10064e-06	3.37073e-05
GOTERM_BP_ALL	GO:0002366~leukocyte activation involved in immune response	22	5.18868	1.79791e-08	10859, 3594, 7535, 695, 57379, 54518, 30009, 10538, 942, 11151, 3683, 8832, 202309, 1794, 8320, 11314, 3458, 3162, 7305, 2207, 4064, 114836	384	212	16792	4.53793	8.5577e-05	1.09719e-06	3.40381e-05
GOTERM_BP_ALL	GO:0002263~cell activation involved in immune response	22	5.18868	2.12041e-08	10859, 3594, 7535, 695, 57379, 54518, 30009, 10538, 942, 11151, 3683, 8832, 202309, 1794, 8320, 11314, 3458, 3162, 7305, 2207, 4064, 114836	384	214	16792	4.49552	0.000100926	1.27761e-06	4.01436e-05
KEGG_PATHWAY	hsa04650:Natural killer cell mediated cytotoxicity	18	4.24528	2.6778e-08	23533, 7535, 3802, 9437, 3824, 7409, 3683, 3804, 5551, 3458, 7305, 356, 3689, 3002, 919, 2207, 2214, 4068	189	122	6879	5.37002	5.30203e-06	1.76735e-06	3.35082e-05
GOTERM_BP_ALL	GO:0001906~cell killing	16	3.77358	3.76248e-08	10859, 3594, 56253, 9437, 11151, 3811, 7409, 57817, 57823, 5027, 3458, 10578, 146850, 3002, 114836, 4068	384	112	16792	6.24702	0.000179078	2.23867e-06	7.12313e-05
GOTERM_BP_ALL	GO:0071345~cellular response to cytokine stimulus	42	9.90566	3.99328e-08	2210, 4049, 3627, 942, 11151, 3560, 7293, 10673, 3604, 8740, 6352, 10563, 3458, 2209, 6373, 7852, 5798, 53833, 8996, 2833, 3594, 3117, 3135, 3118, 1441, 9447, 3119, 970, 57817, 939, 8784, 115362, 6362, 4283, 10663, 1234, 6364, 6404, 356, 1237, 54209, 3120	384	706	16792	2.60145	0.000190062	2.34666e-06	7.56008e-05
GOTERM_BP_ALL	GO:0042102~positive regulation of T cell proliferation	15	3.53774	4.67356e-08	3594, 7535, 11151, 942, 10673, 916, 54440, 8744, 64926, 126259, 912, 3071, 6352, 3458, 11148	384	98	16792	6.69324	0.000222437	2.71294e-06	8.84799e-05
GOTERM_BP_ALL	GO:0046631~alpha-beta T cell activation	16	3.77358	4.79307e-08	10859, 3594, 7535, 10538, 942, 916, 54440, 64926, 1794, 3071, 11314, 8320, 3458, 26279, 114836, 257101	384	114	16792	6.13743	0.000228124	2.74879e-06	9.07425e-05
GOTERM_BP_ALL	GO:0001817~regulation of cytokine production	37	8.72642	4.82772e-08	10859, 56253, 4049, 942, 338557, 5047, 10225, 3604, 3620, 3625, 126259, 3071, 3458, 2207, 114836, 53833, 247, 3594, 695, 3135, 9447, 838, 914, 53347, 916, 54440, 8832, 115362, 5027, 3162, 6364, 718, 201633, 29923, 51284, 51311, 11148	384	577	16792	2.80412	0.000229773	2.73571e-06	9.13986e-05
GOTERM_BP_ALL	GO:0001816~cytokine production	39	9.19811	5.13333e-08	10859, 56253, 4049, 942, 338557, 5047, 10225, 3604, 3620, 3625, 126259, 8320, 3071, 3458, 2207, 114836, 53833, 247, 2833, 3594, 695, 10538, 3135, 9447, 838, 914, 916, 54440, 8832, 115362, 5027, 3162, 6364, 718, 201633, 29923, 51284, 51311, 11148	384	631	16792	2.70275	0.000244317	2.87466e-06	9.71844e-05
GOTERM_BP_ALL	GO:0048518~positive regulation of biological process	171	40.3302	5.67917e-08	7535, 54518, 942, 11151, 338557, 7293, 332, 8744, 8318, 22974, 285, 949, 9928, 9450, 8740, 8320, 6352, 89857, 2209, 29851, 3486, 29128, 2207, 7161, 22806, 5228, 57761, 3099, 26154, 2019, 10538, 3135, 4318, 10537, 9447, 5744, 341, 7409, 6688, 3299, 7941, 55423, 939, 1794, 5028, 6362, 5027, 4605, 6364, 3687, 3689, 3002, 3001, 8538, 112399, 11082, 2214, 11148, 1493, 8862, 23533, 5047, 10673, 925, 64…	384	5285	16792	1.41489	0.000270292	3.14335e-06	0.000107518
GOTERM_BP_ALL	GO:0002764~immune response-regulating signaling pathway	35	8.25472	6.23228e-08	7535, 10859, 2210, 3802, 2359, 942, 50852, 3071, 3458, 89857, 2209, 919, 2207, 84174, 79931, 53833, 695, 3117, 3135, 3118, 3119, 53347, 7409, 915, 916, 917, 64005, 11314, 3689, 51284, 4064, 3120, 2214, 51311, 1493	384	531	16792	2.88234	0.000296612	3.40984e-06	0.00011799
GOTERM_BP_ALL	GO:0048513~animal organ development	115	27.1226	6.51423e-08	7535, 1475, 641649, 942, 9242, 8744, 285, 9928, 8320, 2207, 7161, 22806, 5228, 26154, 3099, 2019, 10538, 3135, 4318, 10537, 5744, 7409, 6688, 3299, 1794, 939, 11006, 5027, 3687, 8538, 4837, 1493, 8862, 925, 176, 7422, 51513, 4017, 7045, 4015, 2173, 392255, 57379, 695, 1441, 116986, 914, 915, 916, 57817, 912, 5341, 7431, 26470, 713, 26279, 54209, 122618, 714, 7226, 399, 10859, 3627, 3625, 3381, 56…	384	3129	16792	1.60718	0.000310029	3.5236e-06	0.000123327
GOTERM_BP_ALL	GO:0060326~cell chemotaxis	23	5.42453	7.50954e-08	2359, 3627, 1441, 11151, 7409, 7941, 8740, 6362, 3071, 4283, 6352, 10563, 1234, 3458, 6364, 7422, 3689, 6373, 2207, 7852, 7226, 5228, 2833	384	251	16792	4.00706	0.00035739	4.01633e-06	0.000142171
GOTERM_BP_ALL	GO:0002708~positive regulation of lymphocyte mediated immunity	13	3.06604	1.02485e-07	3594, 695, 4049, 56253, 30009, 7409, 54440, 5027, 3458, 718, 2207, 114836, 4068	384	74	16792	7.68215	0.000487712	5.42033e-06	0.000194026
GOTERM_BP_ALL	GO:0002705~positive regulation of leukocyte mediated immunity	14	3.30189	1.08268e-07	7535, 3594, 695, 56253, 4049, 30009, 7409, 54440, 5027, 3458, 718, 2207, 114836, 4068	384	89	16792	6.87875	0.000515224	5.66325e-06	0.000204974
KEGG_PATHWAY	hsa04940:Type I diabetes mellitus	11	2.59434	1.25964e-07	5551, 4049, 3458, 3117, 3135, 3118, 942, 356, 3002, 3119, 5798	189	42	6879	9.5325	2.49406e-05	6.2352e-06	0.000157623
GOTERM_BP_ALL	GO:0044700~single organism signaling	192	45.283	1.27394e-07	7535, 2210, 54518, 942, 11151, 338557, 1006, 7293, 332, 8744, 3683, 22974, 949, 285, 9928, 3681, 9450, 8740, 6352, 89857, 2209, 3486, 2207, 7161, 5228, 85329, 57761, 203100, 10538, 3135, 4318, 10537, 9447, 5744, 2015, 7409, 645432, 4885, 5367, 55423, 939, 1794, 5028, 6362, 5027, 11006, 6364, 3687, 353345, 3689, 2847, 79690, 3002, 11082, 2214, 1493, 8862, 23533, 9437, 401124, 10871, 10673, 925, 27…	384	6207	16792	1.35267	0.00060621	6.59122e-06	0.000241182
GOTERM_BP_ALL	GO:0006968~cellular defense response	12	2.83019	1.34908e-07	5551, 4283, 9437, 1234, 7305, 10578, 10871, 3135, 50852, 3812, 4068, 922	384	62	16792	8.46371	0.000641954	6.90492e-06	0.000255407
GOTERM_BP_ALL	GO:0002253~activation of immune response	35	8.25472	1.45255e-07	7535, 2359, 942, 50852, 3071, 3458, 89857, 2209, 919, 2207, 84174, 79931, 695, 3117, 3118, 9447, 3119, 53347, 7409, 915, 916, 917, 64005, 11314, 718, 713, 3689, 712, 714, 51284, 4064, 3120, 2214, 51311, 1493	384	550	16792	2.78277	0.000691177	7.35546e-06	0.000274998
GOTERM_BP_ALL	GO:0023052~signaling	193	45.5189	1.47696e-07	2210, 942, 332, 8744, 949, 8740, 6352, 89857, 2209, 3486, 2207, 7161, 85329, 5228, 57761, 5744, 2015, 4885, 5367, 939, 6362, 6364, 353345, 2847, 2214, 11082, 1493, 23533, 8862, 401124, 10871, 10326, 27180, 925, 27181, 926, 924, 6373, 919, 84699, 2833, 1441, 114088, 1464, 914, 915, 916, 917, 5341, 718, 27299, 712, 7226, 51284, 79444, 10859, 3627, 50852, 3824, 23551, 3625, 3381, 54769, 94233, 2899,…	384	6260	16792	1.3482	0.000702787	7.40033e-06	0.000279618
GOTERM_BP_ALL	GO:0032101~regulation of response to external stimulus	41	9.66981	1.98756e-07	7535, 10859, 54437, 4049, 3627, 338557, 313, 3620, 926, 285, 9450, 8740, 79626, 6352, 10563, 3071, 7422, 919, 6373, 2207, 7852, 53833, 84699, 5228, 2833, 2173, 3594, 7130, 695, 9447, 838, 7941, 5341, 1794, 6362, 115362, 4283, 718, 6531, 51284, 4064	384	721	16792	2.48668	0.000945631	9.85493e-06	0.000376285
GOTERM_BP_ALL	GO:0002274~myeloid leukocyte activation	17	4.00943	2.52216e-07	7535, 695, 10538, 10537, 942, 914, 6688, 8832, 1794, 11314, 6352, 3162, 7305, 2207, 51284, 399, 51311	384	147	16792	5.05711	0.00119983	1.23767e-05	0.000477495
GOTERM_BP_ALL	GO:0001819~positive regulation of cytokine production	28	6.60377	2.66105e-07	56253, 4049, 942, 5047, 3620, 126259, 3458, 2207, 114836, 53833, 247, 3594, 3135, 9447, 914, 838, 916, 54440, 115362, 5027, 3162, 6364, 718, 201633, 29923, 51284, 11148, 51311	384	386	16792	3.17206	0.00126586	1.2925e-05	0.00050379
GOTERM_BP_ALL	GO:0007154~cell communication	192	45.283	3.09639e-07	7535, 2210, 54518, 942, 11151, 338557, 1006, 7293, 332, 8744, 3683, 22974, 949, 285, 9928, 3681, 9450, 8740, 6352, 89857, 2209, 3486, 2207, 7161, 5228, 85329, 57761, 203100, 10538, 3135, 4318, 10537, 9447, 5744, 2015, 7409, 645432, 4885, 5367, 55423, 939, 1794, 5028, 6362, 5027, 11006, 6364, 3687, 353345, 3689, 2847, 79690, 3002, 11082, 2214, 1493, 8862, 23533, 9437, 401124, 10871, 10673, 925, 27…	384	6275	16792	1.33801	0.0014728	1.48876e-05	0.000586208
GOTERM_BP_ALL	GO:0001909~leukocyte mediated cytotoxicity	13	3.06604	3.28376e-07	10859, 3594, 5027, 56253, 9437, 11151, 146850, 3811, 3002, 7409, 114836, 4068, 57823	384	82	16792	6.93267	0.00156185	1.56306e-05	0.000621681
GOTERM_BP_ALL	GO:0070098~chemokine-mediated signaling pathway	13	3.06604	3.28376e-07	3627, 6362, 10563, 6352, 4283, 6364, 10663, 1234, 1237, 6373, 54209, 7852, 2833	384	82	16792	6.93267	0.00156185	1.56306e-05	0.000621681
GOTERM_BP_ALL	GO:0050671~positive regulation of lymphocyte proliferation	16	3.77358	3.41331e-07	3594, 7535, 942, 11151, 7293, 10673, 916, 54440, 8744, 64926, 126259, 912, 3071, 6352, 3458, 11148	384	132	16792	5.30051	0.00162341	1.60863e-05	0.000646206
GOTERM_BP_ALL	GO:0032946~positive regulation of mononuclear cell proliferation	16	3.77358	3.76845e-07	3594, 7535, 942, 11151, 7293, 10673, 916, 54440, 8744, 64926, 126259, 912, 3071, 6352, 3458, 11148	384	133	16792	5.26065	0.00179218	1.7586e-05	0.000713442
GOTERM_BP_ALL	GO:0034097~response to cytokine	43	10.1415	4.57653e-07	2210, 4049, 3627, 942, 11151, 3560, 7293, 10673, 3604, 8740, 6352, 10563, 3458, 2209, 6373, 7852, 5798, 53833, 8996, 2833, 3594, 3117, 3135, 3118, 1441, 10537, 9447, 3119, 970, 57817, 939, 8784, 115362, 6362, 4283, 10663, 1234, 6364, 6404, 356, 1237, 54209, 3120	384	802	16792	2.34458	0.00217606	2.11496e-05	0.000866427
GOTERM_BP_ALL	GO:0042127~regulation of cell proliferation	67	15.8019	4.92338e-07	10859, 7535, 3627, 11151, 942, 7293, 332, 8744, 3620, 9928, 126259, 6352, 115908, 3486, 7161, 3239, 22806, 6664, 5228, 247, 259266, 3594, 3135, 4318, 5744, 3299, 55423, 939, 8784, 10669, 112399, 11148, 11082, 1493, 8862, 4049, 133, 864, 10673, 3604, 1029, 1749, 64926, 10563, 3071, 3458, 7422, 6373, 5798, 53833, 2172, 5967, 2173, 2833, 695, 116986, 916, 54440, 912, 11314, 4283, 3162, 356, 26279, 2…	384	1552	16792	1.88779	0.00234079	2.25337e-05	0.000932092
GOTERM_BP_ALL	GO:0002768~immune response-regulating cell surface receptor signaling pathway	28	6.60377	5.15159e-07	10859, 7535, 2210, 3802, 2359, 50852, 3071, 3458, 89857, 2209, 919, 2207, 84174, 695, 3117, 3135, 3118, 3119, 53347, 7409, 915, 916, 917, 64005, 11314, 3120, 2214, 1493	384	399	16792	3.06871	0.00244915	2.33536e-05	0.000975296
GOTERM_BP_ALL	GO:0070665~positive regulation of leukocyte proliferation	16	3.77358	6.69382e-07	3594, 7535, 942, 11151, 7293, 10673, 916, 54440, 8744, 64926, 126259, 912, 3071, 6352, 3458, 11148	384	139	16792	5.03357	0.00318119	3.00586e-05	0.00126727
GOTERM_BP_ALL	GO:0045619~regulation of lymphocyte differentiation	16	3.77358	7.34368e-07	3594, 7535, 695, 3135, 942, 914, 1029, 54440, 8744, 939, 3071, 3458, 146850, 22806, 257101, 1493	384	140	16792	4.99762	0.00348949	3.26686e-05	0.0013903
GOTERM_CC_ALL	GO:0005615~extracellular space	62	14.6226	7.54898e-07	1475, 3627, 8530, 8635, 8744, 285, 3625, 3381, 126259, 9450, 8740, 6352, 115908, 1521, 3486, 5228, 387695, 7130, 4318, 5744, 341, 970, 3887, 7941, 6362, 6364, 10578, 51129, 8862, 4049, 4224, 133, 10673, 3604, 5046, 8614, 922, 10563, 3458, 7422, 6373, 2026, 4017, 7045, 4015, 392255, 283848, 57817, 153218, 163175, 1118, 4283, 3162, 718, 713, 356, 712, 714, 29923, 1356, 3933, 4069	405	1444	18224	1.93203	0.000350211	3.50267e-05	0.00107565
GOTERM_BP_ALL	GO:0032103~positive regulation of response to external stimulus	22	5.18868	9.01813e-07	695, 3627, 4049, 3620, 7941, 8740, 9450, 115362, 6362, 3071, 4283, 10563, 6352, 718, 7422, 6373, 2207, 4064, 51284, 84699, 5228, 2833	384	267	16792	3.60315	0.00428343	3.97458e-05	0.0017073
GOTERM_CC_ALL	GO:0016021~integral component of membrane	177	41.7453	9.2405e-07	2210, 5169, 641649, 57574, 160364, 942, 338557, 1006, 7293, 8744, 140453, 949, 3683, 3681, 8740, 2209, 29851, 2207, 7805, 26154, 3135, 2015, 6688, 55423, 92211, 644070, 939, 5028, 5551, 5027, 11006, 6404, 3687, 353345, 3689, 2847, 79690, 343413, 2214, 11148, 1493, 340547, 9437, 4224, 128346, 10871, 10225, 10673, 925, 27180, 10326, 926, 27181, 171558, 344838, 924, 57413, 162461, 115352, 121601, 91…	405	5872	18224	1.35636	0.000428667	3.89773e-05	0.00131668
GOTERM_BP_ALL	GO:0009617~response to bacterium	33	7.78302	1.01671e-06	10859, 4049, 3627, 133, 942, 7293, 10225, 3604, 3620, 949, 9450, 6352, 10563, 3458, 6373, 2207, 79931, 387695, 57379, 57817, 912, 1118, 939, 8784, 5027, 4283, 1234, 6364, 10578, 356, 54209, 4064, 4069	384	544	16792	2.65269	0.00482786	4.43986e-05	0.00192482
GOTERM_CC_ALL	GO:0031224~intrinsic component of membrane	179	42.217	1.24468e-06	2210, 5169, 641649, 57574, 160364, 942, 338557, 1006, 7293, 8744, 140453, 949, 3683, 3681, 8740, 2209, 29851, 2207, 7805, 26154, 3135, 2015, 6688, 55423, 92211, 644070, 939, 5028, 5551, 5027, 11006, 6404, 3687, 353345, 3689, 2847, 79690, 343413, 2214, 11148, 1493, 340547, 9437, 4224, 128346, 10871, 10225, 10673, 925, 27180, 10326, 64926, 926, 27181, 171558, 344838, 924, 57413, 162461, 115352, 121…	405	5981	18224	1.34669	0.000577364	4.81264e-05	0.00177353
GOTERM_BP_ALL	GO:0051240~positive regulation of multicellular organismal process	62	14.6226	1.33924e-06	7535, 56253, 942, 8744, 3620, 949, 285, 3625, 126259, 115908, 146850, 2207, 7852, 163404, 7161, 6664, 5228, 247, 259266, 3594, 3135, 30009, 4318, 9447, 838, 939, 5028, 5027, 6364, 3689, 51129, 11148, 8862, 4049, 133, 5047, 3071, 3458, 7422, 114836, 53833, 4017, 553, 2833, 392255, 695, 3274, 116986, 914, 916, 57817, 54440, 5341, 115362, 3162, 718, 6531, 201633, 29923, 51284, 6910, 51311	384	1431	16792	1.89462	0.00635449	5.79507e-05	0.00253541
GOTERM_CC_ALL	GO:0005576~extracellular region	146	34.434	1.36004e-06	1475, 5169, 8530, 11151, 942, 1006, 3003, 8744, 140453, 285, 949, 3683, 1573, 9450, 8740, 6352, 1521, 29851, 3486, 387695, 5228, 203100, 4318, 117156, 5744, 8689, 341, 80831, 3887, 7941, 4885, 5367, 1794, 939, 6362, 5551, 11006, 6364, 128646, 3689, 79690, 3001, 3910, 11082, 2214, 8862, 4224, 5047, 10673, 10326, 925, 176, 64926, 5046, 313, 926, 924, 922, 402665, 55165, 25903, 7422, 389336, 6373, 4…	405	4623	18224	1.42108	0.000630859	4.85417e-05	0.00193791
GOTERM_BP_ALL	GO:0072678~T cell migration	9	2.12264	1.47336e-06	7535, 6352, 10563, 3627, 6364, 6373, 64005, 2833, 8740	384	37	16792	10.6368	0.00698867	6.318e-05	0.00278933
GOTERM_MF_ALL	GO:0038023~signaling receptor activity	59	13.9151	1.61574e-06	10859, 2210, 84109, 84634, 3824, 942, 7293, 338557, 79541, 3683, 949, 126259, 2899, 94233, 2207, 7852, 8973, 3594, 1134, 3811, 2015, 939, 8784, 5028, 5027, 10663, 1234, 353345, 1237, 3689, 2847, 2563, 8989, 2359, 10871, 3560, 3604, 925, 926, 27181, 3362, 344838, 919, 10261, 53833, 553, 2833, 3274, 3117, 3118, 1441, 3119, 915, 916, 917, 11314, 7226, 51284, 3120	366	1417	16881	1.92043	0.00134017	0.000446922	0.00249213
GOTERM_BP_ALL	GO:0045580~regulation of T cell differentiation	14	3.30189	1.80456e-06	3594, 7535, 3135, 942, 914, 1029, 54440, 8744, 939, 3071, 3458, 146850, 257101, 1493	384	113	16792	5.41777	0.00855295	7.66911e-05	0.00341635
GOTERM_CC_ALL	GO:0098802~plasma membrane receptor complex	17	4.00943	1.85856e-06	7535, 3594, 54518, 1134, 50852, 7036, 915, 925, 916, 926, 917, 3683, 3681, 3687, 3689, 919, 8973	405	175	18224	4.37119	0.000862002	6.15962e-05	0.00264824
KEGG_PATHWAY	hsa05332:Graft-versus-host disease	9	2.12264	2.07263e-06	5551, 3458, 3117, 3135, 3118, 942, 356, 3002, 3119	189	33	6879	9.92641	0.000410298	8.2073e-05	0.00259353
GOTERM_BP_ALL	GO:0031347~regulation of defense response	37	8.72642	2.20123e-06	10859, 56253, 4049, 9437, 942, 338557, 10225, 313, 3620, 926, 79626, 6352, 3458, 146850, 919, 2207, 114836, 79931, 53833, 84699, 3594, 7130, 695, 9447, 838, 7409, 7941, 912, 1794, 6362, 115362, 718, 3689, 51284, 4064, 51311, 4068	384	676	16792	2.39346	0.0104232	9.27204e-05	0.0041673
GOTERM_BP_ALL	GO:0007165~signal transduction	176	41.5094	2.46211e-06	7535, 2210, 54518, 11151, 942, 338557, 7293, 8744, 3683, 285, 949, 22974, 9928, 3681, 9450, 8740, 6352, 89857, 2209, 3486, 2207, 7161, 85329, 5228, 57761, 203100, 10538, 3135, 4318, 10537, 9447, 5744, 2015, 7409, 645432, 55423, 5367, 1794, 939, 5028, 6362, 5027, 11006, 6364, 3687, 353345, 3689, 2847, 3002, 11082, 2214, 1493, 8862, 23533, 9437, 401124, 10871, 10673, 925, 27180, 10326, 64926, 5046,…	384	5775	16792	1.3327	0.0116513	0.000102799	0.00466117
GOTERM_BP_ALL	GO:0051239~regulation of multicellular organismal process	96	22.6415	3.0523e-06	10859, 7535, 3627, 56253, 942, 338557, 3620, 8744, 3625, 285, 949, 1573, 9928, 126259, 8320, 115908, 3777, 146850, 2207, 7852, 163404, 7161, 3239, 22806, 257101, 6664, 5228, 247, 259266, 3594, 3135, 30009, 4318, 9447, 5744, 838, 8689, 341, 6688, 8832, 939, 5028, 11006, 5027, 6364, 7305, 3689, 51129, 3910, 10052, 11148, 1493, 8862, 54437, 4049, 133, 1745, 10225, 5047, 3604, 1029, 1746, 8614, 3071,…	384	2659	16792	1.57879	0.0144239	0.000126331	0.00577847
GOTERM_BP_ALL	GO:1902105~regulation of leukocyte differentiation	20	4.71698	3.46354e-06	10859, 3594, 7535, 695, 3135, 942, 914, 1029, 54440, 8744, 939, 3071, 11006, 3458, 7305, 146850, 714, 22806, 257101, 1493	384	244	16792	3.58436	0.0163513	0.000142115	0.00655697
GOTERM_BP_ALL	GO:0071887~leukocyte apoptotic process	13	3.06604	3.55502e-06	10859, 695, 1029, 917, 3620, 939, 5027, 6352, 3458, 9212, 356, 2207, 79444	384	102	16792	5.57333	0.0167795	0.000144621	0.00673015
GOTERM_BP_ALL	GO:0006915~apoptotic process	70	16.5094	3.70297e-06	10859, 11151, 7293, 338557, 332, 8744, 3620, 22974, 3625, 9928, 9450, 8740, 6352, 9833, 56159, 3486, 2207, 7852, 7161, 85329, 247, 57761, 2999, 3099, 2019, 4318, 10537, 9447, 838, 7409, 6688, 970, 939, 8784, 5551, 5027, 9212, 3689, 51129, 3002, 3001, 112399, 1493, 4049, 133, 1745, 3560, 5047, 3604, 1029, 922, 3071, 3458, 7422, 8996, 2833, 392255, 695, 699, 116986, 914, 7153, 916, 917, 10687, 1870…	384	1747	16792	1.75217	0.0174717	0.000149363	0.00701024
GOTERM_BP_ALL	GO:0002757~immune response-activating signal transduction	30	7.07547	4.06152e-06	7535, 2359, 942, 50852, 3071, 3458, 89857, 2209, 919, 2207, 84174, 79931, 695, 3117, 3118, 3119, 53347, 7409, 915, 916, 917, 64005, 11314, 3689, 51284, 4064, 3120, 2214, 51311, 1493	384	498	16792	2.63429	0.0191472	0.000162448	0.007689
GOTERM_BP_ALL	GO:0051716~cellular response to stimulus	202	47.6415	4.79744e-06	2210, 942, 8318, 8744, 949, 1573, 8740, 6352, 89857, 2209, 3486, 29128, 2207, 7161, 5228, 85329, 57761, 3099, 5744, 2015, 5367, 939, 6362, 6364, 353345, 2847, 2214, 11082, 1493, 8862, 23533, 401124, 10871, 27180, 10326, 925, 27181, 926, 924, 6373, 919, 84699, 2833, 57379, 1441, 1464, 914, 915, 916, 917, 5341, 115362, 55388, 718, 27299, 7226, 51284, 79444, 10859, 3627, 3824, 50852, 23551, 3625, 33…	384	6927	16792	1.2752	0.0225771	0.000190281	0.00908213
GOTERM_BP_ALL	GO:0046634~regulation of alpha-beta T cell activation	11	2.59434	5.15888e-06	10859, 3594, 7535, 11314, 3071, 3458, 942, 916, 54440, 64926, 257101	384	72	16792	6.68084	0.0242573	0.000202924	0.00976635
KEGG_PATHWAY	hsa05330:Allograft rejection	9	2.12264	5.2475e-06	5551, 3458, 3117, 3135, 3118, 942, 356, 3002, 3119	189	37	6879	8.85328	0.00103847	0.000173153	0.00656618
GOTERM_CC_ALL	GO:0044425~membrane part	201	47.4057	5.52717e-06	2210, 641649, 160364, 942, 140453, 8744, 949, 1573, 8740, 2209, 2207, 2015, 92211, 939, 644070, 353345, 2847, 2214, 1493, 23533, 340547, 4224, 128346, 10871, 10225, 27180, 10326, 925, 27181, 926, 171558, 924, 115352, 121601, 919, 84699, 2833, 1441, 1464, 914, 915, 916, 917, 202309, 912, 5341, 10071, 22917, 8749, 7226, 58475, 56901, 51284, 10859, 148229, 3627, 253982, 89790, 3824, 50852, 10246, 12…	405	7057	18224	1.28164	0.00256133	0.00017096	0.00787541
KEGG_PATHWAY	hsa04612:Antigen processing and presentation	12	2.83019	5.76856e-06	3802, 3458, 3117, 3135, 3118, 3824, 3811, 3812, 3119, 925, 926, 3804	189	76	6879	5.74687	0.00114153	0.000163155	0.00721815
GOTERM_MF_ALL	GO:0004871~signal transducer activity	67	15.8019	6.00972e-06	10859, 2210, 84109, 84634, 942, 3824, 50852, 7293, 338557, 79541, 3683, 949, 126259, 2899, 94233, 2209, 2207, 7852, 8973, 3594, 1134, 3811, 2015, 939, 8784, 5028, 5027, 10663, 1234, 7305, 353345, 3689, 1237, 2847, 2563, 8989, 9437, 2359, 10871, 3560, 3604, 925, 27181, 926, 3362, 344838, 10563, 7422, 919, 10261, 53833, 553, 2833, 3274, 3117, 3118, 1441, 3119, 1464, 915, 916, 917, 11314, 3162, 7226…	366	1763	16881	1.75283	0.00497566	0.00124624	0.00926915
GOTERM_BP_ALL	GO:0050864~regulation of B cell activation	14	3.30189	6.70635e-06	7535, 695, 30009, 7293, 10673, 1029, 54440, 939, 11314, 3071, 3458, 84174, 22806, 1493	384	127	16792	4.82054	0.0314182	0.000261624	0.0126957
GOTERM_MF_ALL	GO:0005125~cytokine activity	18	4.24528	7.0309e-06	392255, 3627, 4049, 10673, 8744, 970, 3625, 8740, 6362, 10563, 6352, 4283, 3458, 6364, 7422, 356, 6373, 387695	366	222	16881	3.7397	0.00581867	0.00116645	0.0108441
GOTERM_BP_ALL	GO:0048731~system development	137	32.3113	7.94464e-06	7535, 1475, 641649, 942, 9242, 8744, 285, 9928, 8320, 29851, 2207, 7161, 22806, 5228, 3099, 26154, 2019, 10538, 3135, 4318, 10537, 5744, 7409, 6688, 3299, 1794, 939, 5028, 5027, 11006, 3687, 3689, 8538, 3910, 4837, 11082, 1493, 8862, 925, 176, 7422, 51513, 4017, 7045, 4015, 2173, 2833, 392255, 57379, 10882, 695, 1441, 116986, 1464, 914, 915, 916, 57817, 5341, 912, 7431, 718, 713, 26470, 26279, 54…	384	4291	16792	1.39615	0.0371105	0.000307405	0.0150397
GOTERM_BP_ALL	GO:0002285~lymphocyte activation involved in immune response	15	3.53774	8.12669e-06	10859, 3594, 57379, 54518, 30009, 10538, 11151, 942, 3683, 202309, 8320, 3458, 2207, 4064, 114836	384	149	16792	4.40227	0.0379446	0.000311913	0.0153844
GOTERM_MF_ALL	GO:0005126~cytokine receptor binding	20	4.71698	8.19207e-06	392255, 3594, 3627, 4049, 10673, 8744, 970, 3625, 8740, 6362, 10563, 6352, 4283, 3458, 6364, 7422, 356, 6373, 8996, 5228	366	273	16881	3.37897	0.00677638	0.0011326	0.0126349
GOTERM_BP_ALL	GO:0016477~cell migration	52	12.2642	8.40787e-06	7535, 3627, 11151, 3683, 949, 285, 8740, 6352, 115908, 3486, 2207, 7852, 5228, 247, 259266, 7130, 30009, 4318, 7409, 8832, 7941, 55423, 5028, 8784, 6362, 6404, 1234, 6364, 3687, 3689, 54437, 2359, 3362, 9123, 10563, 3071, 3458, 7422, 6373, 51512, 4017, 2833, 1441, 1464, 914, 64005, 54443, 11314, 4283, 3162, 7226, 6910	384	1184	16792	1.92054	0.0392313	0.000320122	0.0159166
GOTERM_BP_ALL	GO:0031341~regulation of cell killing	10	2.35849	9.2506e-06	10859, 3594, 5027, 56253, 9437, 3458, 146850, 7409, 114836, 4068	384	61	16792	7.16872	0.0430777	0.000349408	0.0175118
GOTERM_BP_ALL	GO:0048522~positive regulation of cellular process	148	34.9057	9.46691e-06	7535, 11151, 942, 338557, 7293, 332, 8744, 8318, 949, 22974, 9928, 9450, 8740, 8320, 6352, 29851, 3486, 2207, 29128, 7161, 22806, 5228, 57761, 3099, 2019, 10538, 3135, 4318, 10537, 9447, 5744, 341, 7409, 6688, 3299, 7941, 55423, 1794, 939, 5028, 6362, 5027, 4605, 6364, 3687, 3689, 3002, 3001, 8538, 112399, 11148, 11082, 1493, 8862, 23533, 10673, 5047, 925, 64926, 7422, 6373, 919, 51512, 4017, 846…	384	4744	16792	1.36423	0.0440624	0.000354761	0.0179213
GOTERM_BP_ALL	GO:0019724~B cell mediated immunity	16	3.77358	1.03518e-05	695, 57379, 4049, 30009, 10538, 3119, 202309, 939, 3458, 718, 713, 712, 714, 2207, 84174, 51311	384	173	16792	4.04432	0.0480803	0.000384884	0.0195962
GOTERM_BP_ALL	GO:0006935~chemotaxis	31	7.31132	1.07002e-05	54437, 2359, 3627, 11151, 1749, 285, 8740, 6352, 10563, 3071, 3458, 1890, 7422, 6373, 2207, 7852, 5228, 2833, 1441, 7409, 7941, 1794, 6362, 4283, 1234, 6364, 10663, 1237, 3689, 6036, 7226	384	552	16792	2.4558	0.0496577	0.000394752	0.0202556
GOTERM_BP_ALL	GO:0046903~secretion	49	11.5566	1.0715e-05	10859, 7535, 56253, 11151, 338557, 7293, 332, 7450, 3625, 6352, 1521, 2207, 8973, 6664, 247, 3099, 26154, 9447, 7036, 838, 6507, 8832, 8448, 5028, 5027, 2981, 8862, 133, 5047, 10673, 3604, 5046, 768, 3458, 7422, 5798, 695, 3274, 114088, 914, 64005, 5341, 115362, 11314, 3162, 6531, 26279, 7226, 51311	384	1098	16792	1.95148	0.0497248	0.000392259	0.0202837
GOTERM_BP_ALL	GO:0044707~single-multicellular organism process	177	41.7453	1.0757e-05	1475, 7535, 641649, 942, 11151, 9242, 338557, 7293, 8744, 285, 949, 9928, 8320, 29851, 3486, 2207, 7161, 22806, 5228, 3099, 26154, 2019, 10538, 3135, 4318, 10537, 9447, 5744, 8689, 341, 7409, 6688, 3299, 7941, 4885, 5367, 92211, 939, 1794, 5028, 5027, 11006, 6364, 3687, 3689, 8538, 3910, 4837, 11082, 11148, 1493, 8862, 23533, 340547, 4224, 10225, 5047, 925, 176, 5046, 924, 7422, 51513, 4017, 7045…	384	5943	16792	1.30238	0.0499146	0.000390789	0.0203632
GOTERM_BP_ALL	GO:0042330~taxis	31	7.31132	1.11843e-05	54437, 2359, 3627, 11151, 1749, 285, 8740, 6352, 10563, 3071, 3458, 1890, 7422, 6373, 2207, 7852, 5228, 2833, 1441, 7409, 7941, 1794, 6362, 4283, 1234, 6364, 10663, 1237, 3689, 6036, 7226	384	553	16792	2.45136	0.0518453	0.000403234	0.0211721
GOTERM_BP_ALL	GO:0008284~positive regulation of cell proliferation	41	9.66981	1.14131e-05	8862, 7535, 4049, 3627, 133, 942, 11151, 7293, 10673, 332, 1749, 64926, 8744, 9928, 126259, 6352, 3071, 3458, 115908, 7422, 5798, 5228, 6664, 5967, 2833, 259266, 3594, 5744, 4318, 116986, 916, 54440, 3299, 912, 55423, 3162, 356, 29923, 6910, 11082, 11148	384	849	16792	2.11177	0.0528773	0.000408388	0.0216051
GOTERM_BP_ALL	GO:0002715~regulation of natural killer cell mediated immunity	8	1.88679	1.17792e-05	10859, 56253, 9437, 146850, 7409, 10225, 114836, 4068	384	35	16792	9.99524	0.0545263	0.000418339	0.022298
KEGG_PATHWAY	hsa04380:Osteoclast differentiation	15	3.53774	1.1871e-05	10859, 23533, 695, 6688, 10326, 23547, 55423, 126014, 11006, 3458, 7305, 54209, 2209, 2214, 79168	189	131	6879	4.16758	0.00234771	0.000293766	0.0148536
GOTERM_BP_ALL	GO:0002429~immune response-activating cell surface receptor signaling pathway	24	5.66038	1.27768e-05	7535, 695, 2359, 3117, 3118, 50852, 3119, 7409, 53347, 915, 916, 917, 64005, 3071, 11314, 3458, 89857, 2209, 919, 2207, 84174, 3120, 2214, 1493	384	367	16792	2.85967	0.0590054	0.000450401	0.0241863
GOTERM_BP_ALL	GO:0072676~lymphocyte migration	11	2.59434	1.3474e-05	6362, 7535, 6352, 10563, 3627, 6364, 30009, 6373, 64005, 2833, 8740	384	80	16792	6.01276	0.0621232	0.000471482	0.0255059
GOTERM_BP_ALL	GO:0002685~regulation of leukocyte migration	15	3.53774	1.37769e-05	3627, 7941, 8740, 8784, 3071, 10563, 11314, 6352, 4283, 6364, 3162, 7422, 6373, 5228, 2833	384	156	16792	4.20473	0.0634745	0.000478561	0.0260792
GOTERM_BP_ALL	GO:0012501~programmed cell death	71	16.7453	1.40112e-05	10859, 11151, 7293, 338557, 332, 3620, 8744, 22974, 3625, 9928, 9450, 8740, 6352, 9833, 56159, 3486, 2207, 7852, 7161, 22806, 85329, 247, 57761, 2999, 3099, 2019, 4318, 10537, 9447, 838, 7409, 6688, 970, 939, 8784, 5551, 5027, 9212, 3689, 51129, 3002, 3001, 112399, 1493, 4049, 133, 1745, 3560, 5047, 3604, 1029, 922, 3071, 3458, 7422, 8996, 2833, 392255, 695, 699, 116986, 914, 7153, 916, 917, 1068…	384	1852	16792	1.67644	0.0645185	0.000483173	0.0265228
GOTERM_BP_ALL	GO:0042113~B cell activation	19	4.48113	1.46987e-05	7535, 695, 57379, 30009, 10538, 942, 7293, 10673, 1029, 54440, 202309, 939, 3071, 11314, 3458, 4064, 84174, 22806, 1493	384	246	16792	3.37746	0.0675749	0.000503229	0.027824
GOTERM_MF_ALL	GO:0015026~coreceptor activity	8	1.88679	1.47721e-05	10663, 1234, 942, 1237, 7852, 925, 926, 126259	366	38	16881	9.71009	0.0121861	0.00175003	0.0227824
GOTERM_BP_ALL	GO:0045621~positive regulation of lymphocyte differentiation	11	2.59434	1.50641e-05	3594, 7535, 695, 3071, 3458, 3135, 942, 146850, 8744, 54440, 939	384	81	16792	5.93853	0.0691953	0.000512053	0.0285156
GOTERM_BP_ALL	GO:0001910~regulation of leukocyte mediated cytotoxicity	9	2.12264	1.83902e-05	10859, 3594, 5027, 56253, 9437, 146850, 7409, 114836, 4068	384	51	16792	7.71691	0.083816	0.000620645	0.0348106
GOTERM_BP_ALL	GO:2000106~regulation of leukocyte apoptotic process	11	2.59434	1.87339e-05	10859, 5027, 6352, 695, 9212, 2207, 1029, 79444, 917, 3620, 939	384	83	16792	5.79543	0.0853136	0.000627789	0.0354611
GOTERM_BP_ALL	GO:0034341~response to interferon-gamma	15	3.53774	1.97086e-05	3594, 2210, 3117, 3135, 10537, 942, 3118, 3119, 6362, 115362, 6352, 3458, 6364, 2209, 3120	384	161	16792	4.07415	0.0895477	0.000655825	0.0373057
GOTERM_BP_ALL	GO:0050851~antigen receptor-mediated signaling pathway	18	4.24528	1.99055e-05	7535, 695, 3117, 3118, 50852, 3119, 53347, 915, 916, 917, 3071, 11314, 3458, 89857, 919, 84174, 3120, 1493	384	228	16792	3.4523	0.0904005	0.000657776	0.0376784
GOTERM_BP_ALL	GO:0040011~locomotion	61	14.3868	2.21585e-05	7535, 3627, 11151, 3683, 949, 285, 9928, 8740, 6352, 115908, 3486, 2207, 7852, 5228, 247, 259266, 7130, 30009, 4318, 7409, 8832, 7941, 55423, 1794, 6362, 8784, 5028, 10663, 6404, 1234, 6364, 3687, 3689, 1237, 3910, 54437, 2359, 1749, 3362, 9123, 10563, 3071, 1890, 3458, 7422, 6373, 51512, 4017, 2833, 1441, 1464, 914, 64005, 54443, 11314, 4283, 3162, 6036, 7226, 8701, 6910	384	1530	16792	1.74345	0.100104	0.000727154	0.0419422
GOTERM_BP_ALL	GO:1903706~regulation of hemopoiesis	22	5.18868	2.21999e-05	10859, 3594, 7535, 695, 3135, 942, 1441, 914, 6688, 1029, 54440, 8744, 939, 3071, 11006, 3458, 7305, 146850, 714, 22806, 257101, 1493	384	328	16792	2.93305	0.100281	0.000723523	0.0420205
GOTERM_BP_ALL	GO:0002695~negative regulation of leukocyte activation	14	3.30189	2.25552e-05	10859, 3135, 1029, 3620, 8832, 79626, 11314, 3162, 26279, 201633, 84174, 53833, 6664, 1493	384	142	16792	4.31133	0.101801	0.0007301	0.0426929
GOTERM_BP_ALL	GO:0048870~cell motility	55	12.9717	2.29219e-05	7535, 3627, 11151, 3683, 949, 285, 9928, 8740, 6352, 115908, 3486, 2207, 7852, 5228, 247, 259266, 7130, 30009, 4318, 7409, 8832, 7941, 55423, 8784, 5028, 6362, 6404, 1234, 6364, 3687, 3689, 3910, 54437, 2359, 3362, 9123, 10563, 3071, 3458, 7422, 6373, 51512, 4017, 2833, 1441, 1464, 914, 64005, 54443, 11314, 4283, 3162, 7226, 8701, 6910	384	1330	16792	1.80835	0.103368	0.000736955	0.0433869
GOTERM_BP_ALL	GO:0051674~localization of cell	55	12.9717	2.29219e-05	7535, 3627, 11151, 3683, 949, 285, 9928, 8740, 6352, 115908, 3486, 2207, 7852, 5228, 247, 259266, 7130, 30009, 4318, 7409, 8832, 7941, 55423, 8784, 5028, 6362, 6404, 1234, 6364, 3687, 3689, 3910, 54437, 2359, 3362, 9123, 10563, 3071, 3458, 7422, 6373, 51512, 4017, 2833, 1441, 1464, 914, 64005, 54443, 11314, 4283, 3162, 7226, 8701, 6910	384	1330	16792	1.80835	0.103368	0.000736955	0.0433869
GOTERM_BP_ALL	GO:0032609~interferon-gamma production	12	2.83019	2.29631e-05	10859, 3594, 8320, 4049, 914, 10225, 51284, 916, 54440, 114836, 53833, 51311	384	103	16792	5.09466	0.103544	0.000733327	0.0434649
KEGG_PATHWAY	hsa05323:Rheumatoid arthritis	12	2.83019	2.42265e-05	6352, 3458, 6364, 7422, 3117, 3118, 3689, 942, 3119, 10673, 3683, 1493	189	88	6879	4.9632	0.00478542	0.000532848	0.0303112
GOTERM_BP_ALL	GO:0042267~natural killer cell mediated cytotoxicity	9	2.12264	2.46005e-05	10859, 56253, 11151, 3811, 3002, 7409, 114836, 4068, 57823	384	53	16792	7.42571	0.110504	0.000780362	0.0465635
GOTERM_BP_ALL	GO:0045582~positive regulation of T cell differentiation	10	2.35849	2.57476e-05	3594, 7535, 3071, 3458, 3135, 942, 146850, 8744, 54440, 939	384	69	16792	6.33756	0.115347	0.000811327	0.0487342
GOTERM_BP_ALL	GO:0008219~cell death	73	17.217	2.59542e-05	10859, 11151, 338557, 7293, 332, 3620, 8744, 22974, 3625, 9928, 9450, 8740, 6352, 9833, 56159, 3486, 2207, 7852, 7161, 22806, 6664, 85329, 247, 57761, 2999, 3099, 2019, 4318, 10537, 9447, 838, 7409, 6688, 970, 939, 8784, 5551, 5027, 9212, 3689, 51129, 3002, 3001, 112399, 1493, 4049, 133, 1745, 3560, 5047, 3604, 1029, 922, 3071, 3458, 7422, 8996, 2833, 392255, 695, 699, 116986, 914, 7153, 916, 917…	384	1958	16792	1.63035	0.116217	0.000812458	0.0491252
GOTERM_BP_ALL	GO:0046632~alpha-beta T cell differentiation	11	2.59434	2.84221e-05	3594, 7535, 8320, 3071, 3458, 10538, 26279, 942, 54440, 114836, 257101	384	87	16792	5.52898	0.126539	0.000883866	0.0537951
GOTERM_MF_ALL	GO:0004888~transmembrane signaling receptor activity	52	12.2642	2.86543e-05	10859, 2210, 84109, 84634, 3824, 7293, 338557, 79541, 3683, 94233, 2899, 2207, 7852, 8973, 3594, 1134, 3811, 2015, 939, 8784, 5028, 5027, 1234, 10663, 353345, 1237, 3689, 2847, 2563, 8989, 2359, 10871, 3560, 3604, 27181, 3362, 919, 10261, 53833, 553, 2833, 3274, 3117, 1441, 3118, 3119, 915, 916, 917, 7226, 51284, 3120	366	1309	16881	1.83223	0.0235028	0.00296851	0.044188
KEGG_PATHWAY	hsa05340:Primary immunodeficiency	8	1.88679	2.93061e-05	7535, 57379, 695, 29851, 915, 916, 925, 926	189	34	6879	8.56396	0.00578588	0.0005801	0.0366655
GOTERM_BP_ALL	GO:0002440~production of molecular mediator of immune response	15	3.53774	2.97093e-05	10859, 57379, 695, 30009, 10538, 3119, 7293, 10673, 10225, 54440, 202309, 126259, 3458, 3162, 2207	384	167	16792	3.92777	0.131874	0.00091788	0.0562308
GOTERM_BP_ALL	GO:0097028~dendritic cell differentiation	8	1.88679	3.50069e-05	10859, 10538, 3135, 10537, 942, 54209, 6688, 7226	384	41	16792	8.53252	0.153492	0.00107449	0.0662544
GOTERM_BP_ALL	GO:0045058~T cell selection	8	1.88679	3.50069e-05	3594, 7535, 10538, 915, 916, 114836, 912, 1794	384	41	16792	8.53252	0.153492	0.00107449	0.0662544
GOTERM_BP_ALL	GO:0016064~immunoglobulin mediated immune response	15	3.53774	3.86332e-05	695, 57379, 4049, 30009, 10538, 3119, 202309, 939, 3458, 718, 713, 712, 714, 2207, 51311	384	171	16792	3.83589	0.167979	0.00117814	0.0731152
GOTERM_BP_ALL	GO:0002687~positive regulation of leukocyte migration	12	2.83019	3.91083e-05	8784, 6352, 3071, 10563, 4283, 3627, 6364, 7422, 6373, 7941, 5228, 8740	384	109	16792	4.81422	0.169859	0.00118502	0.074014
GOTERM_BP_ALL	GO:0010818~T cell chemotaxis	6	1.41509	4.03287e-05	6352, 10563, 3627, 6373, 2833, 8740	384	18	16792	14.5764	0.174667	0.00121425	0.0763228
GOTERM_BP_ALL	GO:0051480~regulation of cytosolic calcium ion concentration	20	4.71698	4.37176e-05	8989, 2359, 3627, 133, 10590, 11151, 5028, 5027, 10563, 4283, 1234, 3777, 1237, 6373, 2847, 7852, 7226, 553, 8996, 2833	384	292	16792	2.99515	0.187875	0.00130795	0.0827339
GOTERM_CC_ALL	GO:0016020~membrane	250	58.9623	4.4038e-05	1475, 2210, 641649, 160364, 942, 140453, 8744, 949, 1573, 8740, 2209, 2207, 22806, 5228, 57761, 64098, 3099, 2015, 92211, 644070, 939, 353345, 2847, 85479, 2214, 1493, 23533, 340547, 4224, 128346, 10871, 10225, 925, 10326, 27180, 27181, 926, 171558, 924, 922, 115352, 121601, 919, 7045, 84699, 2833, 1441, 10590, 1464, 914, 915, 916, 917, 401647, 202309, 5341, 912, 115362, 718, 10071, 22917, 8749, …	405	9462	18224	1.1889	0.0202267	0.00127632	0.0627318
GOTERM_BP_ALL	GO:0032940~secretion by cell	43	10.1415	4.54331e-05	8862, 7535, 10859, 56253, 133, 11151, 7293, 338557, 10673, 7450, 5047, 332, 3604, 5046, 3625, 6352, 3458, 7422, 1521, 2207, 8973, 5798, 6664, 247, 26154, 695, 9447, 7036, 114088, 838, 914, 6507, 8832, 64005, 5341, 8448, 5028, 115362, 5027, 11314, 3162, 7226, 51311	384	966	16792	1.94654	0.194479	0.00135075	0.085979
GOTERM_BP_ALL	GO:0071216~cellular response to biotic stimulus	15	3.53774	4.98241e-05	10859, 695, 57379, 3627, 942, 57817, 949, 9450, 6352, 3458, 6364, 1234, 54209, 4064, 79931	384	175	16792	3.74821	0.211142	0.00147201	0.094285
GOTERM_BP_ALL	GO:0002824~positive regulation of adaptive immune response based on somatic recombination of immune receptors built from immunoglobulin superfamily domains	10	2.35849	5.05981e-05	3594, 5027, 695, 4049, 3458, 718, 30009, 10673, 2207, 54440	384	75	16792	5.83056	0.214043	0.00148564	0.095749
GOTERM_BP_ALL	GO:0071219~cellular response to molecule of bacterial origin	14	3.30189	5.66752e-05	10859, 57379, 3627, 942, 57817, 949, 9450, 6352, 3458, 6364, 1234, 54209, 4064, 79931	384	155	16792	3.94973	0.236454	0.00165373	0.107243
GOTERM_BP_ALL	GO:0019835~cytolysis	7	1.65094	6.14912e-05	10859, 5551, 5027, 3002, 3001, 2999, 4069	384	31	16792	9.87433	0.253759	0.00178321	0.116351
GOTERM_BP_ALL	GO:0071346~cellular response to interferon-gamma	13	3.06604	6.2023e-05	3594, 2210, 3135, 3117, 3118, 3119, 115362, 6362, 6352, 6364, 3458, 2209, 3120	384	135	16792	4.21096	0.255646	0.00178773	0.117357
GOTERM_BP_ALL	GO:0098542~defense response to other organism	27	6.36792	7.11024e-05	10859, 3627, 4049, 133, 942, 925, 926, 164668, 10563, 3458, 919, 2207, 387695, 3594, 10538, 9447, 57817, 1794, 5027, 4283, 5551, 6364, 10578, 3687, 51284, 51311, 4069	384	494	16792	2.39006	0.287132	0.00203684	0.134526
KEGG_PATHWAY	hsa05320:Autoimmune thyroid disease	9	2.12264	7.20089e-05	5551, 3117, 3135, 3118, 942, 356, 3002, 3119, 1493	189	52	6879	6.29945	0.0141571	0.00129537	0.0900699
GOTERM_BP_ALL	GO:0032649~regulation of interferon-gamma production	11	2.59434	7.3022e-05	10859, 3594, 4049, 914, 10225, 51284, 916, 54440, 114836, 53833, 51311	384	97	16792	4.95898	0.293617	0.00207926	0.138155
GOTERM_BP_ALL	GO:0097529~myeloid leukocyte migration	14	3.30189	7.37066e-05	3627, 1441, 7409, 7941, 6362, 3071, 11314, 6352, 3458, 6364, 7422, 3689, 2207, 5228	384	159	16792	3.85037	0.295915	0.00208625	0.139449
GOTERM_BP_ALL	GO:0050866~negative regulation of cell activation	14	3.30189	7.37066e-05	10859, 3135, 1029, 3620, 8832, 79626, 11314, 3162, 26279, 201633, 84174, 53833, 6664, 1493	384	159	16792	3.85037	0.295915	0.00208625	0.139449
GOTERM_BP_ALL	GO:0002822~regulation of adaptive immune response based on somatic recombination of immune receptors built from immunoglobulin superfamily domains	12	2.83019	7.51821e-05	10859, 3594, 5027, 695, 4049, 3458, 718, 30009, 10673, 2207, 54440, 53833	384	117	16792	4.48504	0.300843	0.00211539	0.142239
GOTERM_BP_ALL	GO:0002821~positive regulation of adaptive immune response	10	2.35849	7.65349e-05	3594, 5027, 695, 4049, 3458, 718, 30009, 10673, 2207, 54440	384	79	16792	5.53534	0.305331	0.00214077	0.144797
GOTERM_MF_ALL	GO:0099600~transmembrane receptor activity	52	12.2642	8.04377e-05	10859, 2210, 84109, 84634, 3824, 7293, 338557, 79541, 3683, 94233, 2899, 2207, 7852, 8973, 3594, 1134, 3811, 2015, 939, 8784, 5028, 5027, 1234, 10663, 353345, 1237, 3689, 2847, 2563, 8989, 2359, 10871, 3560, 3604, 27181, 3362, 919, 10261, 53833, 553, 2833, 3274, 3117, 1441, 3118, 3119, 915, 916, 917, 7226, 51284, 3120	366	1363	16881	1.75964	0.0645859	0.00739099	0.123997
KEGG_PATHWAY	hsa04660:T cell receptor signaling pathway	12	2.83019	8.05906e-05	7535, 23533, 3458, 919, 29851, 7409, 915, 916, 925, 917, 926, 1493	189	100	6879	4.36762	0.0158309	0.00132891	0.100799
GOTERM_BP_ALL	GO:0042269~regulation of natural killer cell mediated cytotoxicity	7	1.65094	8.90061e-05	10859, 56253, 9437, 146850, 7409, 114836, 4068	384	33	16792	9.27588	0.345372	0.00247464	0.168372
GOTERM_BP_ALL	GO:0019932~second-messenger-mediated signaling	17	4.00943	9.30082e-05	7535, 695, 3627, 133, 50852, 925, 916, 5341, 4283, 6364, 1234, 6373, 54209, 7852, 7226, 84174, 2833	384	233	16792	3.19054	0.357726	0.00257076	0.175937
GOTERM_MF_ALL	GO:0048248~CXCR3 chemokine receptor binding	4	0.943396	9.70745e-05	10563, 4283, 3627, 6373	366	5	16881	36.8984	0.077415	0.0080252	0.149626
GOTERM_MF_ALL	GO:0046983~protein dimerization activity	46	10.8491	9.77143e-05	10859, 56253, 11151, 9242, 79365, 7450, 332, 925, 3780, 8614, 10993, 949, 3625, 3683, 6352, 10563, 3777, 7422, 121601, 919, 51305, 22806, 84699, 5228, 392255, 79733, 8329, 3135, 114088, 914, 915, 7153, 916, 917, 5341, 1870, 5028, 5027, 3162, 1058, 713, 3689, 201633, 3001, 6913, 54659	366	1160	16881	1.82901	0.0779048	0.00734623	0.150611
GOTERM_BP_ALL	GO:0002690~positive regulation of leukocyte chemotaxis	10	2.35849	0.000102631	6352, 3071, 10563, 4283, 3627, 7422, 6373, 7941, 5228, 8740	384	82	16792	5.33283	0.386483	0.00281999	0.194122
GOTERM_CC_ALL	GO:0042105~alpha-beta T cell receptor complex	4	0.943396	0.000104618	919, 915, 916, 917	405	5	18224	35.998	0.0473856	0.00285152	0.148967
GOTERM_BP_ALL	GO:0007275~multicellular organism development	146	34.434	0.00010686	7535, 1475, 641649, 942, 9242, 7293, 8744, 285, 9928, 8320, 29851, 2207, 7161, 22806, 5228, 3099, 26154, 2019, 10538, 3135, 4318, 10537, 5744, 8689, 7409, 6688, 3299, 5367, 1794, 939, 5028, 5027, 11006, 3687, 3689, 8538, 3910, 4837, 11082, 1493, 8862, 5047, 925, 176, 5046, 7422, 51513, 4017, 7045, 4015, 2173, 2833, 392255, 57379, 10882, 695, 1441, 116986, 1464, 914, 915, 916, 57817, 5341, 912, 74…	384	4877	16792	1.3091	0.398712	0.00291919	0.202114
GOTERM_BP_ALL	GO:0051250~negative regulation of lymphocyte activation	12	2.83019	0.000109877	10859, 79626, 11314, 3135, 201633, 26279, 1029, 84174, 3620, 53833, 6664, 1493	384	122	16792	4.30123	0.407285	0.00298435	0.207814
GOTERM_BP_ALL	GO:0032945~negative regulation of mononuclear cell proliferation	9	2.12264	0.000110424	10859, 11314, 3135, 26279, 1029, 3620, 53833, 6664, 1493	384	65	16792	6.05481	0.408829	0.00298219	0.208849
GOTERM_BP_ALL	GO:0050672~negative regulation of lymphocyte proliferation	9	2.12264	0.000110424	10859, 11314, 3135, 26279, 1029, 3620, 53833, 6664, 1493	384	65	16792	6.05481	0.408829	0.00298219	0.208849
GOTERM_BP_ALL	GO:0002517~T cell tolerance induction	5	1.17925	0.000114067	3135, 942, 29851, 916, 3620	384	12	16792	18.2205	0.418992	0.00306305	0.215732
KEGG_PATHWAY	hsa05142:Chagas disease (American trypanosomiasis)	12	2.83019	0.000115411	23533, 6352, 3458, 718, 713, 712, 356, 919, 714, 915, 916, 917	189	104	6879	4.19963	0.0225935	0.00175635	0.144321
GOTERM_BP_ALL	GO:0065007~biological regulation	297	70.0472	0.000118408	1475, 2210, 942, 332, 140453, 8744, 8318, 949, 164668, 1573, 8740, 6352, 8320, 89857, 2209, 3486, 2207, 29128, 7161, 22806, 5228, 85329, 387695, 57761, 3099, 2019, 5744, 2015, 341, 3299, 5367, 92211, 939, 6362, 6364, 4605, 353345, 2847, 3910, 11082, 2214, 1493, 23533, 8862, 340547, 401124, 10871, 10225, 925, 10326, 27180, 926, 27181, 313, 924, 79626, 121601, 919, 6373, 7045, 84699, 85443, 2833, 5…	384	11548	16792	1.12466	0.430876	0.0031616	0.223933
KEGG_PATHWAY	hsa04514:Cell adhesion molecules (CAMs)	14	3.30189	0.000124531	6404, 3117, 3135, 3118, 942, 3689, 201633, 3119, 29851, 914, 925, 926, 3683, 1493	189	142	6879	3.58842	0.0243572	0.00175979	0.155718
GOTERM_MF_ALL	GO:0042803~protein homodimerization activity	33	7.78302	0.000124808	10859, 56253, 11151, 79365, 332, 7450, 925, 8614, 3625, 10993, 949, 6352, 3777, 7422, 919, 51305, 22806, 84699, 5228, 392255, 79733, 3135, 114088, 914, 7153, 5341, 5027, 3162, 713, 201633, 3001, 6913, 54659	366	730	16881	2.08501	0.0984114	0.00859593	0.192334
GOTERM_BP_ALL	GO:1902533~positive regulation of intracellular signal transduction	40	9.43396	0.000129844	7535, 23533, 3627, 50852, 7293, 338557, 23551, 1029, 925, 3362, 8740, 6352, 54769, 3458, 7422, 146850, 6373, 3486, 7852, 7161, 6664, 2833, 392255, 10537, 116986, 1464, 916, 939, 5028, 8784, 6362, 5027, 11314, 4283, 3162, 6364, 356, 54209, 51284, 79444	384	915	16792	1.91166	0.461031	0.00344711	0.245535
GOTERM_BP_ALL	GO:0019722~calcium-mediated signaling	13	3.06604	0.000140783	7535, 695, 50852, 925, 916, 5341, 6364, 1234, 54209, 7852, 7226, 84174, 2833	384	147	16792	3.86721	0.488382	0.00371628	0.266195
GOTERM_CC_ALL	GO:0043235~receptor complex	20	4.71698	0.000141611	3594, 7535, 54518, 1134, 3824, 50852, 7036, 915, 925, 916, 926, 917, 3683, 3681, 3687, 3689, 919, 2563, 8973, 51284	405	328	18224	2.74375	0.0635995	0.00364401	0.201593
GOTERM_BP_ALL	GO:0007204~positive regulation of cytosolic calcium ion concentration	18	4.24528	0.000155968	8989, 2359, 3627, 133, 11151, 5028, 5027, 10563, 4283, 1234, 1237, 6373, 2847, 7852, 7226, 553, 8996, 2833	384	269	16792	2.92612	0.524061	0.00409361	0.294866
GOTERM_BP_ALL	GO:0071222~cellular response to lipopolysaccharide	13	3.06604	0.00015998	10859, 57379, 6352, 1234, 3627, 6364, 3458, 942, 4064, 79931, 57817, 949, 9450	384	149	16792	3.8153	0.533065	0.00417568	0.302441
GOTERM_BP_ALL	GO:0006875~cellular metal ion homeostasis	26	6.13208	0.000163551	8989, 3627, 2359, 133, 11151, 8614, 10563, 6352, 3777, 6373, 7852, 8996, 553, 2833, 10590, 7036, 57817, 5028, 5027, 4283, 1234, 3162, 1237, 2847, 7226, 1356	384	491	16792	2.3156	0.540937	0.00424543	0.309182
GOTERM_BP_ALL	GO:0002819~regulation of adaptive immune response	12	2.83019	0.000168737	10859, 3594, 5027, 695, 4049, 3458, 718, 30009, 10673, 2207, 54440, 53833	384	128	16792	4.09961	0.552131	0.004356	0.31897
GOTERM_BP_ALL	GO:0070664~negative regulation of leukocyte proliferation	9	2.12264	0.000169005	10859, 11314, 3135, 26279, 1029, 3620, 53833, 6664, 1493	384	69	16792	5.7038	0.552703	0.00433939	0.319477
GOTERM_BP_ALL	GO:0046635~positive regulation of alpha-beta T cell activation	8	1.88679	0.000189787	3594, 7535, 3071, 3458, 942, 916, 54440, 64926	384	53	16792	6.60063	0.594839	0.00484559	0.358694
GOTERM_BP_ALL	GO:0002286~T cell activation involved in immune response	10	2.35849	0.000193552	10859, 3594, 8320, 3458, 54518, 10538, 942, 2207, 114836, 3683	384	89	16792	4.91339	0.602038	0.00491514	0.365798
GOTERM_BP_ALL	GO:0050868~negative regulation of T cell activation	10	2.35849	0.000193552	10859, 79626, 11314, 3135, 201633, 26279, 1029, 3620, 53833, 1493	384	89	16792	4.91339	0.602038	0.00491514	0.365798
GOTERM_MF_ALL	GO:0004869~cysteine-type endopeptidase inhibitor activity	8	1.88679	0.000194444	1475, 8530, 332, 79444, 8996, 3933, 939, 8740	366	56	16881	6.58899	0.149052	0.012339	0.299495
GOTERM_BP_ALL	GO:0031343~positive regulation of cell killing	7	1.65094	0.000201523	3594, 5027, 56253, 3458, 7409, 114836, 4068	384	38	16792	8.05537	0.616857	0.00508992	0.380836
GOTERM_BP_ALL	GO:0048872~homeostasis of number of cells	16	3.77358	0.000201857	11151, 10673, 6688, 54440, 202309, 27240, 924, 56154, 8740, 5027, 3071, 3458, 3162, 7422, 2207, 53833	384	224	16792	3.12351	0.617465	0.00507141	0.381465
GOTERM_BP_ALL	GO:0006909~phagocytosis	18	4.24528	0.000220974	11151, 7409, 917, 3683, 949, 64005, 1794, 5027, 11314, 3071, 718, 3689, 2209, 919, 54209, 122618, 2207, 2214	384	277	16792	2.84161	0.650745	0.0055213	0.417521
GOTERM_BP_ALL	GO:0002765~immune response-inhibiting signal transduction	4	0.943396	0.00022372	10859, 3802, 3135, 53833	384	6	16792	29.1528	0.655282	0.00556054	0.422699
GOTERM_BP_ALL	GO:0045088~regulation of innate immune response	21	4.95283	0.000238663	10859, 695, 56253, 9437, 942, 9447, 10225, 7409, 912, 115362, 6352, 3458, 3689, 146850, 2207, 4064, 51284, 79931, 114836, 51311, 4068	384	360	16792	2.55087	0.678954	0.00590008	0.450871
KEGG_PATHWAY	hsa04672:Intestinal immune network for IgA production	8	1.88679	0.000253728	57379, 3117, 3118, 942, 3119, 29851, 10673, 7852	189	47	6879	6.1952	0.0490032	0.00334403	0.317035
GOTERM_BP_ALL	GO:0051607~defense response to virus	16	3.77358	0.000258484	10859, 3594, 3627, 9447, 942, 925, 926, 164668, 1794, 5551, 4283, 3458, 3687, 919, 51284, 51311	384	229	16792	3.05531	0.707866	0.00635558	0.48823
GOTERM_BP_ALL	GO:0080134~regulation of response to stress	50	11.7925	0.000261649	10859, 7535, 56253, 942, 338557, 3620, 56154, 6352, 146850, 2207, 7161, 3594, 3099, 7130, 9447, 7409, 838, 7941, 1794, 939, 6362, 3689, 26353, 4049, 9437, 10225, 1029, 313, 926, 79626, 3458, 7422, 919, 114836, 79931, 53833, 8996, 84699, 392255, 695, 5341, 912, 115362, 718, 7226, 4064, 51284, 79444, 4068, 51311	384	1285	16792	1.70152	0.712236	0.00640012	0.494195
GOTERM_BP_ALL	GO:0050789~regulation of biological process	282	66.5094	0.00026165	1475, 2210, 942, 332, 8744, 8318, 949, 164668, 1573, 8740, 6352, 8320, 89857, 2209, 3486, 2207, 29128, 7161, 22806, 5228, 85329, 387695, 57761, 3099, 2019, 5744, 2015, 341, 3299, 5367, 939, 6362, 6364, 4605, 353345, 2847, 3910, 11082, 2214, 1493, 23533, 8862, 401124, 10871, 10225, 925, 10326, 27180, 926, 27181, 313, 924, 79626, 919, 6373, 7045, 84699, 85443, 2833, 57379, 1441, 1464, 114088, 914, …	384	10922	16792	1.12906	0.712236	0.00636741	0.494196
GOTERM_BP_ALL	GO:0030888~regulation of B cell proliferation	8	1.88679	0.000269304	11314, 3071, 7293, 10673, 1029, 54440, 22806, 1493	384	56	16792	6.24702	0.722535	0.00651977	0.508618
GOTERM_BP_ALL	GO:0048247~lymphocyte chemotaxis	8	1.88679	0.000269304	6362, 6352, 10563, 3627, 6364, 6373, 2833, 8740	384	56	16792	6.24702	0.722535	0.00651977	0.508618
GOTERM_BP_ALL	GO:0097530~granulocyte migration	11	2.59434	0.00028066	6362, 6352, 11314, 3071, 3458, 6364, 7422, 3689, 1441, 2207, 7409	384	114	16792	4.21948	0.737138	0.00675942	0.53001
GOTERM_BP_ALL	GO:0006874~cellular calcium ion homeostasis	22	5.18868	0.000286414	8989, 2359, 3627, 133, 10590, 11151, 8614, 5028, 5027, 10563, 6352, 4283, 1234, 3777, 1237, 6373, 2847, 7852, 7226, 553, 8996, 2833	384	393	16792	2.44794	0.744242	0.00686283	0.540849
GOTERM_BP_ALL	GO:0009615~response to virus	19	4.48113	0.000298435	10859, 3594, 3627, 30009, 9447, 942, 925, 926, 164668, 1794, 5551, 6352, 4283, 3458, 3687, 919, 7852, 51284, 51311	384	311	16792	2.67156	0.75847	0.00711407	0.563488
GOTERM_BP_ALL	GO:0002886~regulation of myeloid leukocyte mediated immunity	7	1.65094	0.000309863	7535, 11314, 695, 3162, 718, 2207, 8832	384	41	16792	7.46596	0.771262	0.00734876	0.585007
GOTERM_CC_ALL	GO:0098797~plasma membrane protein complex	26	6.13208	0.000319712	7535, 54518, 50852, 925, 926, 3780, 3683, 3681, 919, 2207, 8973, 3594, 3135, 1134, 3117, 3118, 7036, 3119, 915, 916, 917, 3687, 6531, 3689, 10052, 3120	405	527	18224	2.21999	0.137888	0.00777855	0.454597
GOTERM_BP_ALL	GO:0043368~positive T cell selection	6	1.41509	0.000320909	3594, 7535, 10538, 915, 114836, 1794	384	27	16792	9.71759	0.782982	0.00757205	0.605801
GOTERM_BP_ALL	GO:0070887~cellular response to chemical stimulus	87	20.5189	0.000326009	10859, 2210, 3627, 84109, 11151, 942, 338557, 7293, 3625, 285, 949, 3381, 1573, 9450, 8740, 6352, 3777, 9833, 2209, 2207, 7852, 257101, 5228, 6664, 57761, 3594, 203100, 3135, 30009, 9447, 7036, 7409, 6688, 970, 7941, 939, 6362, 8784, 5028, 5027, 10663, 6364, 1234, 6404, 3689, 1237, 112399, 54659, 4049, 2359, 968, 3560, 10673, 3604, 1749, 5046, 8614, 344838, 768, 3071, 10563, 3458, 7422, 6373, 579…	384	2648	16792	1.43672	0.788188	0.007654	0.6154
GOTERM_BP_ALL	GO:2000026~regulation of multicellular organismal development	62	14.6226	0.000326162	10859, 7535, 3627, 942, 8744, 3620, 285, 9928, 126259, 8320, 115908, 146850, 7852, 163404, 7161, 3239, 22806, 257101, 6664, 5228, 247, 259266, 3594, 30009, 3135, 5744, 8689, 6688, 939, 11006, 5027, 7305, 3689, 51129, 3910, 1493, 54437, 4049, 133, 1745, 1746, 1029, 10563, 3071, 3458, 7422, 4017, 2833, 392255, 695, 1441, 116986, 914, 916, 57817, 54440, 7431, 3162, 718, 356, 714, 6910	384	1721	16792	1.57537	0.788343	0.00762001	0.615689
GOTERM_BP_ALL	GO:0001776~leukocyte homeostasis	9	2.12264	0.000331885	5027, 3071, 3458, 11151, 10673, 2207, 202309, 27240, 8740	384	76	16792	5.17845	0.794032	0.00771536	0.62646
GOTERM_BP_ALL	GO:0070228~regulation of lymphocyte apoptotic process	8	1.88679	0.000335788	5027, 6352, 695, 9212, 79444, 917, 3620, 939	384	58	16792	6.03161	0.797824	0.00776781	0.633804
GOTERM_BP_ALL	GO:1903038~negative regulation of leukocyte cell-cell adhesion	10	2.35849	0.000343352	10859, 79626, 11314, 3135, 201633, 26279, 1029, 3620, 53833, 1493	384	96	16792	4.55512	0.804977	0.00790373	0.648038
GOTERM_BP_ALL	GO:0002377~immunoglobulin production	10	2.35849	0.000343352	57379, 3458, 10538, 30009, 3119, 7293, 10673, 54440, 202309, 126259	384	96	16792	4.55512	0.804977	0.00790373	0.648038
GOTERM_BP_ALL	GO:0050729~positive regulation of inflammatory response	11	2.59434	0.000346312	6362, 115362, 6352, 695, 4049, 718, 2207, 51284, 3620, 7941, 84699	384	117	16792	4.11129	0.807706	0.00793325	0.653607
GOTERM_BP_ALL	GO:0050920~regulation of chemotaxis	14	3.30189	0.000351365	3071, 4283, 6352, 54437, 10563, 3627, 7422, 6373, 7852, 285, 7941, 5228, 2833, 8740	384	186	16792	3.29144	0.812278	0.00801001	0.663114
GOTERM_MF_ALL	GO:0005164~tumor necrosis factor receptor binding	6	1.41509	0.000356061	4049, 356, 10673, 8744, 970, 8740	366	29	16881	9.54268	0.255903	0.0208918	0.54779
GOTERM_BP_ALL	GO:0043367~CD4-positive, alpha-beta T cell differentiation	8	1.88679	0.000373635	3594, 3071, 3458, 10538, 26279, 942, 54440, 114836	384	59	16792	5.92938	0.831165	0.00847505	0.705001
GOTERM_BP_ALL	GO:0007267~cell-cell signaling	56	13.2075	0.000382297	3627, 942, 1006, 338557, 332, 23551, 3780, 8744, 3625, 6352, 2899, 3777, 115908, 8973, 6664, 5228, 259266, 7130, 1134, 5744, 7036, 6507, 970, 4885, 5367, 55423, 8448, 5028, 6362, 5027, 1234, 6364, 3689, 79690, 2563, 10052, 8862, 4049, 133, 1749, 3362, 10563, 3458, 6373, 5798, 695, 3274, 114088, 4283, 6531, 356, 712, 7226, 29923, 6910, 4068	384	1517	16792	1.61426	0.837988	0.00862961	0.721291
GOTERM_BP_ALL	GO:0001773~myeloid dendritic cell activation	6	1.41509	0.000383425	10538, 10537, 942, 914, 6688, 1794	384	28	16792	9.37054	0.838855	0.00861412	0.723411
GOTERM_BP_ALL	GO:0031349~positive regulation of defense response	22	5.18868	0.000385022	695, 56253, 4049, 942, 9447, 7409, 3620, 7941, 912, 115362, 6362, 6352, 718, 3689, 2207, 4064, 51284, 79931, 114836, 84699, 51311, 4068	384	402	16792	2.39314	0.840076	0.00860922	0.726414
GOTERM_MF_ALL	GO:0032813~tumor necrosis factor receptor superfamily binding	7	1.65094	0.000391849	4049, 356, 10673, 8744, 970, 8996, 8740	366	45	16881	7.17468	0.277688	0.0214531	0.602693
GOTERM_BP_ALL	GO:0010033~response to organic substance	91	21.4623	0.000422022	10859, 2210, 3627, 84109, 11151, 942, 338557, 7293, 3620, 3625, 285, 949, 3381, 9450, 8740, 6352, 2209, 2207, 7852, 8973, 7161, 257101, 6664, 5228, 57761, 3594, 203100, 3135, 30009, 1134, 10537, 9447, 123, 6688, 970, 939, 6362, 8784, 5028, 5027, 10663, 6364, 1234, 6404, 3689, 1237, 4837, 8989, 4049, 133, 968, 864, 3560, 10673, 10225, 3604, 1749, 5046, 8614, 344838, 768, 10563, 3458, 7422, 6373, 5…	384	2822	16792	1.41012	0.86591	0.00938873	0.795956
GOTERM_BP_ALL	GO:0055074~calcium ion homeostasis	22	5.18868	0.000426678	8989, 2359, 3627, 133, 10590, 11151, 8614, 5028, 5027, 10563, 6352, 4283, 1234, 3777, 1237, 6373, 2847, 7852, 7226, 553, 8996, 2833	384	405	16792	2.37541	0.868851	0.00944772	0.804706
GOTERM_BP_ALL	GO:0050921~positive regulation of chemotaxis	11	2.59434	0.000453337	6352, 3071, 10563, 4283, 3627, 7422, 6373, 7941, 5228, 2833, 8740	384	121	16792	3.97538	0.884487	0.00998873	0.854779
GOTERM_BP_ALL	GO:0002688~regulation of leukocyte chemotaxis	10	2.35849	0.000465164	6352, 3071, 10563, 4283, 3627, 7422, 6373, 7941, 5228, 8740	384	100	16792	4.37292	0.890813	0.0102008	0.876987
GOTERM_BP_ALL	GO:0071310~cellular response to organic substance	74	17.4528	0.000473517	10859, 2210, 84109, 3627, 11151, 942, 7293, 338557, 949, 285, 3625, 3381, 9450, 8740, 6352, 2209, 2207, 7852, 257101, 6664, 5228, 57761, 3594, 203100, 3135, 30009, 9447, 6688, 970, 939, 6362, 8784, 5028, 5027, 10663, 6404, 1234, 6364, 3689, 1237, 4049, 968, 3560, 10673, 3604, 1749, 5046, 8614, 344838, 10563, 3458, 7422, 6373, 79931, 5798, 53833, 84699, 553, 8996, 2833, 392255, 57379, 3117, 3118, …	384	2186	16792	1.48031	0.895072	0.0103355	0.892669
GOTERM_BP_ALL	GO:1902578~single-organism localization	111	26.1792	0.000481231	7535, 5169, 11151, 7293, 338557, 332, 949, 3683, 8740, 6352, 2209, 1521, 2207, 7161, 26154, 3099, 4318, 9447, 341, 7409, 80831, 1794, 939, 5028, 5027, 5551, 3689, 3002, 2214, 8862, 10673, 5047, 5046, 7422, 121601, 6373, 919, 51305, 2172, 2833, 695, 114088, 914, 57817, 917, 401647, 64005, 5341, 115362, 718, 6676, 1058, 26279, 54209, 122618, 79570, 7226, 51284, 56901, 51311, 3933, 148229, 10859, 56…	384	3614	16792	1.34309	0.898856	0.0104551	0.907148
GOTERM_BP_ALL	GO:0032653~regulation of interleukin-10 production	7	1.65094	0.000519893	10859, 201633, 2207, 3604, 3620, 54440, 53833	384	45	16792	6.80231	0.915865	0.0112393	0.979688
GOTERM_BP_ALL	GO:0002891~positive regulation of immunoglobulin mediated immune response	6	1.41509	0.000535548	695, 4049, 3458, 718, 30009, 2207	384	30	16792	8.74583	0.92191	0.0115235	1.00905
GOTERM_BP_ALL	GO:0002714~positive regulation of B cell mediated immunity	6	1.41509	0.000535548	695, 4049, 3458, 718, 30009, 2207	384	30	16792	8.74583	0.92191	0.0115235	1.00905
KEGG_PATHWAY	hsa04062:Chemokine signaling pathway	15	3.53774	0.000535784	23533, 3627, 7409, 1794, 6362, 10563, 6352, 4283, 6364, 10663, 1234, 1237, 6373, 7852, 2833	189	186	6879	2.93523	0.100678	0.00661017	0.668381
GOTERM_BP_ALL	GO:0072503~cellular divalent inorganic cation homeostasis	22	5.18868	0.000550859	8989, 2359, 3627, 133, 10590, 11151, 8614, 5028, 5027, 10563, 6352, 4283, 1234, 3777, 1237, 6373, 2847, 7852, 7226, 553, 8996, 2833	384	413	16792	2.3294	0.927402	0.0117978	1.03775
GOTERM_BP_ALL	GO:0042981~regulation of apoptotic process	52	12.2642	0.000566414	10859, 11151, 7293, 338557, 332, 3620, 3625, 9928, 8740, 6352, 9833, 56159, 3486, 2207, 7161, 22806, 2019, 10537, 4318, 838, 7409, 939, 8784, 5027, 9212, 51129, 3002, 3001, 112399, 1493, 4049, 133, 1745, 3560, 1029, 3604, 3071, 3458, 7422, 8996, 2833, 392255, 695, 116986, 7153, 916, 917, 10687, 3162, 356, 79444, 6910	384	1400	16792	1.62423	0.932585	0.0120747	1.06691
KEGG_PATHWAY	hsa04640:Hematopoietic cell lineage	10	2.35849	0.000572903	1441, 2209, 914, 915, 916, 925, 917, 926, 924, 912	189	87	6879	4.18354	0.107267	0.00665232	0.714533
GOTERM_CC_ALL	GO:0045334~clathrin-coated endocytic vesicle	8	1.88679	0.000574992	2210, 3117, 3118, 2209, 3119, 134829, 3120, 1493	405	65	18224	5.53816	0.23423	0.013255	0.816196
GOTERM_BP_ALL	GO:0071621~granulocyte chemotaxis	10	2.35849	0.000578136	6362, 6352, 3071, 3458, 6364, 7422, 3689, 1441, 2207, 7409	384	103	16792	4.24555	0.936246	0.0122682	1.08887
GOTERM_BP_ALL	GO:0051094~positive regulation of developmental process	43	10.1415	0.000596075	7535, 4049, 133, 942, 10673, 1029, 8744, 3620, 285, 126259, 8740, 3071, 3458, 7422, 146850, 3486, 7852, 163404, 7161, 4017, 6664, 5228, 247, 2833, 259266, 3594, 392255, 695, 3135, 30009, 116986, 916, 57817, 54440, 939, 5027, 4283, 3162, 718, 6531, 51129, 3689, 6910	384	1089	16792	1.72668	0.941467	0.0125904	1.12248
GOTERM_BP_ALL	GO:0002883~regulation of hypersensitivity	4	0.943396	0.000605411	695, 718, 2207, 53833	384	8	16792	21.8646	0.944013	0.01273	1.13997
GOTERM_BP_ALL	GO:1903530~regulation of secretion by cell	29	6.83962	0.000620663	10859, 7535, 8862, 56253, 338557, 7293, 332, 5047, 3604, 3625, 6352, 3458, 2207, 8973, 6664, 247, 9447, 7036, 114088, 914, 838, 8832, 8448, 5028, 5027, 11314, 3162, 7226, 51311	384	630	16792	2.01293	0.947935	0.0129913	1.16852
GOTERM_MF_ALL	GO:0008009~chemokine activity	7	1.65094	0.000625686	6362, 6352, 10563, 4283, 3627, 6364, 6373	366	49	16881	6.58899	0.405172	0.0319462	0.960733
GOTERM_BP_ALL	GO:0030593~neutrophil chemotaxis	9	2.12264	0.000655331	6362, 6352, 3071, 3458, 6364, 3689, 1441, 2207, 7409	384	84	16792	4.68527	0.95586	0.0136522	1.23341
GOTERM_BP_ALL	GO:0032613~interleukin-10 production	7	1.65094	0.000659635	10859, 201633, 2207, 3604, 3620, 54440, 53833	384	47	16792	6.51285	0.956756	0.0136814	1.24146
GOTERM_BP_ALL	GO:0050707~regulation of cytokine secretion	12	2.83019	0.000661716	10859, 5027, 56253, 3458, 9447, 338557, 914, 5047, 838, 3604, 247, 51311	384	150	16792	3.49833	0.957183	0.0136648	1.24536
GOTERM_BP_ALL	GO:0045766~positive regulation of angiogenesis	11	2.59434	0.000664333	3162, 133, 718, 7422, 3689, 146850, 51129, 285, 5228, 126259, 2833	384	127	16792	3.78757	0.957713	0.0136592	1.25025
GOTERM_BP_ALL	GO:0006897~endocytosis	30	7.07547	0.00067134	10859, 5169, 2210, 133, 11151, 3683, 949, 922, 3071, 7422, 2209, 919, 2207, 4017, 117156, 7036, 7409, 341, 57817, 917, 64005, 1794, 5027, 23149, 11314, 718, 3689, 54209, 122618, 2214	384	665	16792	1.97274	0.959101	0.013743	1.26336
GOTERM_BP_ALL	GO:0032729~positive regulation of interferon-gamma production	8	1.88679	0.000678413	3594, 4049, 914, 51284, 916, 54440, 114836, 51311	384	65	16792	5.38205	0.960456	0.0138274	1.27659
GOTERM_BP_ALL	GO:0035710~CD4-positive, alpha-beta T cell activation	8	1.88679	0.000678413	3594, 3071, 3458, 10538, 26279, 942, 54440, 114836	384	65	16792	5.38205	0.960456	0.0138274	1.27659
GOTERM_BP_ALL	GO:0043067~regulation of programmed cell death	52	12.2642	0.000692913	10859, 11151, 7293, 338557, 332, 3620, 3625, 9928, 8740, 6352, 9833, 56159, 3486, 2207, 7161, 22806, 2019, 10537, 4318, 838, 7409, 939, 8784, 5027, 9212, 51129, 3002, 3001, 112399, 1493, 4049, 133, 1745, 3560, 1029, 3604, 3071, 3458, 7422, 8996, 2833, 392255, 695, 116986, 7153, 916, 917, 10687, 3162, 356, 79444, 6910	384	1413	16792	1.60928	0.963095	0.0140608	1.30371
GOTERM_BP_ALL	GO:0010647~positive regulation of cell communication	56	13.2075	0.000694815	7535, 3627, 50852, 7293, 338557, 23551, 3625, 8740, 9450, 54769, 6352, 146850, 3486, 7852, 7161, 84174, 6664, 247, 259266, 4318, 10537, 7036, 6507, 939, 5028, 8784, 6362, 5027, 6364, 3002, 11082, 8862, 23533, 1029, 1749, 925, 3362, 3458, 7422, 6373, 2833, 392255, 116986, 1464, 916, 11314, 4283, 3162, 718, 356, 54209, 7226, 4064, 51284, 79444, 4068	384	1555	16792	1.57481	0.963428	0.0140393	1.30726
GOTERM_BP_ALL	GO:0007229~integrin-mediated signaling pathway	10	2.35849	0.000712646	3687, 7305, 27299, 3689, 2207, 7409, 3683, 3381, 3681, 5341	384	106	16792	4.12539	0.966406	0.0143363	1.3406
GOTERM_BP_ALL	GO:0030154~cell differentiation	111	26.1792	0.000715333	7535, 1475, 641649, 942, 338557, 8744, 285, 9928, 8740, 8320, 3486, 2207, 7161, 22806, 85329, 5228, 57761, 26154, 2019, 10538, 3135, 4318, 10537, 5744, 7409, 8689, 6688, 3299, 5367, 1794, 939, 5028, 11006, 4605, 3689, 8538, 3910, 1493, 340547, 925, 176, 7422, 51513, 4017, 7045, 2173, 392255, 57379, 10882, 695, 1441, 1464, 914, 915, 916, 57817, 912, 5341, 7431, 26279, 54209, 714, 8749, 122618, 722…	384	3652	16792	1.32912	0.966833	0.0143294	1.34562
GOTERM_BP_ALL	GO:0030003~cellular cation homeostasis	27	6.36792	0.000716065	8989, 3627, 2359, 133, 11151, 8614, 10563, 6352, 3777, 6373, 7852, 8996, 553, 2833, 10590, 7036, 57817, 5028, 5027, 4283, 1234, 3162, 1237, 356, 2847, 7226, 1356	384	573	16792	2.06054	0.966949	0.0142839	1.34699
GOTERM_BP_ALL	GO:0044765~single-organism transport	105	24.7642	0.000719998	7535, 5169, 11151, 7293, 338557, 332, 949, 3683, 8740, 6352, 2209, 1521, 2207, 26154, 3099, 4318, 9447, 341, 7409, 80831, 1794, 939, 5028, 5027, 5551, 3689, 2214, 8862, 10673, 5047, 5046, 121601, 7422, 6373, 919, 51305, 2172, 2833, 695, 114088, 914, 57817, 917, 401647, 64005, 5341, 115362, 718, 26279, 54209, 122618, 79570, 7226, 51284, 56901, 51311, 3933, 148229, 10859, 56253, 3627, 10246, 7450, …	384	3415	16792	1.34453	0.967562	0.0143019	1.35434
GOTERM_BP_ALL	GO:0048873~homeostasis of number of cells within a tissue	6	1.41509	0.000729023	5027, 11151, 54440, 53833, 924, 56154	384	32	16792	8.19922	0.968927	0.0144198	1.3712
GOTERM_MF_ALL	GO:0004896~cytokine receptor activity	9	2.12264	0.000733431	3594, 10663, 1234, 1237, 1441, 3560, 7852, 53833, 2833	366	90	16881	4.6123	0.45609	0.0351878	1.1253
GOTERM_BP_ALL	GO:0042100~B cell proliferation	9	2.12264	0.000766809	11314, 3071, 7293, 10673, 1029, 4064, 54440, 202309, 1493	384	86	16792	4.57631	0.974046	0.0150991	1.44179
GOTERM_BP_ALL	GO:0023056~positive regulation of signaling	56	13.2075	0.000783389	7535, 3627, 50852, 7293, 338557, 23551, 3625, 8740, 9450, 54769, 6352, 146850, 3486, 7852, 7161, 84174, 6664, 247, 259266, 4318, 10537, 7036, 6507, 939, 5028, 8784, 6362, 5027, 6364, 3002, 11082, 8862, 23533, 1029, 1749, 925, 3362, 3458, 7422, 6373, 2833, 392255, 116986, 1464, 916, 11314, 4283, 3162, 718, 356, 54209, 7226, 4064, 51284, 79444, 4068	384	1563	16792	1.56675	0.976017	0.0153596	1.47274
GOTERM_CC_ALL	GO:0030669~clathrin-coated endocytic vesicle membrane	7	1.65094	0.000796931	2210, 3117, 3118, 2209, 3119, 134829, 3120	405	50	18224	6.29965	0.309213	0.0174611	1.12958
GOTERM_BP_ALL	GO:1902107~positive regulation of leukocyte differentiation	11	2.59434	0.000845663	3594, 7535, 695, 3071, 3458, 3135, 942, 146850, 8744, 54440, 939	384	131	16792	3.67191	0.982173	0.016503	1.58893
KEGG_PATHWAY	hsa05416:Viral myocarditis	8	1.88679	0.000847342	5551, 3117, 3135, 3118, 3689, 942, 3119, 3683	189	57	6879	5.10833	0.154515	0.00928138	1.05515
GOTERM_CC_ALL	GO:0001772~immunological synapse	6	1.41509	0.00085557	7535, 11151, 3002, 3001, 916, 399	405	34	18224	7.94074	0.32777	0.0178905	1.21222
GOTERM_BP_ALL	GO:0009967~positive regulation of signal transduction	52	12.2642	0.000892353	7535, 3627, 50852, 7293, 338557, 23551, 3625, 8740, 9450, 54769, 6352, 146850, 3486, 7852, 84174, 7161, 6664, 247, 259266, 4318, 10537, 939, 5028, 8784, 6362, 5027, 6364, 3002, 11082, 23533, 1029, 1749, 925, 3362, 3458, 7422, 6373, 2833, 392255, 116986, 1464, 916, 11314, 4283, 3162, 718, 356, 54209, 4064, 51284, 79444, 4068	384	1428	16792	1.59238	0.985729	0.0173356	1.67596
GOTERM_MF_ALL	GO:0042802~identical protein binding	48	11.3208	0.000892623	10859, 56253, 11151, 79365, 7450, 332, 925, 8614, 10993, 949, 3625, 6352, 3777, 7422, 919, 51305, 29128, 55355, 7161, 22806, 84699, 8996, 5228, 392255, 695, 79733, 3135, 51702, 4318, 9447, 114088, 914, 7153, 5341, 7431, 115362, 5027, 55388, 3162, 7305, 713, 201633, 51129, 3001, 26353, 6913, 54659, 4069	366	1358	16881	1.63027	0.523462	0.0403419	1.36798
GOTERM_BP_ALL	GO:0048856~anatomical structure development	155	36.5566	0.000920671	7535, 1475, 641649, 11151, 942, 9242, 7293, 8744, 285, 9928, 8740, 8320, 89857, 29851, 3486, 2207, 7161, 22806, 5228, 3099, 26154, 2019, 10538, 3135, 4318, 10537, 5744, 8689, 7409, 6688, 3299, 5367, 1794, 939, 5028, 5027, 11006, 3687, 3689, 8538, 3910, 4837, 11082, 1493, 8862, 340547, 5047, 10673, 925, 176, 5046, 7422, 51513, 4017, 7045, 4015, 2173, 2833, 392255, 57379, 10882, 695, 1441, 116986, …	384	5473	16792	1.23845	0.98753	0.0178084	1.7287
GOTERM_BP_ALL	GO:0051282~regulation of sequestering of calcium ion	10	2.35849	0.000930656	8989, 5027, 4283, 1234, 3627, 11151, 6373, 7226, 8996, 2833	384	110	16792	3.97538	0.988109	0.0179271	1.7473
GOTERM_BP_ALL	GO:0006928~movement of cell or subcellular component	62	14.6226	0.000949208	7535, 3627, 11151, 3683, 24137, 949, 285, 9928, 8740, 6352, 115908, 3486, 2207, 7852, 5228, 247, 259266, 7130, 30009, 4318, 7409, 8832, 7941, 55423, 6362, 8784, 5028, 6404, 1234, 6364, 3687, 3689, 3910, 9787, 10052, 54437, 2359, 1749, 3362, 9123, 10563, 3071, 3458, 7422, 6373, 51512, 10112, 4017, 2833, 146909, 1441, 1464, 914, 64005, 54443, 7431, 11314, 4283, 3162, 7226, 8701, 6910	384	1795	16792	1.51042	0.989115	0.0182077	1.78183
GOTERM_BP_ALL	GO:2000406~positive regulation of T cell migration	5	1.17925	0.0009662	6352, 10563, 3627, 6364, 8740	384	20	16792	10.9323	0.989962	0.0184564	1.81345
GOTERM_BP_ALL	GO:0001912~positive regulation of leukocyte mediated cytotoxicity	6	1.41509	0.000970431	3594, 5027, 56253, 7409, 114836, 4068	384	34	16792	7.71691	0.990162	0.0184625	1.82132
GOTERM_BP_ALL	GO:0072507~divalent inorganic cation homeostasis	22	5.18868	0.000999042	8989, 2359, 3627, 133, 10590, 11151, 8614, 5028, 5027, 10563, 6352, 4283, 1234, 3777, 1237, 6373, 2847, 7852, 7226, 553, 8996, 2833	384	433	16792	2.22181	0.991416	0.0189263	1.87454
GOTERM_BP_ALL	GO:0046637~regulation of alpha-beta T cell differentiation	7	1.65094	0.00102494	3594, 7535, 3071, 3458, 942, 54440, 257101	384	51	16792	6.00204	0.992412	0.0193355	1.92269
GOTERM_BP_ALL	GO:0006873~cellular ion homeostasis	27	6.36792	0.00102673	8989, 3627, 2359, 133, 11151, 8614, 10563, 6352, 3777, 6373, 7852, 8996, 553, 2833, 10590, 7036, 57817, 5028, 5027, 4283, 1234, 3162, 1237, 356, 2847, 7226, 1356	384	588	16792	2.00797	0.992477	0.0192925	1.92601
GOTERM_BP_ALL	GO:0010941~regulation of cell death	54	12.7358	0.00103178	10859, 11151, 7293, 338557, 332, 3620, 3625, 9928, 8740, 6352, 9833, 56159, 3486, 2207, 7161, 22806, 6664, 2019, 4318, 10537, 838, 7409, 939, 8784, 5027, 9212, 51129, 3002, 3001, 112399, 1493, 4049, 133, 1745, 3560, 1029, 3604, 3071, 3458, 7422, 8996, 2833, 392255, 695, 116986, 7153, 916, 917, 10687, 3162, 356, 7226, 79444, 6910	384	1509	16792	1.56486	0.992656	0.0193104	1.93541
GOTERM_BP_ALL	GO:0050871~positive regulation of B cell activation	9	2.12264	0.00103544	7535, 695, 3071, 3458, 30009, 7293, 10673, 54440, 939	384	90	16792	4.37292	0.992782	0.0193023	1.9422
KEGG_PATHWAY	hsa05322:Systemic lupus erythematosus	12	2.83019	0.00104422	3458, 718, 3117, 8329, 713, 3118, 942, 712, 2209, 3119, 714, 2214	189	134	6879	3.25942	0.186869	0.0108285	1.29884
GOTERM_MF_ALL	GO:0019955~cytokine binding	9	2.12264	0.0010478	3594, 10663, 1234, 1441, 3560, 7852, 3604, 53833, 2833	366	95	16881	4.36954	0.581104	0.0447636	1.604
GOTERM_BP_ALL	GO:0051241~negative regulation of multicellular organismal process	40	9.43396	0.00105489	8862, 10859, 54437, 3627, 133, 942, 1745, 338557, 10225, 1746, 3604, 1029, 3620, 8614, 285, 3625, 10563, 3071, 3458, 7161, 53833, 6664, 8996, 2833, 259266, 695, 3135, 5744, 341, 57817, 8832, 7431, 5027, 11006, 3162, 356, 201633, 714, 6910, 1493	384	1017	16792	1.71993	0.993421	0.0195849	1.97834
GOTERM_BP_ALL	GO:0051208~sequestering of calcium ion	10	2.35849	0.00105838	8989, 5027, 4283, 1234, 3627, 11151, 6373, 7226, 8996, 2833	384	112	16792	3.90439	0.99353	0.0195728	1.98482
GOTERM_BP_ALL	GO:0051235~maintenance of location	17	4.00943	0.00106127	3099, 8989, 3627, 11151, 123, 949, 5027, 4283, 1234, 6676, 718, 6373, 7226, 29923, 8996, 259266, 2833	384	290	16792	2.56343	0.993618	0.0195498	1.99019
GOTERM_BP_ALL	GO:0055065~metal ion homeostasis	26	6.13208	0.0010725	8989, 3627, 2359, 133, 11151, 8614, 10563, 6352, 3777, 6373, 7852, 8996, 553, 2833, 10590, 7036, 57817, 5028, 5027, 4283, 1234, 3162, 1237, 2847, 7226, 1356	384	558	16792	2.03756	0.993951	0.0196787	2.01106
GOTERM_BP_ALL	GO:0034612~response to tumor necrosis factor	16	3.77358	0.00107519	4049, 9447, 10537, 7293, 10673, 3604, 57817, 970, 939, 8740, 8784, 6362, 6352, 6364, 356, 8996	384	263	16792	2.66033	0.994028	0.0196518	2.01605
GOTERM_BP_ALL	GO:0002275~myeloid cell activation involved in immune response	8	1.88679	0.00115332	7535, 11314, 695, 3162, 7305, 2207, 8832, 1794	384	71	16792	4.92723	0.995884	0.0209852	2.16105
GOTERM_MF_ALL	GO:0019865~immunoglobulin binding	5	1.17925	0.0011552	2210, 2209, 2207, 7450, 2214	366	22	16881	10.4825	0.616866	0.0468363	1.76705
GOTERM_BP_ALL	GO:0070227~lymphocyte apoptotic process	8	1.88679	0.00125298	5027, 6352, 695, 9212, 356, 79444, 3620, 939	384	72	16792	4.8588	0.99744	0.0226921	2.34568
GOTERM_BP_ALL	GO:0002863~positive regulation of inflammatory response to antigenic stimulus	4	0.943396	0.0012539	695, 4049, 718, 2207	384	10	16792	17.4917	0.997452	0.0226227	2.34739
GOTERM_BP_ALL	GO:0002524~hypersensitivity	4	0.943396	0.0012539	695, 718, 2207, 53833	384	10	16792	17.4917	0.997452	0.0226227	2.34739
GOTERM_BP_ALL	GO:0042130~negative regulation of T cell proliferation	7	1.65094	0.0012576	10859, 3135, 26279, 1029, 3620, 53833, 1493	384	53	16792	5.77555	0.997496	0.022603	2.35424
GOTERM_BP_ALL	GO:0051704~multi-organism process	76	17.9245	0.00127188	10859, 148229, 3627, 9514, 942, 7293, 3620, 3625, 949, 285, 164668, 56154, 9450, 6352, 56159, 2207, 7852, 7161, 5228, 387695, 259266, 3594, 7130, 2019, 10538, 30009, 4318, 9447, 5744, 5367, 1794, 939, 8784, 5028, 5551, 5027, 10663, 6364, 1234, 6404, 10578, 3687, 4049, 133, 3560, 10225, 3604, 925, 926, 8614, 10563, 3458, 6373, 919, 79931, 57379, 695, 699, 7153, 153218, 57817, 912, 1118, 7431, 4283…	384	2341	16792	1.41966	0.997661	0.022771	2.38067
GOTERM_BP_ALL	GO:0033209~tumor necrosis factor-mediated signaling pathway	11	2.59434	0.00133081	8784, 4049, 9447, 356, 7293, 10673, 3604, 970, 8996, 939, 8740	384	139	16792	3.46058	0.998234	0.0237248	2.48965
GOTERM_BP_ALL	GO:0001525~angiogenesis	21	4.95283	0.00134161	3627, 79733, 133, 1464, 6688, 285, 126259, 1890, 3162, 718, 7422, 3689, 356, 51129, 146850, 58504, 4017, 5228, 7045, 11082, 2833	384	413	16792	2.22352	0.998322	0.0238261	2.50961
GOTERM_BP_ALL	GO:1990266~neutrophil migration	9	2.12264	0.00137451	6362, 6352, 3071, 3458, 6364, 3689, 1441, 2207, 7409	384	94	16792	4.18684	0.998566	0.0243129	2.5704
GOTERM_BP_ALL	GO:0050663~cytokine secretion	12	2.83019	0.00144516	10859, 115362, 5027, 56253, 3458, 9447, 338557, 914, 5047, 838, 3604, 247	384	165	16792	3.1803	0.998976	0.0254531	2.70083
GOTERM_MF_ALL	GO:0019864~IgG binding	4	0.943396	0.0014539	2210, 2209, 2207, 2214	366	11	16881	16.772	0.70109	0.0558832	2.21917
GOTERM_BP_ALL	GO:0071356~cellular response to tumor necrosis factor	15	3.53774	0.00148457	4049, 9447, 7293, 10673, 3604, 57817, 970, 939, 8740, 6362, 8784, 6352, 6364, 356, 8996	384	244	16792	2.68827	0.999151	0.0260423	2.7735
GOTERM_BP_ALL	GO:0050793~regulation of developmental process	70	16.5094	0.00153158	10859, 7535, 3627, 11151, 942, 8744, 3620, 285, 9928, 126259, 8740, 8320, 115908, 146850, 3486, 7852, 163404, 7161, 3239, 22806, 257101, 6664, 5228, 247, 259266, 3594, 3135, 30009, 5744, 8689, 6688, 939, 11006, 5027, 7305, 3689, 51129, 3910, 1493, 54437, 4049, 133, 79365, 1745, 10673, 1746, 1029, 8614, 10563, 3071, 3458, 7422, 4017, 2833, 392255, 695, 1441, 116986, 914, 916, 57817, 54440, 7431, 4…	384	2129	16792	1.43778	0.999322	0.0267579	2.86012
GOTERM_BP_ALL	GO:0032879~regulation of localization	79	18.6321	0.00153233	10859, 7535, 3627, 56253, 11151, 50852, 338557, 7293, 332, 3625, 949, 285, 9928, 56154, 8740, 6352, 3486, 2207, 7852, 8973, 7161, 6664, 5228, 247, 57761, 26154, 3099, 7130, 4318, 9447, 7036, 838, 341, 8832, 7941, 8448, 1794, 939, 8784, 5028, 5027, 6364, 1234, 3687, 3002, 3910, 8862, 8989, 54437, 5047, 3604, 1029, 8614, 3071, 10563, 3458, 7422, 6373, 51512, 8996, 85443, 2833, 114088, 914, 57817, 8…	384	2473	16792	1.39693	0.999324	0.0266729	2.86149
GOTERM_BP_ALL	GO:0002683~negative regulation of immune system process	20	4.71698	0.00154213	10859, 3135, 942, 10225, 53347, 1029, 3620, 8832, 79626, 11314, 11006, 3162, 201633, 26279, 714, 2207, 84174, 53833, 6664, 1493	384	388	16792	2.25408	0.999355	0.0267437	2.87955
GOTERM_BP_ALL	GO:1901342~regulation of vasculature development	15	3.53774	0.00154303	3627, 133, 285, 126259, 10563, 3458, 3162, 718, 7422, 3689, 51129, 146850, 356, 5228, 2833	384	245	16792	2.6773	0.999358	0.026662	2.8812
GOTERM_BP_ALL	GO:0050852~T cell receptor signaling pathway	12	2.83019	0.00159153	7535, 3458, 3117, 50852, 3118, 919, 3119, 53347, 915, 916, 917, 3120	384	167	16792	3.14222	0.99949	0.0273898	2.97048
GOTERM_BP_ALL	GO:1904018~positive regulation of vasculature development	11	2.59434	0.00164712	3162, 133, 718, 7422, 3689, 146850, 51129, 285, 5228, 126259, 2833	384	143	16792	3.36378	0.999609	0.0282316	3.0727
GOTERM_CC_ALL	GO:0044421~extracellular region part	112	26.4151	0.0016623	1475, 5169, 8530, 11151, 942, 8744, 285, 949, 3683, 1573, 9450, 8740, 6352, 1521, 3486, 387695, 5228, 4318, 5744, 341, 8689, 3887, 7941, 1794, 939, 6362, 11006, 6364, 3689, 79690, 3910, 2214, 8862, 4224, 10673, 10326, 5046, 64926, 176, 924, 922, 55165, 389336, 7422, 25903, 6373, 4017, 7045, 5968, 4015, 5967, 392255, 116986, 1464, 53347, 153218, 57817, 64005, 1118, 7431, 718, 713, 712, 714, 22917,…	405	3878	18224	1.29957	0.537888	0.033006	2.34271
GOTERM_BP_ALL	GO:0001568~blood vessel development	26	6.13208	0.00166376	3627, 133, 285, 126259, 3458, 1890, 7422, 146850, 4017, 5228, 7045, 4015, 2833, 79733, 1464, 6688, 3162, 718, 51129, 356, 3689, 58504, 3910, 10052, 6910, 11082	384	576	16792	1.97389	0.999639	0.0284107	3.10328
GOTERM_BP_ALL	GO:0002507~tolerance induction	5	1.17925	0.00167309	3135, 942, 29851, 916, 3620	384	23	16792	9.50634	0.999655	0.0284659	3.12042
GOTERM_BP_ALL	GO:0043949~regulation of cAMP-mediated signaling	5	1.17925	0.00167309	4283, 3627, 6373, 23551, 2833	384	23	16792	9.50634	0.999655	0.0284659	3.12042
GOTERM_BP_ALL	GO:0002861~regulation of inflammatory response to antigenic stimulus	5	1.17925	0.00167309	695, 4049, 718, 2207, 53833	384	23	16792	9.50634	0.999655	0.0284659	3.12042
GOTERM_BP_ALL	GO:0045576~mast cell activation	7	1.65094	0.00167973	7535, 11314, 695, 3162, 2207, 399, 8832	384	56	16792	5.46615	0.999665	0.0284757	3.13264
GOTERM_BP_ALL	GO:0002292~T cell differentiation involved in immune response	7	1.65094	0.00167973	3594, 8320, 3458, 10538, 942, 2207, 114836	384	56	16792	5.46615	0.999665	0.0284757	3.13264
GOTERM_BP_ALL	GO:0002664~regulation of T cell tolerance induction	4	0.943396	0.00169508	3135, 942, 916, 3620	384	11	16792	15.9015	0.999689	0.0286305	3.16082
GOTERM_BP_ALL	GO:0010819~regulation of T cell chemotaxis	4	0.943396	0.00169508	6352, 10563, 3627, 8740	384	11	16792	15.9015	0.999689	0.0286305	3.16082
GOTERM_BP_ALL	GO:0001944~vasculature development	27	6.36792	0.00171589	3627, 133, 285, 126259, 10563, 3458, 1890, 7422, 146850, 4017, 7045, 5228, 4015, 2833, 79733, 1464, 6688, 3162, 718, 3689, 51129, 356, 58504, 3910, 10052, 6910, 11082	384	610	16792	1.93555	0.999718	0.0288748	3.19904
GOTERM_BP_ALL	GO:0000910~cytokinesis	10	2.35849	0.0017186	55165, 9212, 79733, 1058, 332, 10112, 79541, 24137, 9928, 54443	384	120	16792	3.6441	0.999722	0.028818	3.20401
GOTERM_BP_ALL	GO:0042035~regulation of cytokine biosynthetic process	9	2.12264	0.0017964	10859, 3162, 3458, 6364, 942, 51284, 916, 3625, 51311	384	98	16792	4.01594	0.999808	0.0299984	3.34673
GOTERM_BP_ALL	GO:0045765~regulation of angiogenesis	14	3.30189	0.00180869	3627, 133, 285, 126259, 10563, 3162, 718, 7422, 51129, 146850, 356, 3689, 5228, 2833	384	222	16792	2.7577	0.999819	0.0300951	3.36925
GOTERM_BP_ALL	GO:0046006~regulation of activated T cell proliferation	6	1.41509	0.0018294	3594, 942, 8744, 3620, 126259, 11148	384	39	16792	6.72756	0.999836	0.0303288	3.40719
GOTERM_BP_ALL	GO:0046638~positive regulation of alpha-beta T cell differentiation	6	1.41509	0.0018294	3594, 7535, 3071, 3458, 942, 54440	384	39	16792	6.72756	0.999836	0.0303288	3.40719
GOTERM_BP_ALL	GO:0044767~single-organism developmental process	153	36.0849	0.00189202	7535, 1475, 641649, 11151, 942, 9242, 7293, 8744, 285, 9928, 8740, 8320, 29851, 3486, 2207, 7161, 22806, 5228, 3099, 26154, 2019, 10538, 3135, 4318, 10537, 5744, 8689, 7409, 6688, 3299, 5367, 1794, 939, 5028, 5027, 11006, 3687, 3689, 8538, 3910, 4837, 11082, 1493, 8862, 340547, 5047, 925, 176, 5046, 7422, 51513, 4017, 7045, 4015, 2173, 2833, 392255, 57379, 10882, 695, 1441, 116986, 1464, 914, 915…	384	5475	16792	1.22202	0.999878	0.0312429	3.52186
GOTERM_BP_ALL	GO:0042119~neutrophil activation	5	1.17925	0.00197196	7535, 6352, 11314, 7305, 2207	384	24	16792	9.11024	0.999917	0.0324302	3.66804
GOTERM_CC_ALL	GO:0030139~endocytic vesicle	15	3.53774	0.00199219	2210, 3135, 3117, 11151, 117156, 3118, 3119, 338557, 134829, 949, 2209, 122618, 51284, 3120, 1493	405	259	18224	2.60603	0.603586	0.0378203	2.80152
GOTERM_BP_ALL	GO:0051238~sequestering of metal ion	10	2.35849	0.00203805	8989, 5027, 4283, 1234, 3627, 11151, 6373, 7226, 8996, 2833	384	123	16792	3.55522	0.999939	0.0333845	3.78873
GOTERM_BP_ALL	GO:0043303~mast cell degranulation	6	1.41509	0.00205222	7535, 11314, 695, 3162, 2207, 8832	384	40	16792	6.55938	0.999943	0.0334979	3.8146
GOTERM_BP_ALL	GO:0051046~regulation of secretion	29	6.83962	0.00207284	10859, 7535, 8862, 56253, 338557, 7293, 332, 5047, 3604, 3625, 6352, 3458, 2207, 8973, 6664, 247, 9447, 7036, 114088, 914, 838, 8832, 8448, 5028, 5027, 11314, 3162, 7226, 51311	384	683	16792	1.85673	0.999949	0.0337136	3.85222
GOTERM_BP_ALL	GO:0048514~blood vessel morphogenesis	23	5.42453	0.0020973	3627, 79733, 133, 1464, 6688, 285, 126259, 1890, 3162, 718, 7422, 3689, 356, 51129, 146850, 58504, 10052, 4017, 5228, 6910, 7045, 11082, 2833	384	491	16792	2.04841	0.999954	0.0339889	3.89682
GOTERM_BP_ALL	GO:0051050~positive regulation of transport	36	8.49057	0.00212913	8862, 7535, 56253, 3627, 7293, 5047, 3625, 8740, 6352, 3071, 3458, 7422, 6373, 2207, 51512, 7161, 6664, 247, 2833, 26154, 9447, 7036, 838, 914, 57817, 1794, 939, 5028, 5027, 4283, 3687, 718, 6036, 3002, 7226, 51284	384	920	16792	1.71114	0.999961	0.0343795	3.95484
GOTERM_BP_ALL	GO:0002456~T cell mediated immunity	8	1.88679	0.00215283	10859, 3594, 5027, 56253, 925, 54440, 53833, 64005	384	79	16792	4.42827	0.999965	0.0346384	3.99801
GOTERM_BP_ALL	GO:0051209~release of sequestered calcium ion into cytosol	9	2.12264	0.0021752	8989, 5027, 4283, 1234, 3627, 6373, 7226, 8996, 2833	384	101	16792	3.89666	0.999968	0.0348747	4.03876
GOTERM_BP_ALL	GO:0051283~negative regulation of sequestering of calcium ion	9	2.12264	0.0021752	8989, 5027, 4283, 1234, 3627, 6373, 7226, 8996, 2833	384	101	16792	3.89666	0.999968	0.0348747	4.03876
GOTERM_BP_ALL	GO:0030334~regulation of cell migration	29	6.83962	0.00218215	54437, 3627, 11151, 285, 949, 9928, 8740, 10563, 3071, 6352, 3458, 7422, 6373, 3486, 7852, 51512, 5228, 247, 2833, 7130, 4318, 7941, 8784, 4283, 11314, 3162, 6364, 3910, 6910	384	685	16792	1.85131	0.99997	0.034867	4.05141
GOTERM_MF_ALL	GO:0001637~G-protein coupled chemoattractant receptor activity	5	1.17925	0.00220554	10663, 1234, 1237, 7852, 2833	366	26	16881	8.8698	0.840006	0.0799258	3.34831
GOTERM_MF_ALL	GO:0004950~chemokine receptor activity	5	1.17925	0.00220554	10663, 1234, 1237, 7852, 2833	366	26	16881	8.8698	0.840006	0.0799258	3.34831
GOTERM_BP_ALL	GO:0002864~regulation of acute inflammatory response to antigenic stimulus	4	0.943396	0.00222208	695, 718, 2207, 53833	384	12	16792	14.5764	0.999975	0.0353758	4.12408
GOTERM_BP_ALL	GO:0043950~positive regulation of cAMP-mediated signaling	4	0.943396	0.00222208	4283, 3627, 6373, 2833	384	12	16792	14.5764	0.999975	0.0353758	4.12408
GOTERM_BP_ALL	GO:0061640~cytoskeleton-dependent cytokinesis	6	1.41509	0.00229421	55165, 9212, 1058, 10112, 24137, 54443	384	41	16792	6.39939	0.999982	0.0363826	4.25521
GOTERM_MF_ALL	GO:0008528~G-protein coupled peptide receptor activity	10	2.35849	0.00230487	10663, 1234, 2359, 84109, 84634, 1237, 2847, 7852, 553, 2833	366	132	16881	3.49416	0.852695	0.0798989	3.4966
GOTERM_BP_ALL	GO:0045577~regulation of B cell differentiation	5	1.17925	0.00230581	7535, 695, 3071, 22806, 939	384	25	16792	8.74583	0.999983	0.0364421	4.27627
GOTERM_BP_ALL	GO:2000404~regulation of T cell migration	5	1.17925	0.00230581	6352, 10563, 3627, 6364, 8740	384	25	16792	8.74583	0.999983	0.0364421	4.27627
GOTERM_BP_ALL	GO:0060333~interferon-gamma-mediated signaling pathway	8	1.88679	0.00231405	2210, 3458, 3117, 3135, 3118, 2209, 3119, 3120	384	80	16792	4.37292	0.999984	0.0364492	4.29125
GOTERM_MF_ALL	GO:0042379~chemokine receptor binding	7	1.65094	0.0023609	6362, 6352, 10563, 4283, 3627, 6364, 6373	366	63	16881	5.12477	0.859404	0.0784925	3.58016
GOTERM_BP_ALL	GO:0050727~regulation of inflammatory response	17	4.00943	0.0023943	695, 7130, 4049, 338557, 838, 3620, 313, 7941, 79626, 6362, 115362, 6352, 718, 2207, 51284, 53833, 84699	384	314	16792	2.3675	0.999989	0.0375666	4.43689
GOTERM_BP_ALL	GO:0002260~lymphocyte homeostasis	7	1.65094	0.00240014	5027, 3071, 11151, 10673, 202309, 27240, 8740	384	60	16792	5.10174	0.999989	0.0375331	4.44749
GOTERM_MF_ALL	GO:0001653~peptide receptor activity	10	2.35849	0.00242628	10663, 1234, 2359, 84109, 84634, 1237, 2847, 7852, 553, 2833	366	133	16881	3.46789	0.866848	0.0774839	3.67758
GOTERM_BP_ALL	GO:0042089~cytokine biosynthetic process	9	2.12264	0.00246074	10859, 3162, 3458, 6364, 942, 51284, 916, 3625, 51311	384	103	16792	3.821	0.999992	0.0383376	4.55731
GOTERM_BP_ALL	GO:0002448~mast cell mediated immunity	6	1.41509	0.00255632	7535, 11314, 695, 3162, 2207, 8832	384	42	16792	6.24702	0.999995	0.039669	4.73028
KEGG_PATHWAY	hsa04145:Phagosome	12	2.83019	0.0025905	718, 3117, 3135, 3118, 3689, 11151, 2209, 3119, 949, 2214, 113457, 112714	189	150	6879	2.91175	0.401653	0.0253523	3.19367
GOTERM_BP_ALL	GO:0042108~positive regulation of cytokine biosynthetic process	7	1.65094	0.00261184	3162, 3458, 6364, 942, 51284, 916, 51311	384	61	16792	5.0181	0.999996	0.0403827	4.83065
GOTERM_BP_ALL	GO:2000403~positive regulation of lymphocyte migration	5	1.17925	0.0026766	6352, 10563, 3627, 6364, 8740	384	26	16792	8.40946	0.999997	0.0412306	4.94756
GOTERM_BP_ALL	GO:0043372~positive regulation of CD4-positive, alpha-beta T cell differentiation	5	1.17925	0.0026766	3594, 3071, 3458, 942, 54440	384	26	16792	8.40946	0.999997	0.0412306	4.94756
GOTERM_BP_ALL	GO:0097553~calcium ion transmembrane import into cytosol	9	2.12264	0.00277483	8989, 5027, 4283, 1234, 3627, 6373, 7226, 8996, 2833	384	105	16792	3.74821	0.999998	0.0425755	5.12464
GOTERM_BP_ALL	GO:1902656~calcium ion import into cytosol	9	2.12264	0.00277483	8989, 5027, 4283, 1234, 3627, 6373, 7226, 8996, 2833	384	105	16792	3.74821	0.999998	0.0425755	5.12464
GOTERM_BP_ALL	GO:0042107~cytokine metabolic process	9	2.12264	0.00277483	10859, 3162, 3458, 6364, 942, 51284, 916, 3625, 51311	384	105	16792	3.74821	0.999998	0.0425755	5.12464
GOTERM_BP_ALL	GO:0050798~activated T cell proliferation	6	1.41509	0.00283947	3594, 56253, 942, 8744, 126259, 11148	384	43	16792	6.10174	0.999999	0.0434071	5.24101
GOTERM_BP_ALL	GO:0019725~cellular homeostasis	33	7.78302	0.00284224	8989, 2359, 3627, 133, 11151, 140453, 8614, 10563, 6352, 3777, 6373, 7852, 5798, 8996, 553, 2833, 26154, 3099, 11065, 1134, 10590, 7036, 57817, 5028, 5027, 4283, 3162, 1234, 1237, 356, 2847, 7226, 1356	384	833	16792	1.73237	0.999999	0.0433098	5.24599
GOTERM_BP_ALL	GO:0045595~regulation of cell differentiation	53	12.5	0.002845	7535, 10859, 3627, 942, 8744, 9928, 8740, 8320, 115908, 146850, 3486, 7852, 7161, 163404, 22806, 6664, 85329, 257101, 247, 57761, 259266, 3594, 3135, 5744, 8689, 6688, 3299, 939, 11006, 7305, 1493, 54437, 4049, 133, 864, 1745, 79365, 1746, 1029, 3071, 3458, 7422, 4017, 392255, 695, 1441, 914, 57817, 54440, 7431, 4283, 714, 6910	384	1544	16792	1.50107	0.999999	0.0432129	5.25096
GOTERM_MF_ALL	GO:0046982~protein heterodimerization activity	21	4.95283	0.00291218	8329, 79365, 332, 915, 7153, 916, 3780, 917, 3683, 5028, 10563, 3777, 1058, 7422, 3689, 51305, 6913, 22806, 84699, 5228, 54659	366	465	16881	2.08297	0.911135	0.0888988	4.3987
GOTERM_BP_ALL	GO:0045089~positive regulation of innate immune response	16	3.77358	0.00299127	695, 56253, 9447, 942, 7409, 912, 115362, 6352, 3689, 2207, 4064, 51284, 79931, 114836, 51311, 4068	384	292	16792	2.39612	0.999999	0.0452426	5.51374
GOTERM_BP_ALL	GO:0042104~positive regulation of activated T cell proliferation	5	1.17925	0.00308629	3594, 942, 8744, 126259, 11148	384	27	16792	8.09799	1	0.0465005	5.68407
KEGG_PATHWAY	hsa05140:Leishmaniasis	8	1.88679	0.00309237	3458, 718, 3117, 3118, 3689, 2209, 3119, 2214	189	71	6879	4.10105	0.458405	0.0287795	3.80144
GOTERM_BP_ALL	GO:0002700~regulation of production of molecular mediator of immune response	9	2.12264	0.00311937	10859, 695, 3162, 3458, 30009, 7293, 2207, 10225, 54440	384	107	16792	3.67815	1	0.0468397	5.74329
GOTERM_BP_ALL	GO:0060402~calcium ion transport into cytosol	10	2.35849	0.00312541	8989, 5027, 4283, 1234, 3627, 11151, 6373, 7226, 8996, 2833	384	131	16792	3.3381	1	0.0467812	5.75411
GOTERM_BP_ALL	GO:0032501~multicellular organismal process	188	44.3396	0.00312788	1475, 7535, 641649, 942, 11151, 9242, 338557, 7293, 8744, 949, 285, 1573, 9928, 8320, 29851, 3486, 2207, 7161, 22806, 5228, 3099, 26154, 2019, 10538, 3135, 4318, 10537, 9447, 5744, 152789, 8689, 341, 7409, 6688, 3299, 7941, 4885, 5367, 92211, 939, 1794, 5028, 5027, 11006, 6364, 3687, 3689, 8538, 3910, 4837, 11082, 11148, 1493, 8862, 23533, 340547, 4224, 10225, 5047, 925, 176, 5046, 924, 7422, 515…	384	7027	16792	1.16993	1	0.0466708	5.75854
GOTERM_BP_ALL	GO:0002712~regulation of B cell mediated immunity	6	1.41509	0.00314462	695, 4049, 3458, 718, 30009, 2207	384	44	16792	5.96307	1	0.0467687	5.7885
GOTERM_BP_ALL	GO:0090307~mitotic spindle assembly	6	1.41509	0.00314462	9212, 4605, 332, 79444, 24137, 22974	384	44	16792	5.96307	1	0.0467687	5.7885
GOTERM_BP_ALL	GO:0002889~regulation of immunoglobulin mediated immune response	6	1.41509	0.00314462	695, 4049, 3458, 718, 30009, 2207	384	44	16792	5.96307	1	0.0467687	5.7885
GOTERM_BP_ALL	GO:0010562~positive regulation of phosphorus metabolic process	39	9.19811	0.00321857	8862, 23533, 3627, 133, 7293, 338557, 22974, 3625, 9928, 6352, 54769, 3071, 3458, 7422, 157313, 146850, 6373, 3486, 7852, 7161, 2833, 392255, 5744, 4318, 1464, 916, 5341, 939, 5028, 8784, 6362, 5027, 11314, 4283, 6364, 718, 54209, 2981, 79444	384	1049	16792	1.62577	1	0.0476948	5.92071
GOTERM_BP_ALL	GO:0045937~positive regulation of phosphate metabolic process	39	9.19811	0.00321857	8862, 23533, 3627, 133, 7293, 338557, 22974, 3625, 9928, 6352, 54769, 3071, 3458, 7422, 157313, 146850, 6373, 3486, 7852, 7161, 2833, 392255, 5744, 4318, 1464, 916, 5341, 939, 5028, 8784, 6362, 5027, 11314, 4283, 6364, 718, 54209, 2981, 79444	384	1049	16792	1.62577	1	0.0476948	5.92071
GOTERM_BP_ALL	GO:0032502~developmental process	155	36.5566	0.0033709	7535, 1475, 641649, 11151, 942, 9242, 7293, 8744, 285, 9928, 8740, 8320, 89857, 29851, 3486, 2207, 7161, 22806, 5228, 3099, 26154, 2019, 10538, 3135, 4318, 10537, 5744, 8689, 7409, 6688, 3299, 5367, 1794, 939, 5028, 5027, 11006, 3687, 3689, 8538, 3910, 4837, 11082, 1493, 8862, 340547, 5047, 10673, 925, 176, 5046, 7422, 51513, 4017, 7045, 4015, 2173, 2833, 392255, 57379, 10882, 695, 1441, 116986, …	384	5632	16792	1.20348	1	0.0497442	6.19254
GOTERM_BP_ALL	GO:0022408~negative regulation of cell-cell adhesion	10	2.35849	0.00345817	10859, 79626, 11314, 3135, 201633, 26279, 1029, 3620, 53833, 1493	384	133	16792	3.28791	1	0.0508436	6.34792
GOTERM_BP_ALL	GO:0060401~cytosolic calcium ion transport	10	2.35849	0.00345817	8989, 5027, 4283, 1234, 3627, 11151, 6373, 7226, 8996, 2833	384	133	16792	3.28791	1	0.0508436	6.34792
GOTERM_BP_ALL	GO:1902850~microtubule cytoskeleton organization involved in mitosis	6	1.41509	0.00347272	9212, 4605, 332, 79444, 24137, 22974	384	45	16792	5.83056	1	0.0508954	6.3738
GOTERM_BP_ALL	GO:2000107~negative regulation of leukocyte apoptotic process	6	1.41509	0.00347272	10859, 6352, 9212, 2207, 3620, 939	384	45	16792	5.83056	1	0.0508954	6.3738
GOTERM_BP_ALL	GO:0002704~negative regulation of leukocyte mediated immunity	6	1.41509	0.00347272	10859, 11314, 3162, 10225, 8832, 53833	384	45	16792	5.83056	1	0.0508954	6.3738
GOTERM_BP_ALL	GO:0055080~cation homeostasis	27	6.36792	0.00349111	8989, 3627, 2359, 133, 11151, 8614, 10563, 6352, 3777, 6373, 7852, 8996, 553, 2833, 10590, 7036, 57817, 5028, 5027, 4283, 1234, 3162, 1237, 356, 2847, 7226, 1356	384	643	16792	1.83622	1	0.0510017	6.40652
GOTERM_BP_ALL	GO:0036230~granulocyte activation	5	1.17925	0.00353676	7535, 6352, 11314, 7305, 2207	384	28	16792	7.80878	1	0.0514946	6.48766
GOTERM_BP_ALL	GO:0045579~positive regulation of B cell differentiation	4	0.943396	0.00355409	7535, 695, 3071, 939	384	14	16792	12.494	1	0.0515832	6.51844
GOTERM_BP_ALL	GO:1903532~positive regulation of secretion by cell	17	4.00943	0.00357291	7535, 8862, 56253, 9447, 7036, 7293, 5047, 914, 838, 3625, 5028, 5027, 3458, 2207, 7226, 6664, 247	384	327	16792	2.27338	1	0.0516923	6.55186
GOTERM_CC_ALL	GO:0098553~lumenal side of endoplasmic reticulum membrane	5	1.17925	0.00364424	3117, 3135, 3118, 3119, 3120	405	29	18224	7.75819	0.81622	0.0655158	5.06918
GOTERM_CC_ALL	GO:0071556~integral component of lumenal side of endoplasmic reticulum membrane	5	1.17925	0.00364424	3117, 3135, 3118, 3119, 3120	405	29	18224	7.75819	0.81622	0.0655158	5.06918
GOTERM_MF_ALL	GO:0032395~MHC class II receptor activity	4	0.943396	0.00375989	3117, 3118, 3119, 3120	366	15	16881	12.2995	0.956133	0.109346	5.64472
GOTERM_BP_ALL	GO:0055082~cellular chemical homeostasis	29	6.83962	0.00377906	8989, 3627, 2359, 133, 11151, 8614, 10563, 6352, 3777, 6373, 7852, 5798, 8996, 553, 2833, 3099, 10590, 7036, 57817, 5028, 5027, 4283, 3162, 1234, 1237, 356, 2847, 7226, 1356	384	713	16792	1.77861	1	0.0544327	6.91721
GOTERM_BP_ALL	GO:0002381~immunoglobulin production involved in immunoglobulin mediated immune response	6	1.41509	0.00382469	57379, 3458, 10538, 30009, 3119, 202309	384	46	16792	5.7038	1	0.0549069	6.99788
GOTERM_BP_ALL	GO:0043299~leukocyte degranulation	7	1.65094	0.00388683	7535, 11314, 695, 3162, 11151, 2207, 8832	384	66	16792	4.63794	1	0.0556081	7.10765
GOTERM_BP_ALL	GO:0040017~positive regulation of locomotion	20	4.71698	0.00396781	7130, 54437, 3627, 4318, 11151, 949, 7941, 8740, 8784, 3071, 10563, 6352, 4283, 3458, 6364, 7422, 6373, 51512, 5228, 2833	384	422	16792	2.07247	1	0.0565659	7.25053
GOTERM_BP_ALL	GO:0042592~homeostatic process	55	12.9717	0.00397509	3627, 11151, 332, 140453, 949, 56154, 8740, 6352, 3777, 2207, 7852, 26154, 3099, 1134, 7036, 6688, 92211, 5028, 5027, 1234, 9212, 1237, 51129, 2847, 8862, 8989, 340547, 2359, 133, 10673, 8614, 924, 10563, 3071, 3458, 7422, 6373, 5798, 53833, 553, 8996, 2833, 11065, 10590, 57817, 54440, 27240, 202309, 4283, 3162, 356, 7226, 1356, 3933, 4069	384	1645	16792	1.46207	1	0.0564981	7.26336
GOTERM_BP_ALL	GO:2000516~positive regulation of CD4-positive, alpha-beta T cell activation	5	1.17925	0.00402989	3594, 3071, 3458, 942, 54440	384	29	16792	7.53951	1	0.0570858	7.35991
GOTERM_MF_ALL	GO:0001664~G-protein coupled receptor binding	14	3.30189	0.00405022	8862, 3627, 133, 344892, 6362, 5028, 10563, 6352, 4283, 115908, 6364, 2899, 718, 6373	366	257	16881	2.51253	0.965559	0.113349	6.06795
GOTERM_BP_ALL	GO:0051049~regulation of transport	59	13.9151	0.00408562	10859, 7535, 56253, 3627, 50852, 11151, 7293, 338557, 332, 949, 3625, 8740, 6352, 2207, 8973, 7161, 6664, 247, 57761, 26154, 3099, 4318, 9447, 7036, 838, 341, 8832, 8448, 1794, 939, 5028, 5027, 3687, 3002, 8862, 5047, 1029, 3604, 8614, 3071, 3458, 7422, 6373, 51512, 8996, 2833, 114088, 914, 81831, 57817, 11314, 4283, 3162, 718, 6036, 79570, 7226, 51284, 51311	384	1796	16792	1.43654	1	0.0576823	7.458
GOTERM_CC_ALL	GO:0042611~MHC protein complex	5	1.17925	0.0041324	3117, 3135, 3118, 3119, 3120	405	30	18224	7.49959	0.853599	0.0712356	5.72977
GOTERM_BP_ALL	GO:0002279~mast cell activation involved in immune response	6	1.41509	0.00420148	7535, 11314, 695, 3162, 2207, 8832	384	47	16792	5.58245	1	0.0590972	7.6616
GOTERM_BP_ALL	GO:1903708~positive regulation of hemopoiesis	11	2.59434	0.00426179	3594, 7535, 695, 3071, 3458, 3135, 942, 146850, 8744, 54440, 939	384	163	16792	2.95105	1	0.0597453	7.76742
GOTERM_BP_ALL	GO:0048519~negative regulation of biological process	130	30.6604	0.00435215	1475, 8530, 11151, 942, 9242, 338557, 7293, 332, 8318, 285, 164668, 9928, 8740, 8320, 6352, 3486, 2207, 29128, 7161, 387695, 57761, 3099, 2019, 203100, 3135, 4318, 9447, 5744, 341, 6688, 3299, 55423, 939, 5028, 11006, 5027, 3001, 8538, 1493, 8862, 10225, 313, 64926, 79626, 7422, 6373, 51513, 51512, 4017, 7045, 2172, 85443, 2173, 2833, 57379, 695, 699, 116986, 114088, 53347, 916, 57817, 153218, 53…	384	4623	16792	1.22968	1	0.0607968	7.92575
GOTERM_BP_ALL	GO:0030335~positive regulation of cell migration	19	4.48113	0.00436781	7130, 54437, 3627, 4318, 11151, 949, 7941, 8740, 8784, 3071, 10563, 6352, 4283, 3458, 6364, 7422, 6373, 51512, 5228	384	395	16792	2.10343	1	0.0608311	7.95316
GOTERM_BP_ALL	GO:0051782~negative regulation of cell division	4	0.943396	0.00436813	9212, 79733, 387695, 259266	384	15	16792	11.6611	1	0.0606584	7.95372
GOTERM_BP_ALL	GO:0045066~regulatory T cell differentiation	4	0.943396	0.00436813	3458, 3135, 26279, 1493	384	15	16792	11.6611	1	0.0606584	7.95372
GOTERM_BP_ALL	GO:0007162~negative regulation of cell adhesion	13	3.06604	0.00456991	10859, 3135, 1029, 3620, 285, 79626, 11314, 27299, 26279, 201633, 53833, 7045, 1493	384	219	16792	2.5958	1	0.0631924	8.30625
GOTERM_BP_ALL	GO:0098771~inorganic ion homeostasis	27	6.36792	0.00482188	8989, 3627, 2359, 133, 11151, 8614, 10563, 6352, 3777, 6373, 7852, 8996, 553, 2833, 10590, 7036, 57817, 5028, 5027, 4283, 1234, 3162, 1237, 356, 2847, 7226, 1356	384	658	16792	1.79436	1	0.0663742	8.74467
GOTERM_BP_ALL	GO:0007067~mitotic nuclear division	20	4.71698	0.00492449	146909, 11065, 699, 64151, 9088, 332, 22974, 24137, 54443, 9928, 4605, 9212, 55165, 995, 1058, 157313, 54478, 9787, 79444, 259266	384	431	16792	2.0292	1	0.0675464	8.92263
GOTERM_BP_ALL	GO:0002767~immune response-inhibiting cell surface receptor signaling pathway	3	0.707547	0.00495747	10859, 3802, 3135	384	5	16792	26.2375	1	0.0677894	8.97977
GOTERM_CC_ALL	GO:0000323~lytic vacuole	23	5.42453	0.00513864	695, 3117, 968, 3118, 3119, 1464, 8635, 176, 949, 912, 8448, 1118, 5551, 356, 6036, 1521, 7852, 7226, 51284, 1356, 7805, 3120, 51311	405	544	18224	1.90247	0.908414	0.08473	7.07798
GOTERM_CC_ALL	GO:0005764~lysosome	23	5.42453	0.00513864	695, 3117, 968, 3118, 3119, 1464, 8635, 176, 949, 912, 8448, 1118, 5551, 356, 6036, 1521, 7852, 7226, 51284, 1356, 7805, 3120, 51311	405	544	18224	1.90247	0.908414	0.08473	7.07798
GOTERM_BP_ALL	GO:0010039~response to iron ion	5	1.17925	0.0051513	3162, 6531, 712, 7036, 57817	384	31	16792	7.05309	1	0.0701504	9.31486
GOTERM_BP_ALL	GO:0001818~negative regulation of cytokine production	13	3.06604	0.00522978	10859, 695, 3071, 3162, 3458, 201633, 338557, 10225, 3604, 3620, 3625, 8832, 53833	384	223	16792	2.54923	1	0.0709806	9.4502
GOTERM_BP_ALL	GO:0000070~mitotic sister chromatid segregation	10	2.35849	0.00531428	146909, 55165, 9212, 11065, 1058, 699, 64151, 9787, 24137, 9928	384	142	16792	3.07952	1	0.0718837	9.5957
GOTERM_BP_ALL	GO:0048869~cellular developmental process	114	26.8868	0.00534747	7535, 1475, 641649, 11151, 942, 338557, 8744, 285, 9928, 8740, 8320, 3486, 2207, 7161, 22806, 85329, 5228, 57761, 26154, 2019, 10538, 3135, 4318, 10537, 5744, 7409, 8689, 6688, 3299, 5367, 1794, 939, 5028, 11006, 5027, 4605, 3689, 8538, 3910, 1493, 340547, 925, 176, 7422, 51513, 4017, 7045, 2173, 392255, 57379, 10882, 695, 1441, 1464, 914, 915, 916, 57817, 912, 5341, 7431, 26279, 54209, 714, 8749…	384	3992	16792	1.24878	1	0.072113	9.6528
GOTERM_MF_ALL	GO:0045236~CXCR chemokine receptor binding	4	0.943396	0.00544223	10563, 4283, 3627, 6373	366	17	16881	10.8525	0.989213	0.1446	8.07265
GOTERM_BP_ALL	GO:0002293~alpha-beta T cell differentiation involved in immune response	6	1.41509	0.00549008	3594, 8320, 3458, 10538, 942, 114836	384	50	16792	5.2475	1	0.0737603	9.89772
GOTERM_BP_ALL	GO:0002287~alpha-beta T cell activation involved in immune response	6	1.41509	0.00549008	3594, 8320, 3458, 10538, 942, 114836	384	50	16792	5.2475	1	0.0737603	9.89772
GOTERM_BP_ALL	GO:0009306~protein secretion	21	4.95283	0.00569083	10859, 56253, 9447, 338557, 7293, 10673, 332, 5047, 914, 838, 3604, 3625, 5341, 115362, 5027, 6352, 3458, 7226, 5798, 247, 51311	384	469	16792	1.95802	1	0.0761453	10.2414
GOTERM_MF_ALL	GO:0005539~glycosaminoglycan binding	12	2.83019	0.00571224	10563, 7130, 3627, 7422, 26279, 6373, 54209, 50509, 5046, 176, 1404, 5228	366	208	16881	2.66094	0.991389	0.14657	8.45685
GOTERM_BP_ALL	GO:0033006~regulation of mast cell activation involved in immune response	5	1.17925	0.00578306	7535, 11314, 3162, 2207, 8832	384	32	16792	6.83268	1	0.0771178	10.3989
GOTERM_BP_ALL	GO:0043304~regulation of mast cell degranulation	5	1.17925	0.00578306	7535, 11314, 3162, 2207, 8832	384	32	16792	6.83268	1	0.0771178	10.3989
GOTERM_BP_ALL	GO:2000145~regulation of cell motility	29	6.83962	0.00584444	54437, 3627, 11151, 285, 949, 9928, 8740, 10563, 3071, 6352, 3458, 7422, 6373, 3486, 7852, 51512, 5228, 247, 2833, 7130, 4318, 7941, 8784, 4283, 11314, 3162, 6364, 3910, 6910	384	736	16792	1.72302	1	0.0776891	10.5036
GOTERM_CC_ALL	GO:0098636~protein complex involved in cell adhesion	5	1.17925	0.00585715	3687, 3689, 3683, 3681, 1493	405	33	18224	6.81781	0.9345	0.0927586	8.02968
GOTERM_BP_ALL	GO:0001894~tissue homeostasis	12	2.83019	0.00586701	26154, 5027, 340547, 7422, 11151, 54440, 53833, 924, 92211, 3933, 56154, 4069	384	198	16792	2.65025	1	0.0777616	10.5421
GOTERM_BP_ALL	GO:1902531~regulation of intracellular signal transduction	56	13.2075	0.00590425	7535, 3627, 942, 50852, 7293, 338557, 23551, 22974, 3625, 9928, 8740, 6352, 54769, 146850, 3486, 7852, 7161, 84174, 6664, 57761, 4318, 10537, 7409, 939, 5028, 8784, 6362, 5027, 9212, 6364, 58504, 23533, 1029, 925, 64926, 3362, 3458, 7422, 6373, 79931, 8996, 2833, 392255, 116986, 1464, 916, 5341, 11314, 4283, 3162, 26470, 356, 54209, 51284, 399, 79444	384	1714	16792	1.42872	1	0.0780203	10.6055
GOTERM_BP_ALL	GO:0032655~regulation of interleukin-12 production	6	1.41509	0.00597542	10859, 3458, 3135, 201633, 3604, 3620	384	51	16792	5.14461	1	0.0787077	10.7266
GOTERM_BP_ALL	GO:0019882~antigen processing and presentation	13	3.06604	0.00604288	2210, 3458, 3117, 3135, 3118, 2209, 54209, 3119, 2207, 925, 24137, 3120, 912	384	227	16792	2.50431	1	0.0793439	10.8412
GOTERM_BP_ALL	GO:0050794~regulation of cellular process	264	62.2642	0.00605943	1475, 2210, 942, 332, 8318, 8744, 949, 164668, 8740, 8320, 6352, 89857, 2209, 3486, 2207, 29128, 7161, 22806, 5228, 85329, 387695, 57761, 3099, 2019, 5744, 2015, 341, 3299, 5367, 939, 6362, 4605, 6364, 353345, 2847, 3910, 11082, 2214, 1493, 23533, 8862, 401124, 10871, 925, 10326, 27180, 926, 27181, 924, 79626, 919, 6373, 7045, 84699, 2833, 57379, 1441, 1464, 114088, 914, 915, 916, 917, 5341, 912,…	384	10489	16792	1.10063	1	0.0793348	10.8693
GOTERM_BP_ALL	GO:2000147~positive regulation of cell motility	19	4.48113	0.00610702	7130, 54437, 3627, 4318, 11151, 949, 7941, 8740, 8784, 3071, 10563, 6352, 4283, 3458, 6364, 7422, 6373, 51512, 5228	384	409	16792	2.03143	1	0.0797159	10.9501
GOTERM_BP_ALL	GO:0033630~positive regulation of cell adhesion mediated by integrin	4	0.943396	0.00631152	7535, 6352, 3071, 10563	384	17	16792	10.2892	1	0.0820565	11.2963
GOTERM_BP_ALL	GO:0002643~regulation of tolerance induction	4	0.943396	0.00631152	3135, 942, 916, 3620	384	17	16792	10.2892	1	0.0820565	11.2963
GOTERM_BP_ALL	GO:0006925~inflammatory cell apoptotic process	4	0.943396	0.00631152	6352, 3458, 356, 1029	384	17	16792	10.2892	1	0.0820565	11.2963
GOTERM_BP_ALL	GO:0043065~positive regulation of apoptotic process	24	5.66038	0.00635381	10859, 4049, 133, 4318, 10537, 7409, 1029, 7153, 3620, 3625, 10687, 5027, 6352, 3458, 3162, 9833, 356, 3002, 3486, 3001, 7161, 112399, 2833, 1493	384	572	16792	1.83479	1	0.0823606	11.3677
GOTERM_BP_ALL	GO:0000281~mitotic cytokinesis	5	1.17925	0.0064644	55165, 1058, 10112, 24137, 54443	384	33	16792	6.62563	1	0.0835104	11.5543
GOTERM_BP_ALL	GO:0032615~interleukin-12 production	6	1.41509	0.00649018	10859, 3458, 3135, 201633, 3604, 3620	384	52	16792	5.04567	1	0.0836042	11.5977
GOTERM_BP_ALL	GO:0010942~positive regulation of cell death	25	5.89623	0.00649719	10859, 4049, 133, 1029, 3620, 3625, 6352, 3458, 9833, 3486, 7161, 2833, 10537, 4318, 7409, 7153, 10687, 5027, 3162, 356, 3002, 3001, 7226, 112399, 1493	384	607	16792	1.80104	1	0.0834658	11.6095
GOTERM_BP_ALL	GO:0045055~regulated exocytosis	15	3.53774	0.00656435	7535, 26154, 695, 11151, 114088, 7450, 8832, 5341, 8448, 5027, 11314, 3162, 7422, 1521, 2207	384	288	16792	2.27756	1	0.0840681	11.7226
GOTERM_MF_ALL	GO:0042608~T cell receptor binding	3	0.707547	0.0066023	916, 917, 1794	366	6	16881	23.0615	0.995905	0.16252	9.7127
GOTERM_BP_ALL	GO:0051301~cell division	24	5.66038	0.00671268	146909, 79733, 11065, 699, 64151, 332, 1029, 7153, 79541, 24137, 22974, 54443, 9928, 9212, 55165, 995, 1058, 7422, 157313, 54478, 10112, 5228, 387695, 259266	384	575	16792	1.82522	1	0.0856604	11.9718
GOTERM_BP_ALL	GO:0050715~positive regulation of cytokine secretion	8	1.88679	0.00674223	5027, 56253, 3458, 9447, 914, 5047, 838, 247	384	97	16792	3.60653	1	0.085793	12.0214
GOTERM_CC_ALL	GO:0005578~proteinaceous extracellular matrix	17	4.00943	0.00692222	146183, 4318, 7450, 6507, 176, 1404, 115908, 7422, 25903, 51129, 50509, 22917, 3910, 4017, 4325, 7045, 4015	405	361	18224	2.119	0.960168	0.105187	9.42374
GOTERM_BP_ALL	GO:0043068~positive regulation of programmed cell death	24	5.66038	0.00700033	10859, 4049, 133, 4318, 10537, 7409, 1029, 7153, 3620, 3625, 10687, 5027, 6352, 3458, 3162, 9833, 356, 3002, 3486, 3001, 7161, 112399, 2833, 1493	384	577	16792	1.81889	1	0.0887021	12.4532
GOTERM_BP_ALL	GO:0009620~response to fungus	6	1.41509	0.00703524	695, 133, 10578, 942, 57817, 387695	384	53	16792	4.95047	1	0.08889	12.5114
GOTERM_BP_ALL	GO:0050702~interleukin-1 beta secretion	5	1.17925	0.00719693	115362, 5027, 3458, 9447, 838	384	34	16792	6.43076	1	0.0906051	12.7808
GOTERM_BP_ALL	GO:0002885~positive regulation of hypersensitivity	3	0.707547	0.00732434	695, 718, 2207	384	6	16792	21.8646	1	0.0918967	12.9924
GOTERM_BP_ALL	GO:0002666~positive regulation of T cell tolerance induction	3	0.707547	0.00732434	3135, 916, 3620	384	6	16792	21.8646	1	0.0918967	12.9924
GOTERM_CC_ALL	GO:0005581~collagen trimer	8	1.88679	0.00760721	10882, 115908, 713, 712, 50509, 714, 91522, 4015	405	102	18224	3.52922	0.971081	0.1114	10.3099
GOTERM_BP_ALL	GO:0051179~localization	158	37.2642	0.007681	7535, 2210, 5169, 11151, 338557, 7293, 332, 285, 949, 3683, 9928, 8740, 6352, 1521, 2209, 3486, 2207, 7161, 7805, 5228, 57761, 3099, 26154, 4318, 9447, 117156, 152789, 341, 7409, 80831, 7941, 55423, 1794, 939, 5028, 6362, 5551, 5027, 6404, 6364, 3687, 3689, 3002, 3910, 2214, 8862, 5047, 10673, 5046, 922, 55165, 7422, 121601, 919, 6373, 51305, 51512, 10112, 4017, 2172, 85443, 2173, 2833, 695, 1441…	384	5872	16792	1.17664	1	0.0959148	13.5824
GOTERM_BP_ALL	GO:0031100~organ regeneration	7	1.65094	0.00774031	3162, 133, 4288, 57817, 4837, 285, 5228	384	76	16792	4.02769	1	0.0963696	13.6801
GOTERM_BP_ALL	GO:0051047~positive regulation of secretion	17	4.00943	0.00775003	7535, 8862, 56253, 9447, 7036, 7293, 5047, 914, 838, 3625, 5028, 5027, 3458, 2207, 7226, 6664, 247	384	355	16792	2.09407	1	0.0962345	13.6961
GOTERM_CC_ALL	GO:0030666~endocytic vesicle membrane	10	2.35849	0.00778573	2210, 3117, 3135, 3118, 11151, 2209, 3119, 134829, 949, 3120	405	155	18224	2.90307	0.973397	0.110407	10.5395
GOTERM_BP_ALL	GO:0000280~nuclear division	24	5.66038	0.00787858	146909, 11065, 699, 64151, 9088, 332, 7153, 24137, 22974, 56154, 54443, 9928, 4605, 9212, 55165, 995, 1058, 56159, 157313, 54478, 4288, 9787, 79444, 259266	384	583	16792	1.80017	1	0.0975032	13.9075
GOTERM_BP_ALL	GO:2000117~negative regulation of cysteine-type endopeptidase activity	8	1.88679	0.007931	8530, 7422, 4318, 332, 79444, 8996, 939, 8740	384	100	16792	3.49833	1	0.0978683	13.9936
GOTERM_BP_ALL	GO:0051272~positive regulation of cellular component movement	19	4.48113	0.00806979	7130, 54437, 3627, 4318, 11151, 949, 7941, 8740, 8784, 3071, 10563, 6352, 4283, 3458, 6364, 7422, 6373, 51512, 5228	384	420	16792	1.97822	1	0.0992435	14.2211
GOTERM_CC_ALL	GO:0030136~clathrin-coated vesicle	10	2.35849	0.00810603	23149, 2210, 3117, 3118, 2209, 3119, 134829, 7450, 3120, 1493	405	156	18224	2.88446	0.977098	0.111318	10.9502
GOTERM_BP_ALL	GO:0033993~response to lipid	32	7.54717	0.00818674	10859, 4049, 3627, 133, 942, 7293, 10225, 3604, 3620, 8614, 949, 768, 344838, 9450, 10563, 6352, 3458, 6373, 79931, 257101, 4015, 57379, 57817, 939, 8784, 5027, 4283, 1234, 6364, 356, 54209, 4064	384	860	16792	1.62713	1	0.100355	14.4124
GOTERM_BP_ALL	GO:0030101~natural killer cell activation	7	1.65094	0.00823754	9437, 3689, 11151, 914, 114836, 257101, 57823	384	77	16792	3.97538	1	0.100689	14.4953
GOTERM_BP_ALL	GO:0048523~negative regulation of cellular process	120	28.3019	0.00868059	1475, 8530, 11151, 9242, 338557, 7293, 332, 8318, 285, 164668, 9928, 8740, 6352, 8320, 3486, 2207, 29128, 7161, 387695, 57761, 3099, 2019, 203100, 3135, 4318, 5744, 341, 6688, 3299, 55423, 939, 5028, 11006, 5027, 3001, 8538, 1493, 64926, 79626, 7422, 6373, 51513, 51512, 4017, 7045, 2172, 2173, 2833, 57379, 699, 116986, 114088, 53347, 916, 153218, 57817, 5341, 7431, 718, 995, 27299, 26279, 714, 72…	384	4300	16792	1.22035	1	0.105562	15.2156
GOTERM_BP_ALL	GO:0045954~positive regulation of natural killer cell mediated cytotoxicity	4	0.943396	0.00869609	56253, 7409, 114836, 4068	384	19	16792	9.20614	1	0.105472	15.2407
GOTERM_BP_ALL	GO:0002888~positive regulation of myeloid leukocyte mediated immunity	4	0.943396	0.00869609	7535, 695, 718, 2207	384	19	16792	9.20614	1	0.105472	15.2407
GOTERM_BP_ALL	GO:0045061~thymic T cell selection	4	0.943396	0.00869609	7535, 915, 916, 1794	384	19	16792	9.20614	1	0.105472	15.2407
GOTERM_BP_ALL	GO:0036037~CD8-positive, alpha-beta T cell activation	4	0.943396	0.00869609	10859, 8320, 3071, 3458	384	19	16792	9.20614	1	0.105472	15.2407
GOTERM_BP_ALL	GO:0043011~myeloid dendritic cell differentiation	4	0.943396	0.00869609	10538, 10537, 942, 6688	384	19	16792	9.20614	1	0.105472	15.2407
GOTERM_BP_ALL	GO:0050848~regulation of calcium-mediated signaling	7	1.65094	0.0087573	7535, 50852, 54209, 916, 84174, 925, 5341	384	78	16792	3.92441	1	0.105909	15.3397
GOTERM_BP_ALL	GO:0043370~regulation of CD4-positive, alpha-beta T cell differentiation	5	1.17925	0.00882162	3594, 3071, 3458, 942, 54440	384	36	16792	6.0735	1	0.106378	15.4437
GOTERM_BP_ALL	GO:0032418~lysosome localization	6	1.41509	0.00886095	7535, 11314, 695, 3162, 2207, 8832	384	56	16792	4.68527	1	0.10656	15.5072
GOTERM_CC_ALL	GO:0030665~clathrin-coated vesicle membrane	7	1.65094	0.00918486	2210, 3117, 3118, 2209, 3119, 134829, 3120	405	81	18224	3.88868	0.986178	0.121678	12.3204
GOTERM_BP_ALL	GO:0002444~myeloid leukocyte mediated immunity	7	1.65094	0.00930013	7535, 11314, 695, 3162, 718, 2207, 8832	384	79	16792	3.87474	1	0.11128	16.2132
KEGG_PATHWAY	hsa05166:HTLV-I infection	15	3.53774	0.00952131	23533, 4049, 3117, 3135, 3118, 3119, 3560, 6688, 915, 1029, 916, 917, 3683, 1870, 3689	189	254	6879	2.14942	0.849569	0.0824997	11.2826
GOTERM_BP_ALL	GO:0032732~positive regulation of interleukin-1 production	5	1.17925	0.00971666	5027, 3458, 6364, 9447, 838	384	37	16792	5.90935	1	0.115698	16.8776
GOTERM_BP_ALL	GO:0051270~regulation of cellular component movement	30	7.07547	0.00989168	54437, 3627, 11151, 285, 949, 9928, 8740, 10563, 3071, 6352, 3458, 7422, 6373, 3486, 7852, 51512, 5228, 247, 2833, 7130, 4318, 7941, 8784, 4283, 11314, 3162, 6364, 3910, 8701, 6910	384	802	16792	1.63575	1	0.117372	17.1553
GOTERM_BP_ALL	GO:0072358~cardiovascular system development	34	8.01887	0.00994082	3627, 133, 176, 285, 126259, 8320, 10563, 3458, 1890, 7422, 146850, 7161, 4017, 7045, 5228, 6664, 4015, 2833, 79733, 1464, 6688, 57817, 148345, 3162, 718, 356, 51129, 3689, 58504, 3910, 8701, 10052, 6910, 11082	384	945	16792	1.57332	1	0.117631	17.2331
GOTERM_BP_ALL	GO:0072359~circulatory system development	34	8.01887	0.00994082	3627, 133, 176, 285, 126259, 8320, 10563, 3458, 1890, 7422, 146850, 7161, 4017, 7045, 5228, 6664, 4015, 2833, 79733, 1464, 6688, 57817, 148345, 3162, 718, 356, 51129, 3689, 58504, 3910, 8701, 10052, 6910, 11082	384	945	16792	1.57332	1	0.117631	17.2331
GOTERM_BP_ALL	GO:0007059~chromosome segregation	16	3.77358	0.0100187	146909, 11065, 64151, 699, 332, 7153, 24137, 9928, 56154, 9212, 55165, 1058, 56159, 157313, 55355, 9787	384	334	16792	2.09481	1	0.118209	17.3563
GOTERM_BP_ALL	GO:0030198~extracellular matrix organization	16	3.77358	0.0100187	4318, 7450, 1404, 176, 3683, 3381, 3681, 3687, 25903, 3689, 50509, 3910, 4325, 4017, 7045, 4015	384	334	16792	2.09481	1	0.118209	17.3563
GOTERM_BP_ALL	GO:0040012~regulation of locomotion	29	6.83962	0.0100357	54437, 3627, 11151, 285, 949, 9928, 8740, 10563, 3071, 6352, 3458, 7422, 6373, 3486, 7852, 51512, 5228, 247, 2833, 7130, 4318, 7941, 8784, 4283, 11314, 3162, 6364, 3910, 6910	384	768	16792	1.65123	1	0.118106	17.3831
GOTERM_BP_ALL	GO:0002866~positive regulation of acute inflammatory response to antigenic stimulus	3	0.707547	0.0101001	695, 718, 2207	384	7	16792	18.7411	1	0.11853	17.4848
GOTERM_BP_ALL	GO:0043305~negative regulation of mast cell degranulation	3	0.707547	0.0101001	11314, 3162, 8832	384	7	16792	18.7411	1	0.11853	17.4848
GOTERM_BP_ALL	GO:0050801~ion homeostasis	27	6.36792	0.0101643	8989, 3627, 2359, 133, 11151, 8614, 10563, 6352, 3777, 6373, 7852, 8996, 553, 2833, 10590, 7036, 57817, 5028, 5027, 4283, 1234, 3162, 1237, 356, 2847, 7226, 1356	384	699	16792	1.68911	1	0.118949	17.586
KEGG_PATHWAY	hsa05162:Measles	10	2.35849	0.0103985	23533, 3458, 356, 3560, 915, 51284, 916, 7161, 917, 4068	189	133	6879	2.7366	0.873775	0.0860565	12.2608
GOTERM_BP_ALL	GO:0043062~extracellular structure organization	16	3.77358	0.0104427	4318, 7450, 1404, 176, 3683, 3381, 3681, 3687, 25903, 3689, 50509, 3910, 4325, 4017, 7045, 4015	384	335	16792	2.08856	1	0.121719	18.0237
GOTERM_BP_ALL	GO:0006898~receptor-mediated endocytosis	16	3.77358	0.0104427	10859, 5169, 2210, 133, 117156, 7036, 341, 57817, 949, 922, 23149, 7422, 3689, 2209, 2207, 4017	384	335	16792	2.08856	1	0.121719	18.0237
GOTERM_BP_ALL	GO:0043029~T cell homeostasis	5	1.17925	0.0106686	5027, 3071, 11151, 27240, 8740	384	38	16792	5.75384	1	0.123894	18.3774
GOTERM_BP_ALL	GO:0051346~negative regulation of hydrolase activity	18	4.24528	0.0109885	1475, 8530, 4318, 9088, 332, 341, 153218, 939, 8740, 3071, 718, 7422, 51129, 3001, 79444, 399, 8996, 3933	384	401	16792	1.96291	1	0.127074	18.8756
GOTERM_BP_ALL	GO:0002718~regulation of cytokine production involved in immune response	6	1.41509	0.0109901	10859, 695, 3162, 2207, 10225, 54440	384	59	16792	4.44703	1	0.126785	18.878
GOTERM_BP_ALL	GO:0002312~B cell activation involved in immune response	6	1.41509	0.0109901	57379, 3458, 10538, 30009, 4064, 202309	384	59	16792	4.44703	1	0.126785	18.878
GOTERM_BP_ALL	GO:0051302~regulation of cell division	9	2.12264	0.0112989	146909, 9212, 79733, 7422, 79541, 387695, 5228, 9928, 259266	384	133	16792	2.95912	1	0.129812	19.3562
GOTERM_BP_ALL	GO:0002717~positive regulation of natural killer cell mediated immunity	4	0.943396	0.0115415	56253, 7409, 114836, 4068	384	21	16792	8.32937	1	0.132105	19.7301
GOTERM_BP_ALL	GO:1901623~regulation of lymphocyte chemotaxis	4	0.943396	0.0115415	6352, 10563, 3627, 8740	384	21	16792	8.32937	1	0.132105	19.7301
GOTERM_BP_ALL	GO:0006887~exocytosis	18	4.24528	0.0116501	7535, 26154, 695, 11151, 114088, 7450, 8832, 64005, 5341, 8448, 5027, 11314, 6352, 3458, 3162, 7422, 1521, 2207	384	404	16792	1.94833	1	0.132951	19.8968
GOTERM_BP_ALL	GO:0033003~regulation of mast cell activation	5	1.17925	0.0116788	7535, 11314, 3162, 2207, 8832	384	39	16792	5.6063	1	0.132942	19.9409
GOTERM_BP_ALL	GO:0002532~production of molecular mediator involved in inflammatory response	5	1.17925	0.0116788	115362, 695, 2207, 10225, 3620	384	39	16792	5.6063	1	0.132942	19.9409
GOTERM_BP_ALL	GO:0070509~calcium ion import	10	2.35849	0.0116856	8989, 5027, 4283, 1234, 3627, 11151, 6373, 7226, 8996, 2833	384	161	16792	2.7161	1	0.132699	19.9512
GOTERM_MF_ALL	GO:0016494~C-X-C chemokine receptor activity	3	0.707547	0.0119762	10663, 7852, 2833	366	8	16881	17.2961	0.999955	0.268391	16.9593
GOTERM_CC_ALL	GO:0042613~MHC class II protein complex	4	0.943396	0.0121789	3117, 3118, 3119, 3120	405	22	18224	8.18137	0.996606	0.153993	16.021
GOTERM_MF_ALL	GO:0030246~carbohydrate binding	13	3.06604	0.0126109	3099, 5169, 89790, 3824, 160364, 27180, 27181, 176, 4885, 4017, 5968, 85329, 5967	366	264	16881	2.27121	0.999973	0.273269	17.7783
GOTERM_BP_ALL	GO:0050850~positive regulation of calcium-mediated signaling	5	1.17925	0.0127485	7535, 50852, 54209, 916, 925	384	40	16792	5.46615	1	0.143591	21.5655
GOTERM_BP_ALL	GO:0050701~interleukin-1 secretion	5	1.17925	0.0127485	115362, 5027, 3458, 9447, 838	384	40	16792	5.46615	1	0.143591	21.5655
GOTERM_BP_ALL	GO:2000514~regulation of CD4-positive, alpha-beta T cell activation	5	1.17925	0.0127485	3594, 3071, 3458, 942, 54440	384	40	16792	5.46615	1	0.143591	21.5655
GOTERM_BP_ALL	GO:2000401~regulation of lymphocyte migration	5	1.17925	0.0127485	6352, 10563, 3627, 6364, 8740	384	40	16792	5.46615	1	0.143591	21.5655
GOTERM_BP_ALL	GO:0002831~regulation of response to biotic stimulus	9	2.12264	0.0128048	10859, 3594, 56253, 9447, 919, 4064, 926, 9450, 1794	384	136	16792	2.89384	1	0.143843	21.6501
GOTERM_MF_ALL	GO:0043027~cysteine-type endopeptidase inhibitor activity involved in apoptotic process	4	0.943396	0.0128821	332, 8996, 939, 8740	366	23	16881	8.02138	0.999979	0.271317	18.1259
GOTERM_BP_ALL	GO:0043154~negative regulation of cysteine-type endopeptidase activity involved in apoptotic process	7	1.65094	0.0130711	7422, 4318, 332, 79444, 8996, 939, 8740	384	85	16792	3.60123	1	0.146281	22.0493
GOTERM_BP_ALL	GO:0050718~positive regulation of interleukin-1 beta secretion	4	0.943396	0.0131417	5027, 3458, 9447, 838	384	22	16792	7.95076	1	0.146673	22.1548
GOTERM_BP_ALL	GO:0002438~acute inflammatory response to antigenic stimulus	4	0.943396	0.0131417	695, 718, 2207, 53833	384	22	16792	7.95076	1	0.146673	22.1548
GOTERM_BP_ALL	GO:1903306~negative regulation of regulated secretory pathway	4	0.943396	0.0131417	11314, 3162, 114088, 8832	384	22	16792	7.95076	1	0.146673	22.1548
GOTERM_BP_ALL	GO:0032753~positive regulation of interleukin-4 production	4	0.943396	0.0131417	942, 916, 54440, 53833	384	22	16792	7.95076	1	0.146673	22.1548
GOTERM_BP_ALL	GO:0002645~positive regulation of tolerance induction	3	0.707547	0.013265	3135, 916, 3620	384	8	16792	16.3984	1	0.147608	22.3388
GOTERM_BP_ALL	GO:0033007~negative regulation of mast cell activation involved in immune response	3	0.707547	0.013265	11314, 3162, 8832	384	8	16792	16.3984	1	0.147608	22.3388
GOTERM_BP_ALL	GO:0002291~T cell activation via T cell receptor contact with antigen bound to MHC molecule on antigen presenting cell	3	0.707547	0.013265	10859, 54518, 3683	384	8	16792	16.3984	1	0.147608	22.3388
GOTERM_BP_ALL	GO:0043900~regulation of multi-organism process	17	4.00943	0.0134157	10859, 3594, 4049, 9447, 7153, 926, 153218, 164668, 3625, 1794, 9450, 5028, 5027, 6352, 3458, 919, 4064	384	377	16792	1.97187	1	0.148818	22.563
GOTERM_BP_ALL	GO:0050853~B cell receptor signaling pathway	6	1.41509	0.0134442	7535, 11314, 695, 3071, 89857, 1493	384	62	16792	4.23185	1	0.148768	22.6053
GOTERM_MF_ALL	GO:0004866~endopeptidase inhibitor activity	10	2.35849	0.0135599	1475, 718, 8530, 332, 79444, 153218, 8996, 3933, 939, 8740	366	174	16881	2.65074	0.999988	0.276578	18.9887
GOTERM_BP_ALL	GO:0050673~epithelial cell proliferation	16	3.77358	0.0138129	864, 116986, 332, 1749, 949, 6352, 3458, 3162, 7422, 3486, 5798, 4017, 6664, 5228, 2173, 2833	384	347	16792	2.01633	1	0.152196	23.1511
GOTERM_BP_ALL	GO:0000819~sister chromatid segregation	12	2.83019	0.014039	146909, 55165, 9212, 11065, 1058, 699, 64151, 332, 7153, 9787, 24137, 9928	384	224	16792	2.34263	1	0.154148	23.4839
GOTERM_BP_ALL	GO:2000116~regulation of cysteine-type endopeptidase activity	12	2.83019	0.014039	8530, 7422, 4318, 9447, 356, 332, 1029, 79444, 112399, 8996, 939, 8740	384	224	16792	2.34263	1	0.154148	23.4839
GOTERM_BP_ALL	GO:0015850~organic hydroxy compound transport	11	2.59434	0.0142203	10859, 5028, 26154, 6531, 345274, 2207, 341, 8714, 8973, 949, 2172	384	195	16792	2.46677	1	0.155632	23.7499
GOTERM_BP_ALL	GO:0002573~myeloid leukocyte differentiation	11	2.59434	0.0142203	10859, 11006, 3458, 7305, 7422, 10538, 10537, 4318, 942, 714, 6688	384	195	16792	2.46677	1	0.155632	23.7499
GOTERM_BP_ALL	GO:0048871~multicellular organismal homeostasis	15	3.53774	0.0144317	26154, 8862, 340547, 11151, 54440, 57817, 924, 92211, 56154, 5027, 7422, 7226, 53833, 3933, 4069	384	317	16792	2.0692	1	0.157411	24.0589
GOTERM_MF_ALL	GO:0005031~tumor necrosis factor-activated receptor activity	4	0.943396	0.0144907	8784, 7293, 3604, 939	366	24	16881	7.68716	0.999995	0.285759	20.1598
GOTERM_MF_ALL	GO:0005035~death receptor activity	4	0.943396	0.0144907	8784, 7293, 3604, 939	366	24	16881	7.68716	0.999995	0.285759	20.1598
GOTERM_BP_ALL	GO:0001666~response to hypoxia	14	3.30189	0.014503	4049, 133, 285, 8614, 768, 3777, 3162, 7422, 51129, 7852, 4017, 8996, 5228, 112399	384	286	16792	2.14059	1	0.157771	24.1629
GOTERM_BP_ALL	GO:0008285~negative regulation of cell proliferation	25	5.89623	0.0145194	10859, 4049, 133, 864, 3604, 1029, 3620, 3458, 3486, 7161, 53833, 6664, 2172, 247, 2173, 2833, 3135, 5744, 55423, 11314, 3162, 26279, 10669, 6910, 1493	384	651	16792	1.67931	1	0.157579	24.1868
GOTERM_BP_ALL	GO:0098813~nuclear chromosome segregation	14	3.30189	0.0148296	146909, 11065, 64151, 699, 332, 7153, 24137, 9928, 56154, 9212, 55165, 1058, 56159, 9787	384	287	16792	2.13313	1	0.160321	24.6372
GOTERM_CC_ALL	GO:0031012~extracellular matrix	21	4.95283	0.0148343	1475, 146183, 4318, 7450, 6507, 176, 1404, 5046, 3381, 7431, 115908, 25903, 7422, 51129, 50509, 22917, 3910, 4017, 4325, 7045, 4015	405	530	18224	1.78292	0.999027	0.17974	19.181
GOTERM_MF_ALL	GO:1990837~sequence-specific double-stranded DNA binding	26	6.13208	0.0148473	2019, 79733, 10538, 864, 1745, 9242, 79365, 55893, 6688, 1746, 1749, 8318, 8320, 4605, 55388, 1058, 51513, 29128, 8538, 7161, 6913, 3239, 22806, 84699, 6664, 6910	366	725	16881	1.65406	0.999996	0.285062	20.6043
GOTERM_BP_ALL	GO:0002407~dendritic cell chemotaxis	4	0.943396	0.014862	6352, 1234, 7852, 7226	384	23	16792	7.60507	1	0.160284	24.6841
GOTERM_BP_ALL	GO:0050716~positive regulation of interleukin-1 secretion	4	0.943396	0.014862	5027, 3458, 9447, 838	384	23	16792	7.60507	1	0.160284	24.6841
GOTERM_BP_ALL	GO:0043300~regulation of leukocyte degranulation	5	1.17925	0.0150705	7535, 11314, 3162, 2207, 8832	384	42	16792	5.20585	1	0.161992	24.9853
GOTERM_BP_ALL	GO:0019884~antigen processing and presentation of exogenous antigen	10	2.35849	0.0156302	2210, 3117, 3135, 3118, 2209, 3119, 2207, 24137, 3120, 912	384	169	16792	2.58752	1	0.167145	25.7883
KEGG_PATHWAY	hsa04066:HIF-1 signaling pathway	8	1.88679	0.0156962	3099, 23533, 3162, 3458, 7422, 2026, 285, 112399	189	96	6879	3.03307	0.956391	0.122362	17.9605
GOTERM_BP_ALL	GO:0048285~organelle fission	24	5.66038	0.0161662	146909, 11065, 699, 64151, 9088, 332, 7153, 24137, 22974, 56154, 54443, 9928, 4605, 9212, 55165, 995, 1058, 56159, 157313, 54478, 4288, 9787, 79444, 259266	384	622	16792	1.6873	1	0.172014	26.5496
GOTERM_MF_ALL	GO:0003690~double-stranded DNA binding	28	6.60377	0.0162107	864, 79365, 9242, 1745, 1746, 1749, 8318, 8320, 29128, 51513, 7161, 22806, 3239, 84699, 6664, 2019, 79733, 10538, 9447, 55247, 55893, 6688, 4605, 55388, 1058, 8538, 6913, 6910	366	805	16881	1.60428	0.999999	0.300212	22.2823
GOTERM_MF_ALL	GO:0061135~endopeptidase regulator activity	10	2.35849	0.0165895	1475, 718, 8530, 332, 79444, 153218, 8996, 3933, 939, 8740	366	180	16881	2.56239	0.999999	0.299542	22.7426
GOTERM_BP_ALL	GO:0097341~zymogen inhibition	3	0.707547	0.0168	332, 79444, 8996	384	9	16792	14.5764	1	0.177779	27.4402
GOTERM_BP_ALL	GO:0097340~inhibition of cysteine-type endopeptidase activity	3	0.707547	0.0168	332, 79444, 8996	384	9	16792	14.5764	1	0.177779	27.4402
GOTERM_BP_ALL	GO:0045059~positive thymic T cell selection	3	0.707547	0.0168	7535, 915, 1794	384	9	16792	14.5764	1	0.177779	27.4402
GOTERM_BP_ALL	GO:1990001~inhibition of cysteine-type endopeptidase activity involved in apoptotic process	3	0.707547	0.0168	332, 79444, 8996	384	9	16792	14.5764	1	0.177779	27.4402
GOTERM_BP_ALL	GO:0051225~spindle assembly	7	1.65094	0.0169419	9212, 4605, 332, 79444, 24137, 22974, 259266	384	90	16792	3.40116	1	0.178756	27.6382
GOTERM_BP_ALL	GO:0009612~response to mechanical stimulus	11	2.59434	0.0172717	8989, 5028, 5027, 3627, 838, 6507, 51284, 285, 3625, 51311, 8740	384	201	16792	2.39314	1	0.181529	28.0965
GOTERM_BP_ALL	GO:0001501~skeletal system development	20	4.71698	0.0174972	392255, 10859, 2019, 5744, 864, 4318, 1745, 1746, 1749, 176, 1404, 5027, 7305, 8538, 6913, 4325, 3239, 4017, 6664, 7045	384	490	16792	1.78486	1	0.183287	28.4082
GOTERM_MF_ALL	GO:0001618~virus receptor activity	6	1.41509	0.0176883	6404, 1234, 942, 7293, 7852, 949	366	70	16881	3.9534	1	0.309484	24.0633
GOTERM_BP_ALL	GO:0030100~regulation of endocytosis	11	2.59434	0.01778	10859, 11314, 3071, 718, 7422, 7036, 2207, 341, 57817, 949, 1794	384	202	16792	2.38129	1	0.185576	28.7973
GOTERM_BP_ALL	GO:0045597~positive regulation of cell differentiation	30	7.07547	0.017974	7535, 4049, 133, 942, 8744, 8740, 8320, 3071, 3458, 115908, 7422, 146850, 3486, 7852, 163404, 7161, 4017, 6664, 247, 259266, 3594, 392255, 695, 3135, 57817, 54440, 3299, 939, 4283, 6910	384	841	16792	1.5599	1	0.18701	29.0631
GOTERM_BP_ALL	GO:0050708~regulation of protein secretion	17	4.00943	0.0180764	10859, 56253, 9447, 338557, 7293, 332, 5047, 914, 838, 3604, 3625, 5027, 6352, 3458, 7226, 51311, 247	384	392	16792	1.89642	1	0.187573	29.2031
GOTERM_BP_ALL	GO:0036293~response to decreased oxygen levels	14	3.30189	0.0181839	4049, 133, 285, 8614, 768, 3777, 3162, 7422, 51129, 7852, 4017, 8996, 5228, 112399	384	295	16792	2.07528	1	0.188181	29.3497
GOTERM_MF_ALL	GO:0030414~peptidase inhibitor activity	10	2.35849	0.0182725	1475, 718, 8530, 332, 79444, 153218, 8996, 3933, 939, 8740	366	183	16881	2.52038	1	0.311561	24.757
GOTERM_BP_ALL	GO:0050764~regulation of phagocytosis	6	1.41509	0.0183097	11314, 3071, 718, 2207, 949, 1794	384	67	16792	3.91604	1	0.188956	29.5208
GOTERM_BP_ALL	GO:0006810~transport	126	29.717	0.0192657	7535, 5169, 2210, 11151, 338557, 7293, 332, 949, 3683, 9928, 8740, 6352, 2209, 1521, 2207, 7161, 7805, 57761, 3099, 26154, 4318, 9447, 117156, 152789, 341, 7409, 80831, 1794, 939, 5028, 5551, 5027, 3687, 3689, 3002, 2214, 8862, 10673, 5047, 5046, 922, 7422, 121601, 6373, 919, 51305, 51512, 10112, 4017, 2172, 2173, 2833, 695, 116986, 114088, 124460, 914, 57817, 917, 401647, 64005, 5341, 115362, 71…	384	4663	16792	1.18162	1	0.197442	30.8088
GOTERM_BP_ALL	GO:0010951~negative regulation of endopeptidase activity	12	2.83019	0.0193444	1475, 718, 8530, 7422, 4318, 332, 79444, 153218, 8996, 3933, 939, 8740	384	235	16792	2.23298	1	0.19775	30.9139
GOTERM_BP_ALL	GO:0051234~establishment of localization	129	30.4245	0.0194546	7535, 5169, 2210, 11151, 338557, 7293, 332, 949, 3683, 9928, 8740, 6352, 2209, 1521, 2207, 7161, 7805, 57761, 3099, 26154, 4318, 9447, 117156, 152789, 341, 7409, 80831, 1794, 939, 5028, 5551, 5027, 3687, 3689, 3002, 2214, 8862, 10673, 5047, 5046, 922, 55165, 7422, 121601, 6373, 919, 51305, 51512, 10112, 4017, 2172, 2173, 2833, 695, 116986, 114088, 124460, 914, 57817, 917, 401647, 64005, 5341, 115…	384	4790	16792	1.17767	1	0.198347	31.0608
GOTERM_BP_ALL	GO:0032845~negative regulation of homeostatic process	10	2.35849	0.0198175	8989, 5027, 4283, 1234, 3627, 6373, 2207, 7226, 8996, 2833	384	176	16792	2.48461	1	0.201255	31.5422
GOTERM_BP_ALL	GO:0014013~regulation of gliogenesis	7	1.65094	0.0205575	4049, 3458, 1745, 7852, 1746, 7161, 6664	384	94	16792	3.25643	1	0.207564	32.5141
GOTERM_BP_ALL	GO:0043374~CD8-positive, alpha-beta T cell differentiation	3	0.707547	0.0206865	8320, 3071, 3458	384	10	16792	13.1188	1	0.208297	32.6821
GOTERM_BP_ALL	GO:0010820~positive regulation of T cell chemotaxis	3	0.707547	0.0206865	6352, 10563, 8740	384	10	16792	13.1188	1	0.208297	32.6821
GOTERM_BP_ALL	GO:0002887~negative regulation of myeloid leukocyte mediated immunity	3	0.707547	0.0206865	11314, 3162, 8832	384	10	16792	13.1188	1	0.208297	32.6821
GOTERM_BP_ALL	GO:0072540~T-helper 17 cell lineage commitment	3	0.707547	0.0206865	3594, 10538, 114836	384	10	16792	13.1188	1	0.208297	32.6821
GOTERM_BP_ALL	GO:0033623~regulation of integrin activation	3	0.707547	0.0206865	10563, 9928, 5341	384	10	16792	13.1188	1	0.208297	32.6821
GOTERM_BP_ALL	GO:0046633~alpha-beta T cell proliferation	4	0.943396	0.0207524	7535, 916, 64926, 1794	384	26	16792	6.72756	1	0.208458	32.7678
GOTERM_MF_ALL	GO:0000977~RNA polymerase II regulatory region sequence-specific DNA binding	22	5.18868	0.0209633	2019, 79733, 10538, 864, 79365, 9242, 1745, 55893, 6688, 1746, 1749, 8320, 4605, 51513, 8538, 6913, 7161, 3239, 22806, 6664, 84699, 6910	366	601	16881	1.68836	1	0.342085	27.8759
GOTERM_BP_ALL	GO:0048002~antigen processing and presentation of peptide antigen	10	2.35849	0.02184	2210, 3117, 3135, 3118, 2209, 54209, 3119, 2207, 24137, 3120	384	179	16792	2.44297	1	0.217753	34.1675
GOTERM_BP_ALL	GO:0002437~inflammatory response to antigenic stimulus	5	1.17925	0.0219868	695, 4049, 718, 2207, 53833	384	47	16792	4.65204	1	0.218607	34.3543
GOTERM_BP_ALL	GO:0034113~heterotypic cell-cell adhesion	5	1.17925	0.0219868	3687, 3689, 914, 912, 3681	384	47	16792	4.65204	1	0.218607	34.3543
GOTERM_MF_ALL	GO:0001012~RNA polymerase II regulatory region DNA binding	22	5.18868	0.0225363	2019, 79733, 10538, 864, 79365, 9242, 1745, 55893, 6688, 1746, 1749, 8320, 4605, 51513, 8538, 6913, 7161, 3239, 22806, 6664, 84699, 6910	366	604	16881	1.67998	1	0.355951	29.6427
GOTERM_BP_ALL	GO:0002495~antigen processing and presentation of peptide antigen via MHC class II	7	1.65094	0.0225478	3117, 3118, 54209, 3119, 2207, 24137, 3120	384	96	16792	3.18859	1	0.223109	35.0636
GOTERM_BP_ALL	GO:0050777~negative regulation of immune response	8	1.88679	0.0226782	10859, 11314, 3162, 3135, 10225, 8832, 53833, 1493	384	123	16792	2.84417	1	0.223799	35.2274
KEGG_PATHWAY	hsa05152:Tuberculosis	11	2.59434	0.0228813	3458, 3687, 718, 3117, 3118, 3689, 11151, 2209, 3119, 2207, 2214	189	177	6879	2.26195	0.989777	0.167503	25.1473
GOTERM_BP_ALL	GO:0009595~detection of biotic stimulus	4	0.943396	0.0229606	56253, 54209, 949, 912	384	27	16792	6.4784	1	0.225813	35.5809
GOTERM_BP_ALL	GO:0002675~positive regulation of acute inflammatory response	4	0.943396	0.0229606	695, 718, 2207, 84699	384	27	16792	6.4784	1	0.225813	35.5809
GOTERM_BP_ALL	GO:0033028~myeloid cell apoptotic process	4	0.943396	0.0229606	6352, 3458, 2207, 1029	384	27	16792	6.4784	1	0.225813	35.5809
GOTERM_MF_ALL	GO:0005515~protein binding	253	59.6698	0.0236101	1475, 2210, 942, 332, 140453, 8318, 8744, 949, 164668, 10993, 8740, 8320, 6352, 89857, 2209, 3486, 2207, 29128, 7161, 374393, 22806, 5228, 387695, 57761, 64098, 3099, 5744, 3299, 5367, 939, 6362, 4605, 6364, 85479, 3910, 11082, 2214, 113457, 1493, 23533, 8862, 4224, 925, 10326, 926, 176, 27181, 171558, 79626, 121601, 54478, 919, 6373, 7045, 84699, 2833, 57379, 10882, 1441, 1464, 114088, 914, 915,…	366	10806	16881	1.07987	1	0.362827	30.8254
GOTERM_BP_ALL	GO:0052548~regulation of endopeptidase activity	16	3.77358	0.024114	1475, 8530, 9447, 4318, 332, 1029, 153218, 939, 8740, 718, 7422, 356, 79444, 112399, 8996, 3933	384	372	16792	1.88082	1	0.235349	37.0054
GOTERM_BP_ALL	GO:0032612~interleukin-1 production	6	1.41509	0.0242135	115362, 5027, 3458, 6364, 9447, 838	384	72	16792	3.6441	1	0.235731	37.1269
GOTERM_BP_ALL	GO:0044764~multi-organism cellular process	33	7.78302	0.0243332	10859, 3627, 942, 3560, 7293, 925, 926, 3625, 949, 164668, 6352, 3458, 919, 7852, 7161, 3594, 30009, 699, 9447, 7153, 912, 1794, 7431, 4283, 5551, 1234, 6404, 10663, 995, 3687, 1058, 51284, 51311	384	973	16792	1.48311	1	0.236285	37.2728
GOTERM_BP_ALL	GO:0042221~response to chemical	112	26.4151	0.024533	2210, 11151, 942, 7293, 338557, 285, 949, 1573, 9928, 9450, 8740, 6352, 2209, 2207, 7161, 5228, 57761, 203100, 3135, 9447, 10537, 7409, 6688, 7941, 1794, 939, 6362, 5028, 5027, 6364, 6404, 3689, 4837, 112399, 10673, 10225, 5046, 344838, 7422, 6373, 4017, 84699, 4015, 2833, 392255, 57379, 695, 3117, 3118, 1441, 3119, 916, 57817, 115362, 712, 54209, 7226, 3120, 10859, 84109, 3627, 79541, 3620, 3625…	384	4117	16792	1.18962	1	0.237519	37.5155
KEGG_PATHWAY	hsa05219:Bladder cancer	5	1.17925	0.02489	1890, 7422, 4318, 1029, 1870	189	41	6879	4.43864	0.993198	0.174648	27.0502
GOTERM_BP_ALL	GO:0043301~negative regulation of leukocyte degranulation	3	0.707547	0.0249068	11314, 3162, 8832	384	11	16792	11.9261	1	0.240224	37.9672
GOTERM_BP_ALL	GO:0002676~regulation of chronic inflammatory response	3	0.707547	0.0249068	6352, 4049, 3620	384	11	16792	11.9261	1	0.240224	37.9672
GOTERM_BP_ALL	GO:0045060~negative thymic T cell selection	3	0.707547	0.0249068	7535, 916, 1794	384	11	16792	11.9261	1	0.240224	37.9672
GOTERM_BP_ALL	GO:0033004~negative regulation of mast cell activation	3	0.707547	0.0249068	11314, 3162, 8832	384	11	16792	11.9261	1	0.240224	37.9672
GOTERM_BP_ALL	GO:0002294~CD4-positive, alpha-beta T cell differentiation involved in immune response	5	1.17925	0.0252145	3594, 3458, 10538, 942, 114836	384	49	16792	4.46216	1	0.24235	38.3368
GOTERM_BP_ALL	GO:0010524~positive regulation of calcium ion transport into cytosol	5	1.17925	0.0252145	5027, 4283, 3627, 6373, 2833	384	49	16792	4.46216	1	0.24235	38.3368
GOTERM_BP_ALL	GO:0036336~dendritic cell migration	4	0.943396	0.0252915	6352, 1234, 7852, 7226	384	28	16792	6.24702	1	0.24252	38.4289
GOTERM_BP_ALL	GO:0002367~cytokine production involved in immune response	6	1.41509	0.0255249	10859, 695, 3162, 2207, 10225, 54440	384	73	16792	3.59418	1	0.244003	38.7075
KEGG_PATHWAY	hsa04620:Toll-like receptor signaling pathway	8	1.88679	0.0256088	23533, 6352, 4283, 3627, 942, 6373, 51284, 51311	189	106	6879	2.74693	0.994122	0.173243	27.7202
GOTERM_BP_ALL	GO:0010876~lipid localization	15	3.53774	0.0257212	148229, 26154, 5027, 718, 121601, 26279, 123, 345274, 341, 29923, 80831, 8714, 949, 3933, 2172	384	342	16792	1.91795	1	0.245167	38.9408
GOTERM_BP_ALL	GO:0002504~antigen processing and presentation of peptide or polysaccharide antigen via MHC class II	7	1.65094	0.02577	3117, 3118, 54209, 3119, 2207, 24137, 3120	384	99	16792	3.09196	1	0.245094	38.9987
GOTERM_BP_ALL	GO:0010466~negative regulation of peptidase activity	12	2.83019	0.0267078	1475, 718, 8530, 7422, 4318, 332, 79444, 153218, 8996, 3933, 939, 8740	384	247	16792	2.12449	1	0.252391	40.1008
GOTERM_BP_ALL	GO:0006911~phagocytosis, engulfment	5	1.17925	0.0269296	11314, 3071, 2209, 54209, 2207	384	50	16792	4.37292	1	0.253727	40.3588
GOTERM_BP_ALL	GO:0048713~regulation of oligodendrocyte differentiation	4	0.943396	0.0277447	1745, 7852, 1746, 7161	384	29	16792	6.03161	1	0.2599	41.2975
GOTERM_BP_ALL	GO:0050706~regulation of interleukin-1 beta secretion	4	0.943396	0.0277447	5027, 3458, 9447, 838	384	29	16792	6.03161	1	0.2599	41.2975
GOTERM_BP_ALL	GO:0070229~negative regulation of lymphocyte apoptotic process	4	0.943396	0.0277447	6352, 9212, 3620, 939	384	29	16792	6.03161	1	0.2599	41.2975
GOTERM_BP_ALL	GO:0032733~positive regulation of interleukin-10 production	4	0.943396	0.0277447	201633, 2207, 54440, 53833	384	29	16792	6.03161	1	0.2599	41.2975
GOTERM_CC_ALL	GO:0008305~integrin complex	4	0.943396	0.0282009	3687, 3689, 3683, 3681	405	30	18224	5.99967	0.999998	0.308368	33.4762
GOTERM_BP_ALL	GO:0070482~response to oxygen levels	14	3.30189	0.0286069	4049, 133, 285, 8614, 768, 3777, 3162, 7422, 51129, 7852, 4017, 8996, 5228, 112399	384	314	16792	1.94971	1	0.26638	42.2753
GOTERM_BP_ALL	GO:0060627~regulation of vesicle-mediated transport	18	4.24528	0.0287783	10859, 7535, 11151, 7036, 114088, 341, 57817, 949, 8832, 8448, 1794, 3071, 11314, 3458, 3162, 718, 7422, 2207	384	449	16792	1.75306	1	0.267249	42.4678
GOTERM_MF_ALL	GO:0042287~MHC protein binding	4	0.943396	0.0288143	10859, 3824, 925, 926	366	31	16881	5.95135	1	0.416827	36.2989
GOTERM_CC_ALL	GO:0030496~midbody	8	1.88679	0.0288342	55165, 9212, 332, 10112, 79541, 24137, 9928, 259266	405	133	18224	2.70662	0.999999	0.30713	34.0913
GOTERM_BP_ALL	GO:0043383~negative T cell selection	3	0.707547	0.0294437	7535, 916, 1794	384	12	16792	10.9323	1	0.272061	43.2095
GOTERM_BP_ALL	GO:0002431~Fc receptor mediated stimulatory signaling pathway	8	1.88679	0.029534	3071, 2209, 919, 2207, 7409, 917, 64005, 2214	384	130	16792	2.69103	1	0.272264	43.3094
GOTERM_BP_ALL	GO:0090068~positive regulation of cell cycle process	12	2.83019	0.0295415	9212, 79733, 995, 11065, 332, 1029, 51512, 9787, 7161, 8318, 79541, 9928	384	251	16792	2.09064	1	0.271809	43.3177
GOTERM_BP_ALL	GO:0043410~positive regulation of MAPK cascade	19	4.48113	0.0299028	392255, 23533, 1464, 338557, 7293, 939, 5028, 6362, 5027, 54769, 6352, 6364, 7422, 146850, 54209, 3486, 7852, 7161, 79444	384	485	16792	1.7131	1	0.274155	43.7159
KEGG_PATHWAY	hsa05321:Inflammatory bowel disease (IBD)	6	1.41509	0.0300486	3594, 3458, 3117, 30009, 3118, 3119	189	64	6879	3.4122	0.99762	0.194059	31.735
GOTERM_BP_ALL	GO:0009628~response to abiotic stimulus	34	8.01887	0.0301589	8989, 54437, 4049, 3627, 133, 1006, 8614, 285, 3625, 768, 8740, 94233, 3777, 7422, 7852, 7161, 4017, 5228, 8996, 51514, 3274, 838, 6507, 57817, 5028, 5027, 3162, 9212, 51129, 4288, 7226, 51284, 112399, 51311	384	1029	16792	1.44489	1	0.275657	43.9965
GOTERM_BP_ALL	GO:0050869~negative regulation of B cell activation	4	0.943396	0.03032	11314, 1029, 84174, 1493	384	30	16792	5.83056	1	0.276405	44.1724
GOTERM_BP_ALL	GO:0032673~regulation of interleukin-4 production	4	0.943396	0.03032	942, 916, 54440, 53833	384	30	16792	5.83056	1	0.276405	44.1724
GOTERM_BP_ALL	GO:2000108~positive regulation of leukocyte apoptotic process	4	0.943396	0.03032	5027, 6352, 1029, 3620	384	30	16792	5.83056	1	0.276405	44.1724
GOTERM_BP_ALL	GO:0045920~negative regulation of exocytosis	4	0.943396	0.03032	11314, 3162, 114088, 8832	384	30	16792	5.83056	1	0.276405	44.1724
GOTERM_BP_ALL	GO:0001913~T cell mediated cytotoxicity	4	0.943396	0.03032	10859, 3594, 5027, 56253	384	30	16792	5.83056	1	0.276405	44.1724
GOTERM_BP_ALL	GO:0032731~positive regulation of interleukin-1 beta production	4	0.943396	0.03032	5027, 3458, 9447, 838	384	30	16792	5.83056	1	0.276405	44.1724
GOTERM_MF_ALL	GO:0003774~motor activity	8	1.88679	0.0304808	146909, 4542, 53904, 8701, 10112, 24137, 64005, 9928	366	138	16881	2.67379	1	0.427954	37.9641
GOTERM_BP_ALL	GO:0002244~hematopoietic progenitor cell differentiation	7	1.65094	0.0305231	641649, 10538, 122618, 6688, 7153, 5341, 54443	384	103	16792	2.97189	1	0.277478	44.3933
GOTERM_BP_ALL	GO:0002709~regulation of T cell mediated immunity	5	1.17925	0.0305649	10859, 3594, 5027, 54440, 53833	384	52	16792	4.20473	1	0.277288	44.4387
GOTERM_BP_ALL	GO:0038094~Fc-gamma receptor signaling pathway	8	1.88679	0.0306159	3071, 2209, 919, 2207, 7409, 917, 64005, 2214	384	131	16792	2.67048	1	0.27717	44.494
GOTERM_BP_ALL	GO:1900544~positive regulation of purine nucleotide metabolic process	8	1.88679	0.0306159	5027, 4283, 3627, 133, 5744, 6373, 2981, 2833	384	131	16792	2.67048	1	0.27717	44.494
GOTERM_BP_ALL	GO:0045981~positive regulation of nucleotide metabolic process	8	1.88679	0.0306159	5027, 4283, 3627, 133, 5744, 6373, 2981, 2833	384	131	16792	2.67048	1	0.27717	44.494
GOTERM_BP_ALL	GO:0031325~positive regulation of cellular metabolic process	80	18.8679	0.0313015	10859, 3627, 942, 338557, 7293, 23551, 3625, 22974, 949, 9928, 6352, 54769, 8320, 146850, 3486, 29128, 7852, 7161, 3239, 22806, 6664, 57761, 2019, 10538, 30009, 4318, 9447, 5744, 7036, 341, 6688, 3299, 939, 6362, 8784, 5028, 5027, 6364, 9212, 4605, 3689, 8538, 2981, 112399, 8862, 23533, 133, 864, 1746, 1029, 1749, 3071, 3458, 7422, 157313, 6373, 5798, 84699, 2833, 392255, 57379, 79733, 11065, 116…	384	2839	16792	1.23224	1	0.281967	45.2325
GOTERM_BP_ALL	GO:1990267~response to transition metal nanoparticle	8	1.88679	0.031724	5027, 3162, 3777, 6531, 712, 7036, 57817, 4017	384	132	16792	2.65025	1	0.284699	45.683
GOTERM_BP_ALL	GO:0044403~symbiosis, encompassing mutualism through parasitism	33	7.78302	0.0324681	10859, 4049, 3627, 942, 3560, 7293, 925, 926, 949, 164668, 6352, 3458, 919, 7852, 7161, 3594, 30009, 699, 9447, 7153, 912, 1794, 7431, 4283, 5551, 1234, 6404, 10663, 995, 3687, 1058, 51284, 51311	384	998	16792	1.44595	1	0.28986	46.4678
GOTERM_BP_ALL	GO:0044419~interspecies interaction between organisms	33	7.78302	0.0324681	10859, 4049, 3627, 942, 3560, 7293, 925, 926, 949, 164668, 6352, 3458, 919, 7852, 7161, 3594, 30009, 699, 9447, 7153, 912, 1794, 7431, 4283, 5551, 1234, 6404, 10663, 995, 3687, 1058, 51284, 51311	384	998	16792	1.44595	1	0.28986	46.4678
GOTERM_BP_ALL	GO:0002478~antigen processing and presentation of exogenous peptide antigen	9	2.12264	0.0325324	2210, 3117, 3135, 3118, 2209, 3119, 2207, 24137, 3120	384	162	16792	2.4294	1	0.28982	46.5352
GOTERM_BP_ALL	GO:0032880~regulation of protein localization	32	7.54717	0.0330146	10859, 56253, 7293, 338557, 332, 5047, 1029, 3604, 3625, 56154, 8740, 6352, 3458, 7422, 51512, 7161, 8996, 247, 85443, 26154, 9447, 838, 914, 939, 5027, 3687, 6036, 3002, 54209, 7226, 51284, 51311	384	962	16792	1.45461	1	0.292942	47.0374
GOTERM_BP_ALL	GO:0006811~ion transport	45	10.6132	0.0332414	10859, 8989, 5169, 3627, 11151, 10246, 345274, 3780, 8614, 768, 441168, 9123, 6352, 3777, 2899, 121601, 6373, 51305, 8973, 8714, 8996, 2172, 2833, 219855, 1134, 4318, 123, 7036, 6507, 81831, 57817, 8832, 5028, 5027, 4283, 1234, 26279, 2563, 7226, 79570, 56901, 1356, 10052, 10050, 3933	384	1458	16792	1.34967	1	0.294119	47.272
GOTERM_BP_ALL	GO:0043523~regulation of neuron apoptotic process	10	2.35849	0.033245	3162, 2019, 11151, 356, 116986, 1745, 332, 7161, 112399, 9928	384	193	16792	2.26576	1	0.293615	47.2758
GOTERM_BP_ALL	GO:1901214~regulation of neuron death	12	2.83019	0.034234	6352, 3162, 2019, 11151, 356, 116986, 1745, 332, 7226, 7161, 112399, 9928	384	257	16792	2.04183	1	0.300469	48.2876
GOTERM_BP_ALL	GO:0007249~I-kappaB kinase/NF-kappaB signaling	12	2.83019	0.034234	695, 3162, 10537, 356, 497189, 51284, 79931, 399, 8996, 51311, 939, 8740	384	257	16792	2.04183	1	0.300469	48.2876
GOTERM_BP_ALL	GO:0002467~germinal center formation	3	0.707547	0.0342807	10563, 89857, 10673	384	13	16792	10.0913	1	0.300278	48.335
GOTERM_BP_ALL	GO:0001771~immunological synapse formation	3	0.707547	0.0342807	5551, 11151, 1794	384	13	16792	10.0913	1	0.300278	48.335
GOTERM_BP_ALL	GO:0002295~T-helper cell lineage commitment	3	0.707547	0.0342807	3594, 10538, 114836	384	13	16792	10.0913	1	0.300278	48.335
GOTERM_BP_ALL	GO:1904894~positive regulation of STAT cascade	6	1.41509	0.0343448	8784, 6352, 11314, 3458, 7422, 116986	384	79	16792	3.3212	1	0.300217	48.3998
GOTERM_BP_ALL	GO:0046427~positive regulation of JAK-STAT cascade	6	1.41509	0.0343448	8784, 6352, 11314, 3458, 7422, 116986	384	79	16792	3.3212	1	0.300217	48.3998
GOTERM_BP_ALL	GO:0016032~viral process	32	7.54717	0.0351517	10859, 3627, 942, 3560, 7293, 925, 926, 949, 164668, 6352, 3458, 919, 7852, 7161, 3594, 30009, 699, 9447, 7153, 912, 1794, 7431, 4283, 5551, 1234, 6404, 10663, 995, 3687, 1058, 51284, 51311	384	966	16792	1.44859	1	0.305623	49.2101
GOTERM_CC_ALL	GO:0012507~ER to Golgi transport vesicle membrane	5	1.17925	0.0354164	3117, 3135, 3118, 3119, 3120	405	56	18224	4.01764	1	0.356155	40.1784
GOTERM_BP_ALL	GO:0030801~positive regulation of cyclic nucleotide metabolic process	7	1.65094	0.0358162	4283, 3627, 133, 5744, 6373, 2981, 2833	384	107	16792	2.86079	1	0.309934	49.8682
GOTERM_BP_ALL	GO:0032633~interleukin-4 production	4	0.943396	0.0358339	942, 916, 54440, 53833	384	32	16792	5.46615	1	0.309517	49.8856
GOTERM_BP_ALL	GO:0050704~regulation of interleukin-1 secretion	4	0.943396	0.0358339	5027, 3458, 9447, 838	384	32	16792	5.46615	1	0.309517	49.8856
GOTERM_BP_ALL	GO:0035556~intracellular signal transduction	75	17.6887	0.0363657	7535, 3627, 942, 50852, 7293, 338557, 23551, 22974, 3625, 9928, 8740, 6352, 54769, 9833, 146850, 3486, 7852, 7161, 84174, 6664, 85329, 57761, 10538, 4318, 10537, 7409, 55423, 1794, 939, 6362, 8784, 5028, 5027, 6364, 1234, 9212, 7305, 58504, 23533, 133, 3560, 497189, 1029, 925, 64926, 3362, 3458, 7422, 6373, 51512, 79930, 79931, 8996, 2833, 392255, 695, 116986, 1464, 916, 115273, 5341, 1870, 11314…	384	2657	16792	1.23436	1	0.312823	50.4063
GOTERM_BP_ALL	GO:0019933~cAMP-mediated signaling	5	1.17925	0.0365349	4283, 3627, 133, 6373, 2833	384	55	16792	3.97538	1	0.313494	50.5709
GOTERM_BP_ALL	GO:0050918~positive chemotaxis	5	1.17925	0.0365349	6352, 7422, 11151, 285, 5228	384	55	16792	3.97538	1	0.313494	50.5709
GOTERM_CC_ALL	GO:0030662~coated vesicle membrane	8	1.88679	0.0365984	2210, 3117, 3135, 3118, 2209, 3119, 134829, 3120	405	140	18224	2.57129	1	0.358275	41.2145
GOTERM_BP_ALL	GO:0000122~negative regulation of transcription from RNA polymerase II promoter	26	6.13208	0.0367342	864, 1745, 9242, 79365, 1746, 8320, 3458, 7422, 29128, 51513, 7161, 84174, 8819, 6664, 257101, 57761, 2019, 79733, 6688, 57817, 3299, 11006, 9212, 356, 8538, 6913	384	748	16792	1.52	1	0.314379	50.7641
GOTERM_CC_ALL	GO:0032588~trans-Golgi network membrane	6	1.41509	0.0371718	3117, 3118, 3119, 122618, 134829, 3120	405	83	18224	3.25283	1	0.355585	41.7111
GOTERM_BP_ALL	GO:0031623~receptor internalization	6	1.41509	0.0376556	10859, 133, 7422, 3689, 2207, 57817	384	81	16792	3.2392	1	0.320409	51.6482
GOTERM_BP_ALL	GO:0015718~monocarboxylic acid transport	8	1.88679	0.0376676	9123, 5027, 26279, 123, 345274, 8714, 2172, 3933	384	137	16792	2.55353	1	0.31994	51.6596
GOTERM_BP_ALL	GO:0046879~hormone secretion	13	3.06604	0.0385224	5028, 8862, 695, 6352, 3458, 133, 7036, 338557, 332, 7226, 5798, 3625, 6664	384	295	16792	1.92705	1	0.325422	52.4661
GOTERM_BP_ALL	GO:0052547~regulation of peptidase activity	16	3.77358	0.0388447	1475, 8530, 9447, 4318, 332, 1029, 153218, 939, 8740, 718, 7422, 356, 79444, 112399, 8996, 3933	384	396	16792	1.76684	1	0.327123	52.7668
GOTERM_BP_ALL	GO:0043524~negative regulation of neuron apoptotic process	8	1.88679	0.0389383	3162, 2019, 11151, 116986, 1745, 332, 7161, 9928	384	138	16792	2.53502	1	0.327218	52.8539
GOTERM_BP_ALL	GO:2000021~regulation of ion homeostasis	10	2.35849	0.0392084	8989, 5027, 4283, 1234, 3627, 11151, 6373, 7226, 8996, 2833	384	199	16792	2.19745	1	0.328542	53.1041
GOTERM_BP_ALL	GO:0033622~integrin activation	3	0.707547	0.0394018	10563, 9928, 5341	384	14	16792	9.37054	1	0.329327	53.2825
GOTERM_BP_ALL	GO:0030889~negative regulation of B cell proliferation	3	0.707547	0.0394018	11314, 1029, 1493	384	14	16792	9.37054	1	0.329327	53.2825
GOTERM_BP_ALL	GO:0043373~CD4-positive, alpha-beta T cell lineage commitment	3	0.707547	0.0394018	3594, 10538, 114836	384	14	16792	9.37054	1	0.329327	53.2825
GOTERM_BP_ALL	GO:0002283~neutrophil activation involved in immune response	3	0.707547	0.0394018	7535, 7305, 2207	384	14	16792	9.37054	1	0.329327	53.2825
GOTERM_BP_ALL	GO:0007051~spindle organization	7	1.65094	0.0401507	9212, 4605, 332, 79444, 24137, 22974, 259266	384	110	16792	2.78277	1	0.333939	53.9671
GOTERM_BP_ALL	GO:0043281~regulation of cysteine-type endopeptidase activity involved in apoptotic process	10	2.35849	0.0402707	7422, 4318, 356, 332, 1029, 79444, 112399, 8996, 939, 8740	384	200	16792	2.18646	1	0.334201	54.076
GOTERM_BP_ALL	GO:0032611~interleukin-1 beta production	5	1.17925	0.040862	115362, 5027, 3458, 9447, 838	384	57	16792	3.83589	1	0.337682	54.6087
GOTERM_BP_ALL	GO:0015748~organophosphate ester transport	6	1.41509	0.0411555	148229, 26154, 5027, 219855, 341, 949	384	83	16792	3.16114	1	0.339113	54.8709
GOTERM_BP_ALL	GO:0007088~regulation of mitotic nuclear division	8	1.88679	0.0415632	995, 11065, 699, 4288, 9088, 332, 9787, 54443	384	140	16792	2.49881	1	0.341309	55.2329
GOTERM_MF_ALL	GO:0004175~endopeptidase activity	18	4.24528	0.0415748	4224, 11131, 203100, 4318, 838, 3003, 5046, 718, 27299, 713, 712, 3002, 1521, 3001, 714, 8749, 4325, 2999	366	495	16881	1.6772	1	0.527582	48.0544
GOTERM_CC_ALL	GO:0030135~coated vesicle	11	2.59434	0.0415777	23149, 2210, 3117, 3135, 3118, 2209, 3119, 134829, 7450, 3120, 1493	405	240	18224	2.06239	1	0.381587	45.3986
GOTERM_CC_ALL	GO:0005876~spindle microtubule	5	1.17925	0.0417066	146909, 9212, 332, 79444, 24137	405	59	18224	3.81335	1	0.375399	45.5032
GOTERM_CC_ALL	GO:0031410~cytoplasmic vesicle	39	9.19811	0.0419244	148229, 2210, 11131, 11151, 338557, 134829, 7450, 949, 113146, 7422, 2209, 1521, 51305, 7852, 84174, 5798, 26154, 695, 3117, 3135, 3118, 117156, 10590, 7036, 3119, 114088, 153218, 8448, 115362, 23149, 5551, 356, 122618, 22917, 29923, 7226, 51284, 3120, 1493	405	1284	18224	1.36675	1	0.370073	45.6794
GOTERM_BP_ALL	GO:1903531~negative regulation of secretion by cell	9	2.12264	0.0425979	10859, 5028, 11314, 3162, 114088, 338557, 3604, 8832, 3625	384	171	16792	2.30154	1	0.347693	56.1391
GOTERM_MF_ALL	GO:0030109~HLA-B specific inhibitory MHC class I receptor activity	2	0.471698	0.0427776	10859, 3811	366	2	16881	46.123	1	0.530452	49.0508
GOTERM_BP_ALL	GO:0010324~membrane invagination	5	1.17925	0.0431299	11314, 3071, 2209, 54209, 2207	384	58	16792	3.76976	1	0.350664	56.5981
GOTERM_CC_ALL	GO:0097708~intracellular vesicle	39	9.19811	0.0436426	148229, 2210, 11131, 11151, 338557, 134829, 7450, 949, 113146, 7422, 2209, 1521, 51305, 7852, 84174, 5798, 26154, 695, 3117, 3135, 3118, 117156, 10590, 7036, 3119, 114088, 153218, 8448, 115362, 23149, 5551, 356, 122618, 22917, 29923, 7226, 51284, 3120, 1493	405	1286	18224	1.36462	1	0.375358	47.0512
GOTERM_CC_ALL	GO:0005602~complement component C1 complex	2	0.471698	0.0438469	713, 712	405	2	18224	44.9975	1	0.37018	47.2121
GOTERM_CC_ALL	GO:0034687~integrin alphaL-beta2 complex	2	0.471698	0.0438469	3689, 3683	405	2	18224	44.9975	1	0.37018	47.2121
GOTERM_MF_ALL	GO:0032403~protein complex binding	25	5.89623	0.0444257	23533, 2210, 11151, 3824, 7450, 3683, 3071, 2209, 2207, 29128, 79930, 7045, 10537, 4318, 916, 917, 1794, 7431, 23149, 6531, 1058, 3689, 50509, 2214, 11082	366	766	16881	1.50532	1	0.536868	50.3872
GOTERM_MF_ALL	GO:0004857~enzyme inhibitor activity	15	3.53774	0.0444444	1475, 8530, 332, 341, 1029, 153218, 939, 8740, 718, 51129, 79444, 399, 8996, 3933, 57761	366	389	16881	1.77852	1	0.529836	50.4022
GOTERM_BP_ALL	GO:0051924~regulation of calcium ion transport	10	2.35849	0.0445873	10859, 5027, 6352, 4283, 3627, 11151, 6373, 8832, 8614, 2833	384	204	16792	2.14359	1	0.359699	57.8328
GOTERM_BP_ALL	GO:0002363~alpha-beta T cell lineage commitment	3	0.707547	0.0447916	3594, 10538, 114836	384	15	16792	8.74583	1	0.360449	58.0031
GOTERM_BP_ALL	GO:0032695~negative regulation of interleukin-12 production	3	0.707547	0.0447916	10859, 201633, 3604	384	15	16792	8.74583	1	0.360449	58.0031
GOTERM_BP_ALL	GO:0072539~T-helper 17 cell differentiation	3	0.707547	0.0447916	3594, 10538, 114836	384	15	16792	8.74583	1	0.360449	58.0031
GOTERM_BP_ALL	GO:0045807~positive regulation of endocytosis	7	1.65094	0.0448039	3071, 718, 7422, 7036, 2207, 57817, 1794	384	113	16792	2.70889	1	0.359944	58.0133
GOTERM_BP_ALL	GO:0002639~positive regulation of immunoglobulin production	4	0.943396	0.0449993	3458, 30009, 7293, 54440	384	35	16792	4.99762	1	0.360633	58.1756
GOTERM_MF_ALL	GO:0046934~phosphatidylinositol-4,5-bisphosphate 3-kinase activity	5	1.17925	0.0450254	23533, 50852, 942, 146850, 7409	366	62	16881	3.71959	1	0.527527	50.8653
GOTERM_BP_ALL	GO:2001183~negative regulation of interleukin-12 secretion	2	0.471698	0.0450981	10859, 3604	384	2	16792	43.7292	1	0.360692	58.2575
GOTERM_BP_ALL	GO:0001805~positive regulation of type III hypersensitivity	2	0.471698	0.0450981	695, 2207	384	2	16792	43.7292	1	0.360692	58.2575
GOTERM_BP_ALL	GO:0002892~regulation of type II hypersensitivity	2	0.471698	0.0450981	718, 2207	384	2	16792	43.7292	1	0.360692	58.2575
GOTERM_BP_ALL	GO:0001798~positive regulation of type IIa hypersensitivity	2	0.471698	0.0450981	718, 2207	384	2	16792	43.7292	1	0.360692	58.2575
GOTERM_BP_ALL	GO:0001802~type III hypersensitivity	2	0.471698	0.0450981	695, 2207	384	2	16792	43.7292	1	0.360692	58.2575
GOTERM_BP_ALL	GO:0001794~type IIa hypersensitivity	2	0.471698	0.0450981	718, 2207	384	2	16792	43.7292	1	0.360692	58.2575
GOTERM_BP_ALL	GO:0001796~regulation of type IIa hypersensitivity	2	0.471698	0.0450981	718, 2207	384	2	16792	43.7292	1	0.360692	58.2575
GOTERM_BP_ALL	GO:0001803~regulation of type III hypersensitivity	2	0.471698	0.0450981	695, 2207	384	2	16792	43.7292	1	0.360692	58.2575
GOTERM_BP_ALL	GO:0002302~CD8-positive, alpha-beta T cell differentiation involved in immune response	2	0.471698	0.0450981	8320, 3458	384	2	16792	43.7292	1	0.360692	58.2575
GOTERM_BP_ALL	GO:0021893~cerebral cortex GABAergic interneuron fate commitment	2	0.471698	0.0450981	1745, 1746	384	2	16792	43.7292	1	0.360692	58.2575
GOTERM_BP_ALL	GO:0002445~type II hypersensitivity	2	0.471698	0.0450981	718, 2207	384	2	16792	43.7292	1	0.360692	58.2575
GOTERM_BP_ALL	GO:0002894~positive regulation of type II hypersensitivity	2	0.471698	0.0450981	718, 2207	384	2	16792	43.7292	1	0.360692	58.2575
GOTERM_BP_ALL	GO:0097190~apoptotic signaling pathway	21	4.95283	0.0462311	695, 4318, 116986, 7293, 3604, 916, 970, 3625, 939, 1870, 8784, 5027, 3458, 3162, 9833, 356, 3002, 7161, 85329, 8996, 57761	384	583	16792	1.57515	1	0.367418	59.1853
GOTERM_BP_ALL	GO:0019220~regulation of phosphate metabolic process	48	11.3208	0.0464083	8862, 23533, 3627, 133, 7293, 338557, 1029, 22974, 3625, 9928, 6352, 54769, 3071, 3458, 7422, 146850, 157313, 6373, 3486, 7852, 7161, 57761, 2833, 392255, 11065, 5744, 4318, 1464, 9088, 916, 5341, 939, 5028, 8784, 6362, 5027, 11314, 4283, 6364, 718, 995, 3689, 54209, 51284, 2981, 79444, 399, 51311	384	1610	16792	1.30373	1	0.367965	59.3286
GOTERM_MF_ALL	GO:0000976~transcription regulatory region sequence-specific DNA binding	23	5.42453	0.0468657	2019, 79733, 10538, 864, 79365, 1745, 9242, 55893, 6688, 1746, 1749, 8320, 4605, 51513, 8538, 29128, 6913, 7161, 3239, 22806, 6664, 84699, 6910	366	692	16881	1.53299	1	0.535199	52.3056
GOTERM_BP_ALL	GO:0051174~regulation of phosphorus metabolic process	48	11.3208	0.0470117	8862, 23533, 3627, 133, 7293, 338557, 1029, 22974, 3625, 9928, 6352, 54769, 3071, 3458, 7422, 146850, 157313, 6373, 3486, 7852, 7161, 57761, 2833, 392255, 11065, 5744, 4318, 1464, 9088, 916, 5341, 939, 5028, 8784, 6362, 5027, 11314, 4283, 6364, 718, 995, 3689, 54209, 51284, 2981, 79444, 399, 51311	384	1611	16792	1.30292	1	0.371225	59.8131
KEGG_PATHWAY	hsa05310:Asthma	4	0.943396	0.0475057	3117, 3118, 3119, 2207	189	30	6879	4.85291	0.999935	0.282732	45.6126
GOTERM_MF_ALL	GO:0005179~hormone activity	7	1.65094	0.0476703	8862, 133, 5744, 57817, 8614, 3625, 5367	366	121	16881	2.66827	1	0.534626	52.9228
GOTERM_BP_ALL	GO:0009914~hormone transport	13	3.06604	0.0487142	5028, 8862, 695, 6352, 3458, 133, 7036, 338557, 332, 7226, 5798, 3625, 6664	384	306	16792	1.85778	1	0.381364	61.1507
GOTERM_BP_ALL	GO:0031589~cell-substrate adhesion	13	3.06604	0.0487142	146183, 7422, 3689, 11151, 50509, 7450, 10225, 1029, 3683, 285, 64005, 9928, 64098	384	306	16792	1.85778	1	0.381364	61.1507
GOTERM_BP_ALL	GO:0050688~regulation of defense response to virus	6	1.41509	0.048728	10859, 3594, 9447, 919, 926, 1794	384	87	16792	3.0158	1	0.380851	61.1613
GOTERM_BP_ALL	GO:0030816~positive regulation of cAMP metabolic process	6	1.41509	0.048728	4283, 3627, 133, 5744, 6373, 2833	384	87	16792	3.0158	1	0.380851	61.1613
GOTERM_CC_ALL	GO:0044437~vacuolar part	24	5.66038	0.0487807	2210, 3117, 968, 3135, 3118, 3119, 1464, 124460, 134829, 8635, 176, 926, 949, 912, 5551, 356, 2209, 7226, 84174, 51284, 1356, 7805, 3120, 51311	405	718	18224	1.5041	1	0.396165	50.9634
GOTERM_BP_ALL	GO:0042063~gliogenesis	11	2.59434	0.0490813	7431, 5028, 4049, 3458, 1464, 1745, 7852, 1746, 7161, 163175, 6664	384	240	16792	2.00425	1	0.382455	61.4335
GOTERM_CC_ALL	GO:0016023~cytoplasmic, membrane-bounded vesicle	36	8.49057	0.0501337	148229, 2210, 11131, 11151, 338557, 134829, 7450, 949, 113146, 7422, 2209, 1521, 51305, 7852, 84174, 5798, 26154, 3117, 3135, 3118, 10590, 117156, 3119, 114088, 153218, 8448, 23149, 5551, 356, 122618, 22917, 29923, 7226, 51284, 3120, 1493	405	1183	18224	1.36932	1	0.398167	51.948
GOTERM_MF_ALL	GO:0061134~peptidase regulator activity	10	2.35849	0.0502579	1475, 718, 8530, 332, 79444, 153218, 8996, 3933, 939, 8740	366	220	16881	2.0965	1	0.54732	54.8577
GOTERM_BP_ALL	GO:0002548~monocyte chemotaxis	5	1.17925	0.0503503	6362, 6352, 3627, 6364, 7941	384	61	16792	3.58436	1	0.389696	62.3964
GOTERM_BP_ALL	GO:1903557~positive regulation of tumor necrosis factor superfamily cytokine production	5	1.17925	0.0503503	3458, 942, 914, 2207, 54440	384	61	16792	3.58436	1	0.389696	62.3964
GOTERM_BP_ALL	GO:0043369~CD4-positive or CD8-positive, alpha-beta T cell lineage commitment	3	0.707547	0.0504353	3594, 10538, 114836	384	16	16792	8.19922	1	0.389613	62.46
GOTERM_BP_ALL	GO:0007096~regulation of exit from mitosis	3	0.707547	0.0504353	11065, 332, 54443	384	16	16792	8.19922	1	0.389613	62.46
GOTERM_BP_ALL	GO:0045072~regulation of interferon-gamma biosynthetic process	3	0.707547	0.0504353	10859, 51284, 51311	384	16	16792	8.19922	1	0.389613	62.46
GOTERM_BP_ALL	GO:0045589~regulation of regulatory T cell differentiation	3	0.707547	0.0504353	3458, 3135, 1493	384	16	16792	8.19922	1	0.389613	62.46
GOTERM_BP_ALL	GO:0090026~positive regulation of monocyte chemotaxis	3	0.707547	0.0504353	6352, 3627, 7941	384	16	16792	8.19922	1	0.389613	62.46
GOTERM_BP_ALL	GO:0032693~negative regulation of interleukin-10 production	3	0.707547	0.0504353	10859, 3604, 3620	384	16	16792	8.19922	1	0.389613	62.46
GOTERM_BP_ALL	GO:0042493~response to drug	16	3.77358	0.0507233	8989, 4049, 9447, 942, 123, 6507, 768, 5027, 3071, 3458, 3777, 6531, 7161, 4837, 5228, 4015	384	411	16792	1.70235	1	0.390773	62.675
GOTERM_BP_ALL	GO:0010522~regulation of calcium ion transport into cytosol	6	1.41509	0.0507411	5027, 4283, 3627, 11151, 6373, 2833	384	88	16792	2.98153	1	0.390278	62.6882
GOTERM_BP_ALL	GO:1902106~negative regulation of leukocyte differentiation	6	1.41509	0.0507411	10859, 11006, 3135, 714, 1029, 1493	384	88	16792	2.98153	1	0.390278	62.6882
GOTERM_MF_ALL	GO:0004252~serine-type endopeptidase activity	11	2.59434	0.0510044	203100, 718, 713, 4318, 712, 3002, 3001, 714, 3003, 5046, 2999	366	255	16881	1.98962	1	0.546167	55.4018
GOTERM_MF_ALL	GO:0008574~ATP-dependent microtubule motor activity, plus-end-directed	3	0.707547	0.0512011	146909, 24137, 9928	366	17	16881	8.13934	1	0.541131	55.5442
GOTERM_BP_ALL	GO:0030225~macrophage differentiation	4	0.943396	0.0516916	7422, 4318, 714, 6688	384	37	16792	4.72748	1	0.395447	63.3892
GOTERM_MF_ALL	GO:0052813~phosphatidylinositol bisphosphate kinase activity	5	1.17925	0.0520105	23533, 50852, 942, 146850, 7409	366	65	16881	3.54792	1	0.540562	56.1256
GOTERM_BP_ALL	GO:0015914~phospholipid transport	5	1.17925	0.0528956	148229, 26154, 5027, 341, 949	384	62	16792	3.52655	1	0.402074	64.2593
GOTERM_BP_ALL	GO:0006869~lipid transport	13	3.06604	0.0538921	148229, 26154, 5027, 121601, 26279, 123, 345274, 341, 80831, 8714, 949, 3933, 2172	384	312	16792	1.82205	1	0.407384	64.9645
GOTERM_BP_ALL	GO:1903047~mitotic cell cycle process	29	6.83962	0.0541492	64151, 332, 1029, 6241, 8318, 24137, 22974, 9928, 55165, 9833, 157313, 54478, 51512, 7161, 10112, 259266, 146909, 11065, 699, 9088, 7153, 54443, 9212, 4605, 55388, 995, 1058, 9787, 79444	384	890	16792	1.42488	1	0.408288	65.1443
GOTERM_BP_ALL	GO:0001934~positive regulation of protein phosphorylation	29	6.83962	0.0541492	23533, 338557, 7293, 3625, 22974, 9928, 3071, 54769, 6352, 3458, 7422, 146850, 3486, 7852, 7161, 392255, 4318, 1464, 916, 939, 5028, 8784, 6362, 5027, 11314, 6364, 718, 54209, 79444	384	890	16792	1.42488	1	0.408288	65.1443
GOTERM_BP_ALL	GO:0000278~mitotic cell cycle	31	7.31132	0.0543972	64151, 332, 1029, 6241, 8318, 24137, 22974, 9928, 55165, 9833, 157313, 54478, 51512, 7161, 10112, 259266, 146909, 79733, 11065, 699, 9088, 7153, 54443, 9212, 4605, 55388, 995, 1058, 4288, 9787, 79444	384	968	16792	1.40042	1	0.409133	65.3169
GOTERM_BP_ALL	GO:0023061~signal release	16	3.77358	0.0549938	8862, 695, 133, 7036, 114088, 338557, 332, 3625, 8448, 5028, 5027, 6352, 3458, 7226, 5798, 6664	384	417	16792	1.67786	1	0.412014	65.7289
GOTERM_BP_ALL	GO:0032844~regulation of homeostatic process	17	4.00943	0.0550018	8989, 8862, 3627, 11065, 11151, 332, 6688, 5027, 3071, 4283, 9212, 1234, 6373, 2207, 7226, 8996, 2833	384	451	16792	1.64833	1	0.411446	65.7344
GOTERM_MF_ALL	GO:0048020~CCR chemokine receptor binding	4	0.943396	0.0550193	6362, 6352, 10563, 6364	366	40	16881	4.6123	1	0.555068	58.225
GOTERM_BP_ALL	GO:0002224~toll-like receptor signaling pathway	7	1.65094	0.0550838	695, 3689, 942, 51284, 4064, 79931, 51311	384	119	16792	2.5723	1	0.411311	65.7906
GOTERM_BP_ALL	GO:0002208~somatic diversification of immunoglobulins involved in immune response	4	0.943396	0.0552078	57379, 3458, 10538, 30009	384	38	16792	4.60307	1	0.41142	65.8755
GOTERM_BP_ALL	GO:0045190~isotype switching	4	0.943396	0.0552078	57379, 3458, 10538, 30009	384	38	16792	4.60307	1	0.41142	65.8755
GOTERM_BP_ALL	GO:0051281~positive regulation of release of sequestered calcium ion into cytosol	4	0.943396	0.0552078	4283, 3627, 6373, 2833	384	38	16792	4.60307	1	0.41142	65.8755
GOTERM_BP_ALL	GO:0002204~somatic recombination of immunoglobulin genes involved in immune response	4	0.943396	0.0552078	57379, 3458, 10538, 30009	384	38	16792	4.60307	1	0.41142	65.8755
GOTERM_BP_ALL	GO:0043066~negative regulation of apoptotic process	27	6.36792	0.0552385	10859, 11151, 1745, 338557, 3560, 332, 3620, 9928, 8740, 3071, 6352, 56159, 7422, 2207, 7161, 8996, 2833, 2019, 4318, 116986, 939, 8784, 3162, 9212, 51129, 356, 79444	384	818	16792	1.44338	1	0.410988	65.8965
GOTERM_BP_ALL	GO:0070201~regulation of establishment of protein localization	27	6.36792	0.0555061	10859, 56253, 338557, 7293, 332, 5047, 1029, 3604, 3625, 8740, 6352, 3458, 51512, 7161, 8996, 247, 9447, 914, 838, 939, 5027, 3687, 3002, 6036, 7226, 51284, 51311	384	820	16792	1.43986	1	0.411929	66.0789
GOTERM_BP_ALL	GO:0032652~regulation of interleukin-1 production	5	1.17925	0.0555097	5027, 3458, 6364, 9447, 838	384	63	16792	3.47057	1	0.411341	66.0813
GOTERM_BP_ALL	GO:0072538~T-helper 17 type immune response	3	0.707547	0.0563185	3594, 10538, 114836	384	17	16792	7.71691	1	0.41539	66.627
GOTERM_BP_ALL	GO:0042095~interferon-gamma biosynthetic process	3	0.707547	0.0563185	10859, 51284, 51311	384	17	16792	7.71691	1	0.41539	66.627
GOTERM_MF_ALL	GO:0019207~kinase regulator activity	9	2.12264	0.0563596	23533, 6352, 3071, 3627, 146850, 116986, 1029, 399, 57761	366	191	16881	2.17333	1	0.557836	59.1296
GOTERM_MF_ALL	GO:0015114~phosphate ion transmembrane transporter activity	3	0.707547	0.0567979	219855, 10246, 10050	366	18	16881	7.68716	1	0.554652	59.4214
GOTERM_MF_ALL	GO:1990939~ATP-dependent microtubule motor activity	3	0.707547	0.0567979	146909, 24137, 9928	366	18	16881	7.68716	1	0.554652	59.4214
GOTERM_BP_ALL	GO:0042327~positive regulation of phosphorylation	30	7.07547	0.0568223	23533, 8862, 338557, 7293, 3625, 22974, 9928, 3071, 54769, 6352, 3458, 7422, 146850, 3486, 7852, 7161, 392255, 4318, 1464, 916, 939, 5028, 8784, 6362, 5027, 11314, 6364, 718, 54209, 79444	384	932	16792	1.40759	1	0.417662	66.9628
GOTERM_BP_ALL	GO:0070838~divalent metal ion transport	16	3.77358	0.0569195	8989, 10859, 3627, 11151, 7036, 57817, 8614, 8832, 5027, 6352, 4283, 1234, 6373, 7226, 8996, 2833	384	418	16792	1.67384	1	0.417606	67.0272
GOTERM_BP_ALL	GO:1903305~regulation of regulated secretory pathway	7	1.65094	0.0569245	7535, 11314, 3162, 114088, 2207, 8832, 8448	384	120	16792	2.55087	1	0.417025	67.0305
GOTERM_BP_ALL	GO:0048878~chemical homeostasis	33	7.78302	0.0570259	8989, 2359, 3627, 133, 11151, 8614, 949, 10563, 6352, 3777, 7422, 6373, 7852, 5798, 553, 8996, 2833, 26154, 3099, 10590, 7036, 57817, 5028, 5027, 4283, 3162, 1234, 51129, 1237, 356, 2847, 7226, 1356	384	1049	16792	1.37566	1	0.416993	67.0975
GOTERM_BP_ALL	GO:0050714~positive regulation of protein secretion	10	2.35849	0.057196	5027, 56253, 3458, 9447, 7293, 914, 5047, 838, 7226, 247	384	214	16792	2.04342	1	0.417352	67.2097
GOTERM_BP_ALL	GO:0051223~regulation of protein transport	25	5.89623	0.057223	10859, 56253, 7293, 338557, 5047, 332, 1029, 3604, 3625, 8740, 6352, 3458, 51512, 8996, 247, 9447, 914, 838, 939, 5027, 3687, 6036, 7226, 51284, 51311	384	746	16792	1.46545	1	0.416899	67.2274
GOTERM_CC_ALL	GO:0044433~cytoplasmic vesicle part	21	4.95283	0.057939	148229, 2210, 3117, 3135, 10590, 3118, 11151, 117156, 3119, 134829, 7450, 949, 8448, 113146, 7422, 356, 2209, 1521, 7226, 5798, 3120	405	615	18224	1.5365	1	0.438395	57.2781
GOTERM_BP_ALL	GO:0033077~T cell differentiation in thymus	5	1.17925	0.0581923	7535, 1029, 915, 916, 1794	384	64	16792	3.41634	1	0.421755	67.8595
GOTERM_MF_ALL	GO:0043028~cysteine-type endopeptidase regulator activity involved in apoptotic process	4	0.943396	0.0584475	332, 8996, 939, 8740	366	41	16881	4.4998	1	0.559329	60.5024
GOTERM_BP_ALL	GO:0006959~humoral immune response	11	2.59434	0.0586741	4049, 3458, 133, 718, 713, 712, 54209, 3119, 714, 4068, 9450	384	248	16792	1.9396	1	0.423843	68.1694
GOTERM_CC_ALL	GO:0098852~lytic vacuole membrane	12	2.83019	0.0588027	3117, 968, 3118, 3119, 7226, 51284, 7805, 1356, 949, 3120, 912, 51311	405	290	18224	1.86197	1	0.436658	57.8329
GOTERM_CC_ALL	GO:0005765~lysosomal membrane	12	2.83019	0.0588027	3117, 968, 3118, 3119, 7226, 51284, 7805, 1356, 949, 3120, 912, 51311	405	290	18224	1.86197	1	0.436658	57.8329
GOTERM_BP_ALL	GO:0033628~regulation of cell adhesion mediated by integrin	4	0.943396	0.0588352	7535, 6352, 3071, 10563	384	39	16792	4.48504	1	0.424133	68.2724
GOTERM_BP_ALL	GO:0050832~defense response to fungus	4	0.943396	0.0588352	133, 10578, 57817, 387695	384	39	16792	4.48504	1	0.424133	68.2724
GOTERM_BP_ALL	GO:0030890~positive regulation of B cell proliferation	4	0.943396	0.0588352	3071, 7293, 10673, 54440	384	39	16792	4.48504	1	0.424133	68.2724
GOTERM_BP_ALL	GO:0072511~divalent inorganic cation transport	16	3.77358	0.0589397	8989, 10859, 3627, 11151, 7036, 57817, 8614, 8832, 5027, 6352, 4283, 1234, 6373, 7226, 8996, 2833	384	421	16792	1.66192	1	0.424107	68.339
GOTERM_MF_ALL	GO:0008201~heparin binding	8	1.88679	0.0592383	10563, 3627, 7422, 26279, 6373, 50509, 5046, 5228	366	160	16881	2.30615	1	0.558461	61.0109
GOTERM_BP_ALL	GO:0002062~chondrocyte differentiation	6	1.41509	0.0592752	392255, 5744, 864, 176, 4017, 7045	384	92	16792	2.8519	1	0.425362	68.552
GOTERM_BP_ALL	GO:0019886~antigen processing and presentation of exogenous peptide antigen via MHC class II	6	1.41509	0.0592752	3117, 3118, 3119, 2207, 24137, 3120	384	92	16792	2.8519	1	0.425362	68.552
GOTERM_BP_ALL	GO:0009966~regulation of signal transduction	75	17.6887	0.0593641	7535, 3627, 942, 50852, 338557, 7293, 332, 23551, 3625, 22974, 9928, 9450, 8740, 6352, 54769, 115908, 146850, 3486, 7852, 7161, 84174, 6664, 247, 57761, 259266, 203100, 4318, 10537, 7409, 939, 6362, 8784, 5028, 5027, 6364, 9212, 3002, 58504, 11082, 23533, 133, 1745, 1746, 1029, 925, 1749, 5046, 64926, 3362, 3458, 7422, 6373, 79931, 8996, 2833, 392255, 116986, 1464, 53347, 916, 81831, 5341, 11314,…	384	2728	16792	1.20223	1	0.425249	68.6082
GOTERM_MF_ALL	GO:0016298~lipase activity	7	1.65094	0.0595318	6352, 3162, 1234, 26279, 122618, 313, 7941	366	128	16881	2.52235	1	0.554529	61.1982
KEGG_PATHWAY	hsa05143:African trypanosomiasis	4	0.943396	0.0601935	3458, 356, 3910, 3620	189	33	6879	4.41174	0.999995	0.336175	54.0145
GOTERM_BP_ALL	GO:0045861~negative regulation of proteolysis	13	3.06604	0.0605268	1475, 8530, 718, 7422, 4318, 332, 1029, 79444, 153218, 8996, 3933, 939, 8740	384	317	16792	1.79331	1	0.431036	69.3347
GOTERM_BP_ALL	GO:0060249~anatomical structure homeostasis	14	3.30189	0.0609004	26154, 340547, 1134, 11151, 54440, 924, 92211, 56154, 5027, 9212, 7422, 53833, 3933, 4069	384	352	16792	1.73923	1	0.432467	69.5648
GOTERM_BP_ALL	GO:0019935~cyclic-nucleotide-mediated signaling	5	1.17925	0.060943	4283, 3627, 133, 6373, 2833	384	65	16792	3.36378	1	0.432091	69.5909
GOTERM_BP_ALL	GO:0043618~regulation of transcription from RNA polymerase II promoter in response to stress	5	1.17925	0.060943	3162, 7422, 112399, 84699, 768	384	65	16792	3.36378	1	0.432091	69.5909
GOTERM_MF_ALL	GO:0038024~cargo receptor activity	5	1.17925	0.0621885	5169, 7036, 949, 4017, 922	366	69	16881	3.34224	1	0.565116	62.8548
GOTERM_CC_ALL	GO:0005796~Golgi lumen	6	1.41509	0.0623196	10071, 1464, 5046, 176, 140453, 4325	405	96	18224	2.81235	1	0.449612	60.0232
GOTERM_BP_ALL	GO:0070233~negative regulation of T cell apoptotic process	3	0.707547	0.0624273	6352, 3620, 939	384	18	16792	7.28819	1	0.439504	70.4881
GOTERM_BP_ALL	GO:0035435~phosphate ion transmembrane transport	3	0.707547	0.0624273	219855, 10246, 10050	384	18	16792	7.28819	1	0.439504	70.4881
GOTERM_CC_ALL	GO:0030658~transport vesicle membrane	8	1.88679	0.0624979	3117, 3135, 10590, 3118, 3119, 5798, 3120, 8448	405	158	18224	2.27836	1	0.444093	60.1314
GOTERM_BP_ALL	GO:0030199~collagen fibril organization	4	0.943396	0.062572	50509, 176, 4017, 4015	384	40	16792	4.37292	1	0.439668	70.5742
GOTERM_MF_ALL	GO:0042288~MHC class I protein binding	3	0.707547	0.0625963	10859, 925, 926	366	19	16881	7.28257	1	0.561948	63.1031
KEGG_PATHWAY	hsa05168:Herpes simplex infection	10	2.35849	0.0628637	6352, 4049, 3458, 718, 3117, 3135, 3118, 356, 3119, 8740	189	183	6879	1.9889	0.999997	0.339456	55.623
GOTERM_BP_ALL	GO:0043069~negative regulation of programmed cell death	27	6.36792	0.062938	10859, 11151, 1745, 338557, 3560, 332, 3620, 9928, 8740, 3071, 6352, 56159, 7422, 2207, 7161, 8996, 2833, 2019, 4318, 116986, 939, 8784, 3162, 9212, 51129, 356, 79444	384	829	16792	1.42423	1	0.441014	70.791
GOTERM_BP_ALL	GO:0030799~regulation of cyclic nucleotide metabolic process	8	1.88679	0.0631419	4283, 3627, 133, 7422, 5744, 6373, 2981, 2833	384	154	16792	2.27165	1	0.441491	70.9111
GOTERM_MF_ALL	GO:0030369~ICAM-3 receptor activity	2	0.471698	0.0634771	3689, 3683	366	3	16881	30.7486	1	0.561649	63.6343
GOTERM_MF_ALL	GO:0004720~protein-lysine 6-oxidase activity	2	0.471698	0.0634771	4017, 4015	366	3	16881	30.7486	1	0.561649	63.6343
GOTERM_BP_ALL	GO:0032755~positive regulation of interleukin-6 production	5	1.17925	0.0637616	5027, 3458, 5047, 2207, 51284	384	66	16792	3.31282	1	0.444169	71.2732
KEGG_PATHWAY	hsa05020:Prion diseases	4	0.943396	0.0647408	6352, 713, 712, 714	189	34	6879	4.28198	0.999998	0.339091	56.7225
GOTERM_MF_ALL	GO:0035004~phosphatidylinositol 3-kinase activity	5	1.17925	0.0648855	23533, 50852, 942, 146850, 7409	366	70	16881	3.2945	1	0.564416	64.4687
GOTERM_CC_ALL	GO:0005944~phosphatidylinositol 3-kinase complex, class IB	2	0.471698	0.0650458	23533, 146850	405	3	18224	29.9984	1	0.451268	61.6478
GOTERM_CC_ALL	GO:0000780~condensed nuclear chromosome, centromeric region	3	0.707547	0.0654125	9212, 1058, 699	405	19	18224	7.10487	1	0.446922	61.8616
GOTERM_BP_ALL	GO:0016192~vesicle-mediated transport	44	10.3774	0.0659474	7535, 10859, 2210, 5169, 133, 11151, 7450, 949, 24137, 3683, 922, 6352, 3071, 3458, 7422, 2209, 919, 1521, 2207, 10112, 4017, 26154, 695, 117156, 7036, 114088, 7409, 341, 917, 57817, 8832, 64005, 5341, 8448, 1794, 5027, 23149, 11314, 3162, 718, 3689, 54209, 122618, 2214	384	1494	16792	1.28787	1	0.455011	72.5167
GOTERM_CC_ALL	GO:0005874~microtubule	15	3.53774	0.0662845	146909, 152789, 332, 22974, 24137, 9928, 9212, 51512, 8701, 79444, 10112, 283431, 259266, 112714, 113457	405	404	18224	1.6707	1	0.44529	62.3656
GOTERM_BP_ALL	GO:0060341~regulation of cellular localization	27	6.36792	0.0664346	7535, 3627, 11151, 332, 1029, 8740, 3458, 7422, 6373, 2207, 51512, 7161, 8996, 85443, 2833, 26154, 8832, 939, 5027, 4283, 11314, 3162, 3687, 6036, 3002, 54209, 51284	384	834	16792	1.41569	1	0.456915	72.7868
GOTERM_CC_ALL	GO:0044440~endosomal part	16	3.77358	0.0664963	2210, 3135, 968, 3117, 3118, 3119, 124460, 134829, 926, 912, 5551, 2209, 84174, 51284, 3120, 51311	405	441	18224	1.63256	1	0.440386	62.487
GOTERM_BP_ALL	GO:0009988~cell-cell recognition	5	1.17925	0.0666474	148229, 5551, 11151, 22917, 1794	384	67	16792	3.26337	1	0.457395	72.904
GOTERM_BP_ALL	GO:0008037~cell recognition	8	1.88679	0.0666918	148229, 5551, 56253, 201633, 11151, 22917, 949, 1794	384	156	16792	2.24252	1	0.457007	72.9284
GOTERM_BP_ALL	GO:0002870~T cell anergy	2	0.471698	0.0668805	942, 916	384	3	16792	29.1528	1	0.457361	73.0318
GOTERM_BP_ALL	GO:0016068~type I hypersensitivity	2	0.471698	0.0668805	695, 2207	384	3	16792	29.1528	1	0.457361	73.0318
GOTERM_BP_ALL	GO:0001810~regulation of type I hypersensitivity	2	0.471698	0.0668805	695, 2207	384	3	16792	29.1528	1	0.457361	73.0318
GOTERM_BP_ALL	GO:0001812~positive regulation of type I hypersensitivity	2	0.471698	0.0668805	695, 2207	384	3	16792	29.1528	1	0.457361	73.0318
GOTERM_BP_ALL	GO:2001180~negative regulation of interleukin-10 secretion	2	0.471698	0.0668805	10859, 3604	384	3	16792	29.1528	1	0.457361	73.0318
GOTERM_BP_ALL	GO:0045065~cytotoxic T cell differentiation	2	0.471698	0.0668805	925, 8744	384	3	16792	29.1528	1	0.457361	73.0318
GOTERM_BP_ALL	GO:0010899~regulation of phosphatidylcholine catabolic process	2	0.471698	0.0668805	341, 949	384	3	16792	29.1528	1	0.457361	73.0318
GOTERM_BP_ALL	GO:0021882~regulation of transcription from RNA polymerase II promoter involved in forebrain neuron fate commitment	2	0.471698	0.0668805	1745, 1746	384	3	16792	29.1528	1	0.457361	73.0318
GOTERM_BP_ALL	GO:0035795~negative regulation of mitochondrial membrane permeability	2	0.471698	0.0668805	3099, 8996	384	3	16792	29.1528	1	0.457361	73.0318
GOTERM_BP_ALL	GO:0031401~positive regulation of protein modification process	35	8.25472	0.0673507	23533, 7293, 338557, 23551, 1029, 22974, 3625, 9928, 6352, 3071, 54769, 3458, 7422, 157313, 146850, 3486, 7852, 7161, 57761, 392255, 11065, 4318, 1464, 916, 57817, 939, 5028, 8784, 6362, 5027, 11314, 6364, 718, 54209, 79444	384	1143	16792	1.33904	1	0.459155	73.2879
GOTERM_BP_ALL	GO:0002534~cytokine production involved in inflammatory response	3	0.707547	0.0687487	115362, 10225, 3620	384	19	16792	6.90461	1	0.465639	74.0359
GOTERM_BP_ALL	GO:1901739~regulation of myoblast fusion	3	0.707547	0.0687487	4283, 3627, 8740	384	19	16792	6.90461	1	0.465639	74.0359
GOTERM_BP_ALL	GO:0016447~somatic recombination of immunoglobulin gene segments	4	0.943396	0.0703659	57379, 3458, 10538, 30009	384	42	16792	4.16468	1	0.473125	74.8763
GOTERM_CC_ALL	GO:0010008~endosome membrane	15	3.53774	0.0705879	2210, 968, 3135, 3117, 3118, 3119, 124460, 134829, 926, 912, 2209, 51284, 84174, 3120, 51311	405	407	18224	1.65839	1	0.454766	64.7631
GOTERM_BP_ALL	GO:0038096~Fc-gamma receptor signaling pathway involved in phagocytosis	7	1.65094	0.0708357	3071, 2209, 919, 7409, 917, 64005, 2214	384	127	16792	2.41027	1	0.474836	75.1156
GOTERM_BP_ALL	GO:0002433~immune response-regulating cell surface receptor signaling pathway involved in phagocytosis	7	1.65094	0.0708357	3071, 2209, 919, 7409, 917, 64005, 2214	384	127	16792	2.41027	1	0.474836	75.1156
GOTERM_BP_ALL	GO:0006090~pyruvate metabolic process	6	1.41509	0.0710227	9123, 3099, 5027, 2026, 10993, 5210	384	97	16792	2.7049	1	0.475139	75.2103
KEGG_PATHWAY	hsa04668:TNF signaling pathway	7	1.65094	0.072166	23533, 6352, 3627, 4049, 6364, 4318, 84699	189	107	6879	2.3811	1	0.361999	60.8308
GOTERM_BP_ALL	GO:0015844~monoamine transport	5	1.17925	0.072619	10859, 5028, 6531, 2207, 8973	384	69	16792	3.16878	1	0.482351	76.0044
GOTERM_BP_ALL	GO:0071594~thymocyte aggregation	5	1.17925	0.072619	7535, 1029, 915, 916, 1794	384	69	16792	3.16878	1	0.482351	76.0044
GOTERM_MF_ALL	GO:0004620~phospholipase activity	6	1.41509	0.0727081	6352, 3162, 1234, 26279, 122618, 7941	366	103	16881	2.68677	1	0.602032	68.7868
GOTERM_MF_ALL	GO:0001948~glycoprotein binding	6	1.41509	0.0727081	7431, 26279, 3689, 7036, 50509, 7450	366	103	16881	2.68677	1	0.602032	68.7868
GOTERM_BP_ALL	GO:0097191~extrinsic apoptotic signaling pathway	10	2.35849	0.0733163	8784, 5027, 3162, 3458, 356, 116986, 3604, 970, 8996, 939	384	225	16792	1.94352	1	0.485115	76.3437
GOTERM_BP_ALL	GO:1901700~response to oxygen-containing compound	43	10.1415	0.0738003	8989, 10859, 4049, 84109, 3627, 133, 942, 7293, 338557, 10225, 3604, 3620, 8614, 285, 949, 3625, 768, 9450, 6352, 10563, 3458, 6373, 5798, 79931, 257101, 553, 57761, 57379, 695, 6688, 57817, 939, 8784, 5027, 4283, 6364, 3162, 1234, 6531, 356, 54209, 7226, 4064	384	1466	16792	1.28264	1	0.486828	76.5766
GOTERM_BP_ALL	GO:0009893~positive regulation of metabolic process	82	19.3396	0.0741508	10859, 3627, 942, 338557, 7293, 23551, 3625, 22974, 949, 9928, 6352, 54769, 8320, 146850, 3486, 29128, 7852, 7161, 3239, 22806, 257101, 6664, 57761, 2019, 10538, 30009, 4318, 9447, 5744, 7036, 341, 6688, 3299, 939, 6362, 8784, 5028, 5027, 6364, 9212, 4605, 3689, 8538, 2981, 112399, 8862, 23533, 133, 864, 1746, 1029, 1749, 3071, 3458, 7422, 157313, 6373, 5798, 84699, 2833, 392255, 57379, 79733, 11…	384	3052	16792	1.1749	1	0.487889	76.7438
GOTERM_BP_ALL	GO:0007595~lactation	4	0.943396	0.0744189	3099, 8862, 6531, 7422	384	43	16792	4.06783	1	0.48855	76.871
GOTERM_MF_ALL	GO:0005488~binding	322	75.9434	0.0745368	1475, 2210, 942, 160364, 332, 140453, 8744, 8318, 949, 10993, 164668, 1573, 8740, 6352, 8320, 89857, 2209, 3486, 2207, 29128, 7161, 374393, 22806, 387695, 5228, 85329, 57761, 64098, 3099, 2019, 5744, 2015, 341, 80831, 3299, 4885, 5367, 92211, 939, 6362, 6364, 4605, 85479, 3910, 11082, 2214, 113457, 1493, 23533, 8862, 4224, 925, 10326, 27180, 926, 27181, 176, 171558, 79626, 25903, 121601, 54478, 9…	366	14381	16881	1.03272	1	0.606146	69.7229
GOTERM_MF_ALL	GO:0019956~chemokine binding	3	0.707547	0.0747533	10663, 1234, 2833	366	21	16881	6.58899	1	0.601974	69.8319
GOTERM_CC_ALL	GO:0005819~spindle	12	2.83019	0.0749892	146909, 9212, 332, 9787, 79444, 10112, 79541, 24137, 22974, 150468, 9928, 259266	405	303	18224	1.78208	1	0.46982	67.0676
GOTERM_BP_ALL	GO:0051048~negative regulation of secretion	9	2.12264	0.0751989	10859, 5028, 11314, 3162, 114088, 338557, 3604, 8832, 3625	384	193	16792	2.03918	1	0.491649	77.2372
GOTERM_BP_ALL	GO:0046641~positive regulation of alpha-beta T cell proliferation	3	0.707547	0.0752696	7535, 916, 64926	384	20	16792	6.55938	1	0.49136	77.2701
GOTERM_BP_ALL	GO:0002360~T cell lineage commitment	3	0.707547	0.0752696	3594, 10538, 114836	384	20	16792	6.55938	1	0.49136	77.2701
GOTERM_BP_ALL	GO:0002040~sprouting angiogenesis	5	1.17925	0.0757036	79733, 7422, 4017, 5228, 11082	384	70	16792	3.12351	1	0.492794	77.4712
GOTERM_BP_ALL	GO:0043620~regulation of DNA-templated transcription in response to stress	5	1.17925	0.0757036	3162, 7422, 112399, 84699, 768	384	70	16792	3.12351	1	0.492794	77.4712
GOTERM_MF_ALL	GO:0008509~anion transmembrane transporter activity	9	2.12264	0.0759958	9123, 219855, 121601, 10246, 345274, 2563, 6507, 8714, 10050	366	204	16881	2.03484	1	0.603061	70.4508
GOTERM_BP_ALL	GO:0030168~platelet activation	8	1.88679	0.076083	5028, 7535, 23533, 146850, 2207, 7409, 7450, 5341	384	161	16792	2.17288	1	0.493963	77.6456
GOTERM_MF_ALL	GO:0044212~transcription regulatory region DNA binding	26	6.13208	0.0762177	864, 1745, 9242, 79365, 1746, 1749, 8320, 29128, 51513, 7161, 22806, 3239, 6664, 257101, 84699, 2019, 79733, 10538, 30009, 55893, 6688, 1870, 4605, 8538, 6913, 6910	366	853	16881	1.40586	1	0.599046	70.5601
KEGG_PATHWAY	hsa04080:Neuroactive ligand-receptor interaction	13	3.06604	0.076331	5028, 5027, 3274, 2359, 2899, 84634, 1134, 2847, 3001, 2563, 8973, 3362, 553	189	277	6879	1.70815	1	0.370228	62.975
GOTERM_BP_ALL	GO:0051247~positive regulation of protein metabolic process	44	10.3774	0.0764657	23533, 942, 7293, 338557, 23551, 1029, 22974, 3625, 9928, 6352, 54769, 3071, 3458, 7422, 146850, 157313, 3486, 29128, 7852, 7161, 57761, 392255, 11065, 4318, 9447, 7036, 1464, 916, 57817, 939, 5028, 8784, 6362, 5027, 11314, 3162, 6364, 718, 356, 54209, 51284, 79444, 112399, 51311	384	1508	16792	1.27592	1	0.495141	77.8203
GOTERM_MF_ALL	GO:0044877~macromolecular complex binding	37	8.72642	0.0768916	23533, 2210, 3824, 11151, 1745, 7450, 1746, 8318, 3683, 949, 3071, 8320, 2209, 29128, 2207, 7161, 79930, 3239, 4017, 7045, 257101, 4318, 10537, 80831, 7153, 916, 917, 1794, 7431, 23149, 1058, 6531, 3689, 50509, 8538, 2214, 11082	366	1306	16881	1.3067	1	0.59735	70.8896
GOTERM_BP_ALL	GO:0034220~ion transmembrane transport	30	7.07547	0.0776349	8989, 3627, 11151, 10246, 3780, 441168, 9123, 2899, 3777, 121601, 6373, 51305, 8973, 8714, 8996, 2833, 219855, 1134, 4318, 6507, 57817, 81831, 5027, 4283, 1234, 2563, 7226, 56901, 10052, 10050	384	963	16792	1.36228	1	0.499981	78.3459
GOTERM_MF_ALL	GO:0008289~lipid binding	21	4.95283	0.0777071	695, 124460, 338557, 134829, 341, 80831, 949, 64005, 344838, 7941, 912, 8448, 5027, 11314, 94233, 9833, 54209, 247, 2172, 54659, 2173	366	656	16881	1.4765	1	0.59639	71.2837
GOTERM_MF_ALL	GO:0000975~regulatory region DNA binding	26	6.13208	0.078168	864, 1745, 9242, 79365, 1746, 1749, 8320, 29128, 51513, 7161, 22806, 3239, 6664, 257101, 84699, 2019, 79733, 10538, 30009, 55893, 6688, 1870, 4605, 8538, 6913, 6910	366	856	16881	1.40093	1	0.593732	71.5043
GOTERM_BP_ALL	GO:0010646~regulation of cell communication	81	19.1038	0.0783632	7535, 3627, 942, 50852, 338557, 7293, 332, 23551, 3625, 22974, 9928, 9450, 8740, 6352, 54769, 2899, 115908, 146850, 3486, 7852, 7161, 84174, 6664, 247, 57761, 259266, 203100, 4318, 10537, 7036, 7409, 6507, 939, 6362, 8784, 5028, 5027, 6364, 9212, 3002, 58504, 11082, 8862, 23533, 133, 1745, 1746, 1029, 925, 1749, 5046, 64926, 3362, 3458, 7422, 6373, 79931, 8996, 2833, 392255, 3274, 116986, 1464, 5…	384	3020	16792	1.17287	1	0.502731	78.6673
GOTERM_BP_ALL	GO:0033627~cell adhesion mediated by integrin	4	0.943396	0.0785733	7535, 6352, 3071, 10563	384	44	16792	3.97538	1	0.503076	78.7592
GOTERM_BP_ALL	GO:0009409~response to cold	4	0.943396	0.0785733	8989, 3627, 133, 1006	384	44	16792	3.97538	1	0.503076	78.7592
GOTERM_BP_ALL	GO:0050766~positive regulation of phagocytosis	4	0.943396	0.0785733	3071, 718, 2207, 1794	384	44	16792	3.97538	1	0.503076	78.7592
GOTERM_BP_ALL	GO:0002698~negative regulation of immune effector process	6	1.41509	0.0786414	10859, 11314, 3162, 10225, 8832, 53833	384	100	16792	2.62375	1	0.502767	78.7889
GOTERM_BP_ALL	GO:0010817~regulation of hormone levels	17	4.00943	0.0787378	8862, 695, 133, 7036, 338557, 332, 5046, 8614, 949, 3625, 5028, 6352, 3458, 7226, 5798, 6664, 54659	384	475	16792	1.56504	1	0.502588	78.8309
GOTERM_BP_ALL	GO:0002702~positive regulation of production of molecular mediator of immune response	5	1.17925	0.0788533	3458, 30009, 7293, 2207, 54440	384	71	16792	3.07952	1	0.502498	78.8811
GOTERM_MF_ALL	GO:0001067~regulatory region nucleic acid binding	26	6.13208	0.0790191	864, 1745, 9242, 79365, 1746, 1749, 8320, 29128, 51513, 7161, 22806, 3239, 6664, 257101, 84699, 2019, 79733, 10538, 30009, 55893, 6688, 1870, 4605, 8538, 6913, 6910	366	857	16881	1.3993	1	0.593014	71.9074
KEGG_PATHWAY	hsa05145:Toxoplasmosis	7	1.65094	0.0801166	1234, 3458, 3117, 3118, 3119, 3910, 79444	189	110	6879	2.31616	1	0.376508	64.8297
GOTERM_BP_ALL	GO:0000075~cell cycle checkpoint	10	2.35849	0.080878	9212, 995, 699, 332, 51512, 7153, 7161, 8318, 6664, 51514	384	229	16792	1.90957	1	0.511092	79.7428
GOTERM_MF_ALL	GO:0001530~lipopolysaccharide binding	3	0.707547	0.0810905	5027, 54209, 949	366	22	16881	6.28949	1	0.598109	72.8663
GOTERM_BP_ALL	GO:0006816~calcium ion transport	14	3.30189	0.08115	8989, 10859, 3627, 11151, 8614, 8832, 5027, 6352, 4283, 1234, 6373, 7226, 8996, 2833	384	369	16792	1.6591	1	0.511695	79.856
GOTERM_BP_ALL	GO:0045663~positive regulation of myoblast differentiation	3	0.707547	0.0819778	4283, 3486, 8740	384	21	16792	6.24702	1	0.514785	80.1968
GOTERM_BP_ALL	GO:0046135~pyrimidine nucleoside catabolic process	3	0.707547	0.0819778	57379, 1890, 164668	384	21	16792	6.24702	1	0.514785	80.1968
GOTERM_BP_ALL	GO:0010884~positive regulation of lipid storage	3	0.707547	0.0819778	718, 29923, 949	384	21	16792	6.24702	1	0.514785	80.1968
GOTERM_BP_ALL	GO:0051783~regulation of nuclear division	8	1.88679	0.0820717	995, 11065, 699, 4288, 9088, 332, 9787, 54443	384	164	16792	2.13313	1	0.514582	80.2351
GOTERM_BP_ALL	GO:0042312~regulation of vasodilation	4	0.943396	0.0828267	5028, 8862, 3162, 133	384	45	16792	3.88704	1	0.517318	80.5406
GOTERM_MF_ALL	GO:0032396~inhibitory MHC class I receptor activity	2	0.471698	0.0837301	10859, 3811	366	4	16881	23.0615	1	0.605643	74.0439
GOTERM_MF_ALL	GO:0001733~galactosylceramide sulfotransferase activity	2	0.471698	0.0837301	9514, 79690	366	4	16881	23.0615	1	0.605643	74.0439
GOTERM_BP_ALL	GO:0042742~defense response to bacterium	11	2.59434	0.0844973	5027, 10563, 4049, 3458, 6364, 133, 10578, 2207, 57817, 387695, 4069	384	266	16792	1.80835	1	0.52405	81.2008
GOTERM_BP_ALL	GO:1904951~positive regulation of establishment of protein localization	18	4.24528	0.0847306	56253, 9447, 7293, 5047, 914, 838, 939, 8740, 5027, 3458, 3687, 3002, 6036, 7226, 51512, 51284, 7161, 247	384	517	16792	1.52249	1	0.524445	81.2913
GOTERM_BP_ALL	GO:1901987~regulation of cell cycle phase transition	13	3.06604	0.0850185	995, 11065, 699, 332, 51512, 1029, 9787, 7161, 8318, 6664, 387695, 9928, 54443	384	336	16792	1.6919	1	0.525076	81.4024
GOTERM_MF_ALL	GO:0097110~scaffold protein binding	4	0.943396	0.0851039	7431, 5028, 54209, 838	366	48	16881	3.84358	1	0.607211	74.6378
GOTERM_BP_ALL	GO:0051279~regulation of release of sequestered calcium ion into cytosol	5	1.17925	0.0853452	4283, 3627, 11151, 6373, 2833	384	73	16792	2.99515	1	0.525872	81.5277
GOTERM_BP_ALL	GO:0051304~chromosome separation	5	1.17925	0.0853452	11065, 56159, 699, 7153, 9787	384	73	16792	2.99515	1	0.525872	81.5277
GOTERM_MF_ALL	GO:0005230~extracellular ligand-gated ion channel activity	5	1.17925	0.0854248	5027, 2899, 1134, 2563, 8973	366	77	16881	2.995	1	0.60404	74.7746
GOTERM_BP_ALL	GO:0045892~negative regulation of transcription, DNA-templated	34	8.01887	0.0860734	864, 1745, 9242, 79365, 7293, 332, 1746, 1029, 8318, 8320, 3458, 7422, 51513, 29128, 7161, 84174, 8819, 4017, 6664, 257101, 57761, 57379, 2019, 79733, 8329, 6688, 57817, 3299, 11006, 9212, 356, 8538, 6913, 55635	384	1130	16792	1.31574	1	0.528399	81.8042
GOTERM_MF_ALL	GO:0008236~serine-type peptidase activity	11	2.59434	0.0862501	203100, 718, 713, 4318, 712, 3002, 3001, 714, 3003, 5046, 2999	366	282	16881	1.79912	1	0.603173	75.1234
KEGG_PATHWAY	hsa05202:Transcriptional misregulation in cancer	9	2.12264	0.086517	4318, 942, 2209, 3002, 3560, 3486, 51513, 6688, 171558	189	167	6879	1.96151	1	0.392071	67.7721
GOTERM_BP_ALL	GO:0060548~negative regulation of cell death	28	6.60377	0.086527	10859, 11151, 1745, 338557, 3560, 332, 3620, 9928, 8740, 3071, 6352, 56159, 7422, 2207, 7161, 8996, 6664, 2833, 2019, 4318, 116986, 939, 8784, 3162, 9212, 51129, 356, 79444	384	897	16792	1.36501	1	0.529728	81.9744
GOTERM_BP_ALL	GO:0042345~regulation of NF-kappaB import into nucleus	4	0.943396	0.0871769	51284, 8996, 939, 8740	384	46	16792	3.80254	1	0.531888	82.2156
GOTERM_MF_ALL	GO:0005540~hyaluronic acid binding	3	0.707547	0.0875865	7130, 176, 1404	366	23	16881	6.01604	1	0.604577	75.6788
GOTERM_BP_ALL	GO:0032497~detection of lipopolysaccharide	2	0.471698	0.0881674	54209, 949	384	4	16792	21.8646	1	0.535475	82.5774
GOTERM_BP_ALL	GO:0045919~positive regulation of cytolysis	2	0.471698	0.0881674	10859, 5027	384	4	16792	21.8646	1	0.535475	82.5774
GOTERM_BP_ALL	GO:0045356~positive regulation of interferon-alpha biosynthetic process	2	0.471698	0.0881674	51284, 51311	384	4	16792	21.8646	1	0.535475	82.5774
GOTERM_BP_ALL	GO:0021898~commitment of multipotent stem cells to neuronal lineage in forebrain	2	0.471698	0.0881674	1745, 1746	384	4	16792	21.8646	1	0.535475	82.5774
GOTERM_BP_ALL	GO:0033634~positive regulation of cell-cell adhesion mediated by integrin	2	0.471698	0.0881674	6352, 10563	384	4	16792	21.8646	1	0.535475	82.5774
GOTERM_BP_ALL	GO:0002678~positive regulation of chronic inflammatory response	2	0.471698	0.0881674	4049, 3620	384	4	16792	21.8646	1	0.535475	82.5774
GOTERM_MF_ALL	GO:0043168~anion binding	11	2.59434	0.0882252	338557, 134829, 341, 6507, 10993, 64005, 7903, 112399, 2172, 5341, 54659	366	283	16881	1.79276	1	0.602922	75.94
GOTERM_BP_ALL	GO:0002673~regulation of acute inflammatory response	5	1.17925	0.088686	695, 718, 2207, 53833, 84699	384	74	16792	2.95467	1	0.537044	82.7641
GOTERM_BP_ALL	GO:0002544~chronic inflammatory response	3	0.707547	0.0888614	10563, 4049, 3620	384	22	16792	5.96307	1	0.537162	82.8268
GOTERM_BP_ALL	GO:0090025~regulation of monocyte chemotaxis	3	0.707547	0.0888614	6352, 3627, 7941	384	22	16792	5.96307	1	0.537162	82.8268
GOTERM_BP_ALL	GO:0002719~negative regulation of cytokine production involved in immune response	3	0.707547	0.0888614	10859, 3162, 10225	384	22	16792	5.96307	1	0.537162	82.8268
GOTERM_BP_ALL	GO:0032660~regulation of interleukin-17 production	3	0.707547	0.0888614	3071, 3458, 114836	384	22	16792	5.96307	1	0.537162	82.8268
GOTERM_BP_ALL	GO:0006817~phosphate ion transport	3	0.707547	0.0888614	219855, 10246, 10050	384	22	16792	5.96307	1	0.537162	82.8268
GOTERM_BP_ALL	GO:0070230~positive regulation of lymphocyte apoptotic process	3	0.707547	0.0888614	5027, 6352, 3620	384	22	16792	5.96307	1	0.537162	82.8268
GOTERM_BP_ALL	GO:0002230~positive regulation of defense response to virus by host	3	0.707547	0.0888614	10859, 3594, 9447	384	22	16792	5.96307	1	0.537162	82.8268
GOTERM_BP_ALL	GO:0046640~regulation of alpha-beta T cell proliferation	3	0.707547	0.0888614	7535, 916, 64926	384	22	16792	5.96307	1	0.537162	82.8268
GOTERM_MF_ALL	GO:0017171~serine hydrolase activity	11	2.59434	0.0914905	203100, 718, 713, 4318, 712, 3002, 3001, 714, 3003, 5046, 2999	366	285	16881	1.78018	1	0.612515	77.2353
GOTERM_BP_ALL	GO:0042093~T-helper cell differentiation	4	0.943396	0.0916217	3594, 10538, 942, 114836	384	47	16792	3.72163	1	0.548018	83.7855
GOTERM_BP_ALL	GO:0035306~positive regulation of dephosphorylation	4	0.943396	0.0916217	11314, 3458, 157313, 5341	384	47	16792	3.72163	1	0.548018	83.7855
GOTERM_BP_ALL	GO:0051928~positive regulation of calcium ion transport	6	1.41509	0.0922704	5027, 6352, 4283, 3627, 6373, 2833	384	105	16792	2.49881	1	0.550055	84.0033
GOTERM_BP_ALL	GO:0043408~regulation of MAPK cascade	22	5.18868	0.0934002	392255, 23533, 1464, 338557, 7293, 3625, 939, 5028, 6362, 5027, 54769, 11314, 6352, 6364, 7422, 146850, 54209, 3486, 7852, 7161, 79444, 57761	384	678	16792	1.41894	1	0.554031	84.376
GOTERM_BP_ALL	GO:0051336~regulation of hydrolase activity	39	9.19811	0.0935764	1475, 8530, 3560, 332, 1029, 64926, 8740, 6352, 10563, 3071, 3458, 7422, 29128, 553, 8996, 4318, 9447, 116986, 9088, 7409, 341, 153218, 5341, 1794, 939, 6362, 5996, 11314, 6364, 718, 356, 51129, 3001, 58504, 79444, 399, 112399, 3933, 55635	384	1337	16792	1.27557	1	0.554121	84.4334
GOTERM_MF_ALL	GO:0030234~enzyme regulator activity	29	6.83962	0.0937913	1475, 23533, 3627, 8530, 332, 1029, 64926, 8740, 3071, 6352, 146850, 3486, 4325, 8996, 57761, 116986, 341, 153218, 1794, 939, 5996, 718, 51129, 58504, 2981, 399, 79444, 3933, 55635	366	996	16881	1.34294	1	0.617751	78.1084
KEGG_PATHWAY	hsa04670:Leukocyte transendothelial migration	7	1.65094	0.0944159	23533, 4318, 3689, 7409, 7852, 399, 3683	189	115	6879	2.21546	1	0.411819	71.0908
GOTERM_CC_ALL	GO:0005773~vacuole	35	8.25472	0.0946489	2210, 968, 11151, 134829, 8635, 176, 926, 79541, 949, 2209, 1521, 7852, 84174, 5798, 7805, 553, 695, 3117, 3135, 3118, 3119, 1464, 124460, 8448, 912, 1118, 5551, 1234, 356, 6036, 7226, 51284, 1356, 3120, 51311	405	1212	18224	1.29943	1	0.548626	75.7516
GOTERM_CC_ALL	GO:0030134~ER to Golgi transport vesicle	5	1.17925	0.0949841	3117, 3135, 3118, 3119, 3120	405	78	18224	2.88446	1	0.54383	75.8792
GOTERM_MF_ALL	GO:0015276~ligand-gated ion channel activity	7	1.65094	0.0950229	8989, 5027, 2899, 1134, 2563, 7226, 8973	366	145	16881	2.22663	1	0.618493	78.5629
GOTERM_MF_ALL	GO:0022834~ligand-gated channel activity	7	1.65094	0.0950229	8989, 5027, 2899, 1134, 2563, 7226, 8973	366	145	16881	2.22663	1	0.618493	78.5629
GOTERM_MF_ALL	GO:0003777~microtubule motor activity	5	1.17925	0.0950867	146909, 8701, 10112, 24137, 9928	366	80	16881	2.88268	1	0.614504	78.5862
GOTERM_BP_ALL	GO:0032675~regulation of interleukin-6 production	6	1.41509	0.0951332	5027, 3071, 3458, 5047, 2207, 51284	384	106	16792	2.47524	1	0.559755	84.9319
GOTERM_CC_ALL	GO:0000793~condensed chromosome	9	2.12264	0.0955344	9212, 1058, 56159, 699, 64151, 4288, 332, 55355, 7153	405	210	18224	1.92847	1	0.539992	76.0873
GOTERM_BP_ALL	GO:0032602~chemokine production	5	1.17925	0.0955535	3162, 3458, 51284, 247, 2833	384	76	16792	2.87692	1	0.560808	85.0638
GOTERM_BP_ALL	GO:0048709~oligodendrocyte differentiation	5	1.17925	0.0955535	1745, 7852, 1746, 7161, 6664	384	76	16792	2.87692	1	0.560808	85.0638
GOTERM_BP_ALL	GO:0051402~neuron apoptotic process	9	2.12264	0.0956619	3162, 2019, 11151, 356, 116986, 1745, 332, 7161, 9928	384	204	16792	1.92923	1	0.560617	85.0977
GOTERM_BP_ALL	GO:0001932~regulation of protein phosphorylation	38	8.96226	0.0959038	23533, 3627, 7293, 338557, 1029, 22974, 3625, 9928, 6352, 3071, 54769, 3458, 7422, 146850, 3486, 7852, 7161, 57761, 392255, 11065, 4318, 1464, 9088, 916, 939, 5028, 8784, 6362, 5027, 11314, 6364, 995, 718, 3689, 54209, 51284, 79444, 51311	384	1300	16792	1.27824	1	0.560957	85.173
GOTERM_BP_ALL	GO:0031935~regulation of chromatin silencing	3	0.707547	0.095909	57379, 29128, 8318	384	23	16792	5.7038	1	0.560358	85.1746
GOTERM_BP_ALL	GO:0001914~regulation of T cell mediated cytotoxicity	3	0.707547	0.095909	10859, 3594, 5027	384	23	16792	5.7038	1	0.560358	85.1746
GOTERM_BP_ALL	GO:0021895~cerebral cortex neuron differentiation	3	0.707547	0.095909	8320, 1745, 1746	384	23	16792	5.7038	1	0.560358	85.1746
GOTERM_BP_ALL	GO:0045661~regulation of myoblast differentiation	4	0.943396	0.0961587	4283, 3627, 3486, 8740	384	48	16792	3.6441	1	0.560729	85.2519
GOTERM_BP_ALL	GO:0006879~cellular iron ion homeostasis	4	0.943396	0.0961587	3162, 7036, 57817, 1356	384	48	16792	3.6441	1	0.560729	85.2519
GOTERM_BP_ALL	GO:0002526~acute inflammatory response	7	1.65094	0.0962986	695, 718, 7036, 2207, 57817, 53833, 84699	384	138	16792	2.21815	1	0.560664	85.2951
GOTERM_BP_ALL	GO:0007186~G-protein coupled receptor signaling pathway	37	8.72642	0.0965558	23533, 2359, 3627, 84109, 84634, 133, 338557, 79541, 3362, 6352, 10563, 2899, 94233, 146850, 6373, 7852, 553, 2833, 11247, 3274, 5744, 2015, 7409, 916, 5341, 5367, 5028, 6362, 5996, 4283, 1234, 6364, 10663, 718, 1237, 353345, 2847	384	1261	16792	1.28309	1	0.561062	85.3741
GOTERM_MF_ALL	GO:0001228~transcriptional activator activity, RNA polymerase II transcription regulatory region sequence-specific binding	12	2.83019	0.0976727	4605, 10538, 8538, 6688, 1746, 1749, 7161, 3239, 22806, 6664, 84699, 6910	366	326	16881	1.69778	1	0.620683	79.5108
GOTERM_BP_ALL	GO:1900542~regulation of purine nucleotide metabolic process	9	2.12264	0.0979743	5027, 4283, 3627, 133, 7422, 5744, 6373, 2981, 2833	384	205	16792	1.91982	1	0.566003	85.8028
