# Supplementary material for: Genome-Wide Transcriptomic Analysis of Non-Tumorigenic Tissues Reveals Aging-Related Prognostic Markers and Drug Targets in Renal Cell Carcinoma
Source: Cancers (Basel). 2021 Jun 18;13(12):3045. doi: 10.3390/cancers13123045 (PMC8234889; doi:10.3390/cancers13123045)
Supplement: Supplementary file 1 [file cancers-13-03045-s001.zip › Table S7 - qPCR primers.xlsx]

## Sheet: qPCR primers
Supplementary Table 7: qPCR primers used in this study
Mouse GAPDH	Forward	TGCAGTGGCAAAGTGGAGAT
	reverse	GGTCTCGCTCCTGGAAGATG
Mouse VCP	Forward	AATTTGCCAACGGGCTTGTA
	reverse	GGCACTGGATCGTCCTCTTC
Mouse STAT1	Forward	CTGGGAGCACGCTGCCTAT
	reverse	TTTCCGTATGTTGTGCTGCAA
Mouse DUSP22	Forward	CAAGAGCCCTGTCTGTTTCGT
	reverse	ACAGGAGGGCAGAGCTCACA
Mouse MAPKAPK3	Forward	CTGGGTGTTGTGGCGGATAT
	reverse	AGCAACCAATGGCCCAATAC
Mouse DUSP22	Forward	GGCTGTCGACCTACTGGAGAAG
	reverse	AGGGTCGTGGTACTGAGCAAA
Mouse F4/80	Forward	TGACTCACCTTGTGGTCCTAA
	reverse	CTTCCCAGAATCCAGTCTTTCC
Mouse CD68	Forward	GTGTAGTTCCCAAGAGCCCC
	reverse	CCACAGTTTCTCCCACA
Mouse CD206	Forward	TGCCGACATGCCAGGACGAAA
	reverse	GTGGGCTCTGGTGGGCGAGT
Mouse iNOS	Forward	CCCCTTCAATGGCTGGTACA
	reverse	GCGCTGGACGTCACAGAA
